# Supplementary material for: Interferon-Induced Protein 44 Correlated With Immune Infiltration Serves as a Potential Prognostic Indicator in Head and Neck Squamous Cell Carcinoma
Source: Front Oncol. 2020 Oct 6;10:557157. doi: 10.3389/fonc.2020.557157 (PMC7573551; doi:10.3389/fonc.2020.557157)
Supplement: Supplementary file 3 [file Data_Sheet_1.xlsx]

## Sheet: GO_genes
IFITM3
IFITM1
UBE2L6
HERC5
LAMP3
DHX58
FBXO6
RP11-640L9.2
B2M
RAD1P2
STARD5
SP110
ADPRHL2
TAP2
PSME2P2
TAP1
HLA-C
HLA-A
HLA-F
GBP1P1
PSME2
LAP3
LY6E
HELZ2
RNF213
SLC15A3
MLKL
PHF11
TDRD7
ISG20
CXCL10
RTP4
LGALS3BP
C19orf66
OASL
RP11-244O19.1
TRIM5
CASP1
C4orf33
NT5C3AP1
PARP9
NT5C3A
PSMA5
ETV7
PLSCR1
OAS1
IRF7
USP41
IRF9
SP100
IFI6
NLRC5
NRIR
SLC25A28
GBP1
PML
PSMB8
PSMB9
ZNFX1
TRIM34
