# Supplementary material for: Interferon-Induced Protein 44 Correlated With Immune Infiltration Serves as a Potential Prognostic Indicator in Head and Neck Squamous Cell Carcinoma
Source: Front Oncol. 2020 Oct 6;10:557157. doi: 10.3389/fonc.2020.557157 (PMC7573551; doi:10.3389/fonc.2020.557157)
Supplement: Supplementary file 4 [file Data_Sheet_2.xlsx]

## Sheet: GSEA_results
NAME	GS<br> follow link to MSigDB	GS DETAILS	SIZE	ES	NES	NOM p-val	FDR q-val	FWER p-val	RANK AT MAX	LEADING EDGE
GSE32034_LY6C_HIGH_VS_LOW_MONOCYTE_DN	GSE32034_LY6C_HIGH_VS_LOW_MONOCYTE_DN	Details ...	175	0.537819	2.63479	0	0	0	571	tags=13%, list=3%, signal=13%
GSE6269_FLU_VS_E_COLI_INF_PBMC_UP	GSE6269_FLU_VS_E_COLI_INF_PBMC_UP	Details ...	144	0.728133	2.60256	0	0	0	838	tags=24%, list=5%, signal=25%
GSE6269_FLU_VS_STREP_PNEUMO_INF_PBMC_UP	GSE6269_FLU_VS_STREP_PNEUMO_INF_PBMC_UP	Details ...	157	0.790423	2.50434	0	0.0034058	0.003	836	tags=34%, list=5%, signal=35%
GSE21360_NAIVE_VS_QUATERNARY_MEMORY_CD8_TCELL_DN	GSE21360_NAIVE_VS_QUATERNARY_MEMORY_CD8_TCELL_DN	Details ...	177	0.773399	2.46776	0	0.00385479	0.003	614	tags=33%, list=4%, signal=34%
GSE21360_NAIVE_VS_QUATERNARY_MEMORY_CD8_TCELL_UP	GSE21360_NAIVE_VS_QUATERNARY_MEMORY_CD8_TCELL_UP	Details ...	185	0.731321	2.4067	0	0.00449051	0.006	614	tags=27%, list=4%, signal=28%
GSE10325_BCELL_VS_LUPUS_BCELL_DN	GSE10325_BCELL_VS_LUPUS_BCELL_DN	Details ...	186	0.709746	2.38118	0	0.00455068	0.007	1448	tags=33%, list=9%, signal=36%
GSE21927_SPLEEN_C57BL6_VS_4T1_TUMOR_BALBC_MONOCYTES_DN	GSE21927_SPLEEN_C57BL6_VS_4T1_TUMOR_BALBC_MONOCYTES_DN	Details ...	186	0.738679	2.36765	0	0.00390058	0.007	1679	tags=45%, list=10%, signal=49%
GSE19401_PLN_VS_PEYERS_PATCH_FOLLICULAR_DC_DN	GSE19401_PLN_VS_PEYERS_PATCH_FOLLICULAR_DC_DN	Details ...	188	0.595201	2.33331	0	0.00642584	0.013	2430	tags=33%, list=15%, signal=38%
GSE34205_HEALTHY_VS_FLU_INF_INFANT_PBMC_DN	GSE34205_HEALTHY_VS_FLU_INF_INFANT_PBMC_DN	Details ...	181	0.70912	2.30932	0	0.00784774	0.014	1685	tags=39%, list=10%, signal=43%
GSE2770_TGFB_AND_IL4_ACT_VS_ACT_CD4_TCELL_2H_DN	GSE2770_TGFB_AND_IL4_ACT_VS_ACT_CD4_TCELL_2H_DN	Details ...	176	0.742115	2.30888	0	0.0072958	0.014	2171	tags=52%, list=13%, signal=59%
GSE19401_UNSTIM_VS_PAM2CSK4_STIM_FOLLICULAR_DC_DN	GSE19401_UNSTIM_VS_PAM2CSK4_STIM_FOLLICULAR_DC_DN	Details ...	188	0.554742	2.29771	0	0.00747362	0.017	2943	tags=34%, list=18%, signal=40%
GSE13485_DAY7_VS_DAY21_YF17D_VACCINE_PBMC_UP	GSE13485_DAY7_VS_DAY21_YF17D_VACCINE_PBMC_UP	Details ...	184	0.703661	2.2911	0	0.00704303	0.018	807	tags=32%, list=5%, signal=33%
GSE6269_HEALTHY_VS_STAPH_AUREUS_INF_PBMC_UP	GSE6269_HEALTHY_VS_STAPH_AUREUS_INF_PBMC_UP	Details ...	152	0.667672	2.28129	0	0.00741032	0.021	786	tags=24%, list=5%, signal=25%
GSE34006_A2AR_KO_VS_A2AR_AGONIST_TREATED_TREG_UP	GSE34006_A2AR_KO_VS_A2AR_AGONIST_TREATED_TREG_UP	Details ...	182	0.685774	2.27746	0	0.00700745	0.021	1083	tags=34%, list=6%, signal=35%
GSE13485_DAY1_VS_DAY3_YF17D_VACCINE_PBMC_DN	GSE13485_DAY1_VS_DAY3_YF17D_VACCINE_PBMC_DN	Details ...	174	0.64898	2.27202	0	0.00665084	0.021	731	tags=22%, list=4%, signal=23%
GSE37534_UNTREATED_VS_PIOGLITAZONE_TREATED_CD4_TCELL_PPARG1_AND_FOXP3_TRASDUCED_DN	GSE37534_UNTREATED_VS_PIOGLITAZONE_TREATED_CD4_TCELL_PPARG1_AND_FOXP3_TRASDUCED_DN	Details ...	190	0.740946	2.24881	0	0.00743489	0.027	1786	tags=50%, list=11%, signal=55%
GSE1432_1H_VS_6H_IFNG_MICROGLIA_DN	GSE1432_1H_VS_6H_IFNG_MICROGLIA_DN	Details ...	183	0.667402	2.24777	0	0.00713451	0.027	2803	tags=49%, list=17%, signal=58%
GSE42021_TREG_PLN_VS_CD24LO_TREG_THYMUS_DN	GSE42021_TREG_PLN_VS_CD24LO_TREG_THYMUS_DN	Details ...	175	0.753044	2.24268	0	0.00749547	0.032	1083	tags=46%, list=6%, signal=48%
GSE10325_MYELOID_VS_LUPUS_MYELOID_DN	GSE10325_MYELOID_VS_LUPUS_MYELOID_DN	Details ...	188	0.736919	2.22826	0	0.0086161	0.035	1646	tags=42%, list=10%, signal=46%
GSE18791_CTRL_VS_NEWCASTLE_VIRUS_DC_6H_DN	GSE18791_CTRL_VS_NEWCASTLE_VIRUS_DC_6H_DN	Details ...	182	0.7897	2.21896	0	0.00868954	0.037	750	tags=41%, list=4%, signal=43%
GSE18791_CTRL_VS_NEWCASTLE_VIRUS_DC_4H_DN	GSE18791_CTRL_VS_NEWCASTLE_VIRUS_DC_4H_DN	Details ...	160	0.780256	2.21828	0	0.00829792	0.037	639	tags=41%, list=4%, signal=42%
GSE21927_BALBC_VS_C57BL6_MONOCYTE_TUMOR_UP	GSE21927_BALBC_VS_C57BL6_MONOCYTE_TUMOR_UP	Details ...	185	0.517691	2.21178	0.00403226	0.00828067	0.04	4332	tags=42%, list=26%, signal=56%
GSE42021_TREG_PLN_VS_CD24INT_TREG_THYMUS_DN	GSE42021_TREG_PLN_VS_CD24INT_TREG_THYMUS_DN	Details ...	189	0.786898	2.21129	0	0.00792064	0.04	1948	tags=64%, list=12%, signal=72%
GSE42021_TREG_PLN_VS_TREG_PRECURSORS_THYMUS_DN	GSE42021_TREG_PLN_VS_TREG_PRECURSORS_THYMUS_DN	Details ...	188	0.779493	2.20919	0	0.00789441	0.04	1428	tags=55%, list=9%, signal=59%
GSE34156_NOD2_LIGAND_VS_TLR1_TLR2_LIGAND_6H_TREATED_MONOCYTE_UP	GSE34156_NOD2_LIGAND_VS_TLR1_TLR2_LIGAND_6H_TREATED_MONOCYTE_UP	Details ...	178	0.626809	2.20894	0	0.00757864	0.04	1819	tags=38%, list=11%, signal=42%
GSE21927_GMCSF_IL6_VS_GMCSF_GCSF_TREATED_BONE_MARROW_DN	GSE21927_GMCSF_IL6_VS_GMCSF_GCSF_TREATED_BONE_MARROW_DN	Details ...	180	0.477513	2.19989	0.00197628	0.00803436	0.041	3993	tags=37%, list=24%, signal=48%
GSE26890_CXCR1_NEG_VS_POS_EFFECTOR_CD8_TCELL_UP	GSE26890_CXCR1_NEG_VS_POS_EFFECTOR_CD8_TCELL_UP	Details ...	177	0.708875	2.19804	0	0.00784073	0.041	1030	tags=32%, list=6%, signal=33%
GSE6269_HEALTHY_VS_FLU_INF_PBMC_DN	GSE6269_HEALTHY_VS_FLU_INF_PBMC_DN	Details ...	148	0.67241	2.19469	0	0.00767059	0.044	1450	tags=31%, list=9%, signal=34%
GSE37533_PPARG1_FOXP3_VS_FOXP3_TRANSDUCED_CD4_TCELL_PIOGLITAZONE_TREATED_UP	GSE37533_PPARG1_FOXP3_VS_FOXP3_TRANSDUCED_CD4_TCELL_PIOGLITAZONE_TREATED_UP	Details ...	186	0.708515	2.19357	0	0.0074719	0.044	751	tags=35%, list=4%, signal=36%
GSE7548_NAIVE_VS_DAY7_PCC_IMMUNIZATION_CD4_TCELL_DN	GSE7548_NAIVE_VS_DAY7_PCC_IMMUNIZATION_CD4_TCELL_DN	Details ...	189	0.706567	2.19308	0	0.00737806	0.044	1797	tags=39%, list=11%, signal=43%
GSE25085_FETAL_BM_VS_ADULT_BM_SP4_THYMIC_IMPLANT_UP	GSE25085_FETAL_BM_VS_ADULT_BM_SP4_THYMIC_IMPLANT_UP	Details ...	175	0.637937	2.19021	0	0.00744298	0.044	1993	tags=33%, list=12%, signal=37%
GSE21546_ELK1_KO_VS_SAP1A_KO_AND_ELK1_KO_DP_THYMOCYTES_UP	GSE21546_ELK1_KO_VS_SAP1A_KO_AND_ELK1_KO_DP_THYMOCYTES_UP	Details ...	163	0.695929	2.18717	0	0.00759474	0.047	1094	tags=44%, list=7%, signal=46%
GSE13485_DAY1_VS_DAY7_YF17D_VACCINE_PBMC_DN	GSE13485_DAY1_VS_DAY7_YF17D_VACCINE_PBMC_DN	Details ...	181	0.809416	2.17893	0	0.00771022	0.051	786	tags=45%, list=5%, signal=47%
GSE6259_DEC205_POS_DC_VS_BCELL_DN	GSE6259_DEC205_POS_DC_VS_BCELL_DN	Details ...	172	0.653065	2.17695	0	0.00752884	0.051	1212	tags=31%, list=7%, signal=33%
GSE42021_CD24HI_VS_CD24INT_TREG_THYMUS_DN	GSE42021_CD24HI_VS_CD24INT_TREG_THYMUS_DN	Details ...	186	0.804404	2.17423	0	0.00753947	0.054	1948	tags=66%, list=12%, signal=73%
GSE1432_1H_VS_24H_IFNG_MICROGLIA_DN	GSE1432_1H_VS_24H_IFNG_MICROGLIA_DN	Details ...	181	0.717125	2.1742	0.00215517	0.00733004	0.054	1633	tags=44%, list=10%, signal=48%
GSE21546_WT_VS_SAP1A_KO_DP_THYMOCYTES_UP	GSE21546_WT_VS_SAP1A_KO_DP_THYMOCYTES_UP	Details ...	175	0.788872	2.16956	0	0.00724603	0.056	1094	tags=54%, list=7%, signal=57%
GSE15930_STIM_VS_STIM_AND_TRICHOSTATINA_48H_CD8_T_CELL_DN	GSE15930_STIM_VS_STIM_AND_TRICHOSTATINA_48H_CD8_T_CELL_DN	Details ...	181	0.532963	2.16779	0	0.00722735	0.056	1948	tags=30%, list=12%, signal=33%
GSE41978_ID2_KO_VS_BIM_KO_KLRG1_LOW_EFFECTOR_CD8_TCELL_UP	GSE41978_ID2_KO_VS_BIM_KO_KLRG1_LOW_EFFECTOR_CD8_TCELL_UP	Details ...	187	0.720839	2.16461	0	0.00726889	0.059	2005	tags=53%, list=12%, signal=60%
GSE37533_PPARG1_FOXP3_VS_PPARG2_FOXP3_TRANSDUCED_CD4_TCELL_PIOGLITAZONE_TREATED_DN	GSE37533_PPARG1_FOXP3_VS_PPARG2_FOXP3_TRANSDUCED_CD4_TCELL_PIOGLITAZONE_TREATED_DN	Details ...	189	0.77003	2.1557	0	0.00766204	0.063	1083	tags=48%, list=6%, signal=50%
GSE22886_CTRL_VS_LPS_24H_DC_DN	GSE22886_CTRL_VS_LPS_24H_DC_DN	Details ...	192	0.751587	2.15214	0	0.00780912	0.065	1148	tags=41%, list=7%, signal=44%
GSE26030_TH1_VS_TH17_DAY5_POST_POLARIZATION_UP	GSE26030_TH1_VS_TH17_DAY5_POST_POLARIZATION_UP	Details ...	175	0.741796	2.15192	0	0.00762319	0.065	990	tags=38%, list=6%, signal=40%
GSE42021_TREG_VS_TCONV_PLN_UP	GSE42021_TREG_VS_TCONV_PLN_UP	Details ...	186	0.800976	2.14787	0	0.00771787	0.066	1094	tags=53%, list=7%, signal=56%
GSE18791_UNSTIM_VS_NEWCATSLE_VIRUS_DC_6H_DN	GSE18791_UNSTIM_VS_NEWCATSLE_VIRUS_DC_6H_DN	Details ...	165	0.831514	2.14072	0	0.00819469	0.07	786	tags=52%, list=5%, signal=54%
GSE42021_CD24HI_VS_CD24LOW_TCONV_THYMUS_DN	GSE42021_CD24HI_VS_CD24LOW_TCONV_THYMUS_DN	Details ...	184	0.747607	2.1353	0	0.00832069	0.073	1947	tags=53%, list=12%, signal=60%
GSE18281_CORTICAL_VS_MEDULLARY_THYMOCYTE_UP	GSE18281_CORTICAL_VS_MEDULLARY_THYMOCYTE_UP	Details ...	186	0.693719	2.13319	0	0.00818944	0.075	1786	tags=42%, list=11%, signal=46%
GSE33424_CD161_INT_VS_NEG_CD8_TCELL_UP	GSE33424_CD161_INT_VS_NEG_CD8_TCELL_UP	Details ...	178	0.746509	2.13311	0	0.00801519	0.075	1062	tags=40%, list=6%, signal=42%
GSE1432_CTRL_VS_IFNG_6H_MICROGLIA_DN	GSE1432_CTRL_VS_IFNG_6H_MICROGLIA_DN	Details ...	187	0.731875	2.12676	0	0.00856358	0.082	1995	tags=48%, list=12%, signal=53%
GSE42021_CD24INT_VS_CD24LOW_TREG_THYMUS_DN	GSE42021_CD24INT_VS_CD24LOW_TREG_THYMUS_DN	Details ...	162	0.695496	2.12628	0	0.00840114	0.082	700	tags=37%, list=4%, signal=38%
GSE37533_PPARG2_FOXP3_VS_FOXP3_TRANSDUCED_CD4_TCELL_DN	GSE37533_PPARG2_FOXP3_VS_FOXP3_TRANSDUCED_CD4_TCELL_DN	Details ...	185	0.799075	2.12539	0	0.00825268	0.082	1098	tags=55%, list=7%, signal=58%
GSE37533_PPARG1_FOXP3_VS_FOXP3_TRANSDUCED_CD4_TCELL_DN	GSE37533_PPARG1_FOXP3_VS_FOXP3_TRANSDUCED_CD4_TCELL_DN	Details ...	188	0.810751	2.12294	0	0.00822343	0.082	1094	tags=55%, list=7%, signal=58%
GSE42021_CD24INT_VS_CD24LOW_TCONV_THYMUS_DN	GSE42021_CD24INT_VS_CD24LOW_TCONV_THYMUS_DN	Details ...	176	0.630271	2.11941	0	0.00818095	0.082	1179	tags=32%, list=7%, signal=34%
GSE7509_DC_VS_MONOCYTE_WITH_FCGRIIB_STIM_DN	GSE7509_DC_VS_MONOCYTE_WITH_FCGRIIB_STIM_DN	Details ...	182	0.659643	2.1167	0	0.00819824	0.082	1751	tags=35%, list=10%, signal=38%
GSE38681_WT_VS_LYL1_KO_LYMPHOID_PRIMED_MULTIPOTENT_PROGENITOR_DN	GSE38681_WT_VS_LYL1_KO_LYMPHOID_PRIMED_MULTIPOTENT_PROGENITOR_DN	Details ...	185	0.685704	2.11477	0	0.00814813	0.083	2039	tags=46%, list=12%, signal=52%
GSE13485_PRE_VS_POST_YF17D_VACCINATION_PBMC_DN	GSE13485_PRE_VS_POST_YF17D_VACCINATION_PBMC_DN	Details ...	184	0.80285	2.1128	0	0.00819485	0.084	1004	tags=47%, list=6%, signal=49%
GSE6259_FLT3L_INDUCED_DEC205_POS_DC_VS_CD8_TCELL_DN	GSE6259_FLT3L_INDUCED_DEC205_POS_DC_VS_CD8_TCELL_DN	Details ...	169	0.694539	2.106	0	0.00855885	0.089	1083	tags=33%, list=6%, signal=35%
GSE26669_CTRL_VS_COSTIM_BLOCK_MLR_CD8_TCELL_UP	GSE26669_CTRL_VS_COSTIM_BLOCK_MLR_CD8_TCELL_UP	Details ...	186	0.468939	2.10526	0	0.00849909	0.09	3142	tags=34%, list=19%, signal=41%
GSE34006_WT_VS_A2AR_KO_TREG_DN	GSE34006_WT_VS_A2AR_KO_TREG_DN	Details ...	179	0.628704	2.10509	0.00414938	0.00836058	0.09	1083	tags=35%, list=6%, signal=37%
GSE42021_CD24HI_VS_CD24LOW_TREG_THYMUS_DN	GSE42021_CD24HI_VS_CD24LOW_TREG_THYMUS_DN	Details ...	173	0.712776	2.10352	0	0.00834991	0.091	1786	tags=50%, list=11%, signal=56%
GSE42724_NAIVE_BCELL_VS_PLASMABLAST_UP	GSE42724_NAIVE_BCELL_VS_PLASMABLAST_UP	Details ...	174	0.829286	2.10293	0	0.00823168	0.092	844	tags=55%, list=5%, signal=57%
GSE13484_UNSTIM_VS_YF17D_VACCINE_STIM_PBMC_DN	GSE13484_UNSTIM_VS_YF17D_VACCINE_STIM_PBMC_DN	Details ...	185	0.770982	2.09714	0	0.00853247	0.094	1148	tags=48%, list=7%, signal=51%
GSE28726_ACT_CD4_TCELL_VS_ACT_NKTCELL_UP	GSE28726_ACT_CD4_TCELL_VS_ACT_NKTCELL_UP	Details ...	188	0.387049	2.09597	0	0.00850665	0.094	4800	tags=43%, list=29%, signal=59%
GSE36527_CD69_NEG_VS_POS_TREG_CD62L_LOS_KLRG1_NEG_UP	GSE36527_CD69_NEG_VS_POS_TREG_CD62L_LOS_KLRG1_NEG_UP	Details ...	177	0.668849	2.0929	0	0.00880466	0.095	1981	tags=43%, list=12%, signal=48%
GSE13485_CTRL_VS_DAY3_YF17D_VACCINE_PBMC_DN	GSE13485_CTRL_VS_DAY3_YF17D_VACCINE_PBMC_DN	Details ...	183	0.788108	2.08719	0	0.00920461	0.1	1041	tags=46%, list=6%, signal=49%
GSE37534_UNTREATED_VS_ROSIGLITAZONE_TREATED_CD4_TCELL_PPARG1_AND_FOXP3_TRASDUCED_DN	GSE37534_UNTREATED_VS_ROSIGLITAZONE_TREATED_CD4_TCELL_PPARG1_AND_FOXP3_TRASDUCED_DN	Details ...	183	0.632191	2.08524	0	0.00934779	0.102	1335	tags=32%, list=8%, signal=35%
GSE18791_CTRL_VS_NEWCASTLE_VIRUS_DC_8H_DN	GSE18791_CTRL_VS_NEWCASTLE_VIRUS_DC_8H_DN	Details ...	170	0.788915	2.06589	0	0.0108893	0.115	879	tags=51%, list=5%, signal=53%
GSE36476_CTRL_VS_TSST_ACT_16H_MEMORY_CD4_TCELL_OLD_DN	GSE36476_CTRL_VS_TSST_ACT_16H_MEMORY_CD4_TCELL_OLD_DN	Details ...	190	0.420997	2.06331	0	0.0110044	0.116	3896	tags=37%, list=23%, signal=47%
GSE18281_SUBCAPSULAR_VS_CENTRAL_CORTICAL_REGION_OF_THYMUS_DN	GSE18281_SUBCAPSULAR_VS_CENTRAL_CORTICAL_REGION_OF_THYMUS_DN	Details ...	185	0.675042	2.06137	0.00205339	0.0110283	0.116	2613	tags=54%, list=16%, signal=63%
GSE13485_CTRL_VS_DAY7_YF17D_VACCINE_PBMC_DN	GSE13485_CTRL_VS_DAY7_YF17D_VACCINE_PBMC_DN	Details ...	191	0.839701	2.05871	0	0.0110663	0.119	807	tags=57%, list=5%, signal=59%
GSE10325_CD4_TCELL_VS_LUPUS_CD4_TCELL_DN	GSE10325_CD4_TCELL_VS_LUPUS_CD4_TCELL_DN	Details ...	182	0.725287	2.05426	0	0.0112873	0.124	1965	tags=52%, list=12%, signal=58%
GSE22886_NAIVE_CD4_TCELL_VS_DC_DN	GSE22886_NAIVE_CD4_TCELL_VS_DC_DN	Details ...	187	0.413421	2.05394	0.0160321	0.0111753	0.124	3415	tags=32%, list=20%, signal=40%
GSE34156_UNTREATED_VS_6H_NOD2_AND_TLR1_TLR2_LIGAND_TREATED_MONOCYTE_DN	GSE34156_UNTREATED_VS_6H_NOD2_AND_TLR1_TLR2_LIGAND_TREATED_MONOCYTE_DN	Details ...	152	0.718391	2.05293	0	0.0110883	0.124	778	tags=34%, list=5%, signal=35%
GSE18791_UNSTIM_VS_NEWCATSLE_VIRUS_DC_10H_DN	GSE18791_UNSTIM_VS_NEWCATSLE_VIRUS_DC_10H_DN	Details ...	163	0.789635	2.05106	0	0.0110588	0.125	786	tags=48%, list=5%, signal=50%
GSE42021_TCONV_PLN_VS_CD24HI_TCONV_THYMUS_UP	GSE42021_TCONV_PLN_VS_CD24HI_TCONV_THYMUS_UP	Details ...	187	0.635191	2.04956	0.00213675	0.0110507	0.126	2005	tags=42%, list=12%, signal=47%
GSE35825_IFNA_VS_IFNG_STIM_MACROPHAGE_UP	GSE35825_IFNA_VS_IFNG_STIM_MACROPHAGE_UP	Details ...	155	0.63166	2.04929	0	0.010936	0.126	1727	tags=32%, list=10%, signal=35%
GSE1432_CTRL_VS_IFNG_24H_MICROGLIA_DN	GSE1432_CTRL_VS_IFNG_24H_MICROGLIA_DN	Details ...	183	0.7581	2.04907	0.00210526	0.0107983	0.126	1965	tags=56%, list=12%, signal=63%
GSE18791_CTRL_VS_NEWCASTLE_VIRUS_DC_10H_DN	GSE18791_CTRL_VS_NEWCASTLE_VIRUS_DC_10H_DN	Details ...	171	0.734797	2.0463	0	0.0109634	0.129	750	tags=38%, list=4%, signal=39%
GSE39152_BRAIN_VS_SPLEEN_CD103_NEG_MEMORY_CD8_TCELL_DN	GSE39152_BRAIN_VS_SPLEEN_CD103_NEG_MEMORY_CD8_TCELL_DN	Details ...	182	0.419264	2.04506	0	0.0109559	0.129	3096	tags=31%, list=18%, signal=38%
GSE25088_CTRL_VS_IL4_AND_ROSIGLITAZONE_STIM_STAT6_KO_MACROPHAGE_DN	GSE25088_CTRL_VS_IL4_AND_ROSIGLITAZONE_STIM_STAT6_KO_MACROPHAGE_DN	Details ...	155	0.51726	2.04378	0.00212766	0.0109154	0.13	1732	tags=28%, list=10%, signal=31%
GSE34205_RSV_VS_FLU_INF_INFANT_PBMC_DN	GSE34205_RSV_VS_FLU_INF_INFANT_PBMC_DN	Details ...	178	0.670553	2.04359	0.00207039	0.0107874	0.13	1698	tags=37%, list=10%, signal=41%
GSE14000_UNSTIM_VS_4H_LPS_DC_DN	GSE14000_UNSTIM_VS_4H_LPS_DC_DN	Details ...	178	0.779298	2.03792	0	0.0111548	0.137	989	tags=44%, list=6%, signal=47%
GSE13485_DAY3_VS_DAY7_YF17D_VACCINE_PBMC_DN	GSE13485_DAY3_VS_DAY7_YF17D_VACCINE_PBMC_DN	Details ...	170	0.767136	2.03724	0	0.0110684	0.137	1074	tags=51%, list=6%, signal=54%
GSE14000_UNSTIM_VS_16H_LPS_DC_DN	GSE14000_UNSTIM_VS_16H_LPS_DC_DN	Details ...	182	0.581285	2.02549	0.00211416	0.0121036	0.154	2900	tags=43%, list=17%, signal=51%
GSE21546_UNSTIM_VS_ANTI_CD3_STIM_ELK1_KO_DP_THYMOCYTES_UP	GSE21546_UNSTIM_VS_ANTI_CD3_STIM_ELK1_KO_DP_THYMOCYTES_UP	Details ...	140	0.736844	2.0252	0	0.0119725	0.154	836	tags=47%, list=5%, signal=49%
GSE16755_CTRL_VS_IFNA_TREATED_MAC_DN	GSE16755_CTRL_VS_IFNA_TREATED_MAC_DN	Details ...	175	0.678342	2.0176	0	0.0126423	0.161	2332	tags=48%, list=14%, signal=55%
GSE19888_ADENOSINE_A3R_INH_VS_TCELL_MEMBRANES_ACT_MAST_CELL_UP	GSE19888_ADENOSINE_A3R_INH_VS_TCELL_MEMBRANES_ACT_MAST_CELL_UP	Details ...	168	0.706069	2.01449	0	0.0127455	0.164	1596	tags=45%, list=10%, signal=50%
GSE35685_CD34POS_CD38NEG_VS_CD34POS_CD10POS_BONE_MARROW_DN	GSE35685_CD34POS_CD38NEG_VS_CD34POS_CD10POS_BONE_MARROW_DN	Details ...	188	0.53785	2.01382	0	0.0126278	0.167	1957	tags=27%, list=12%, signal=30%
GSE40685_TREG_VS_FOXP3_KO_TREG_PRECURSOR_UP	GSE40685_TREG_VS_FOXP3_KO_TREG_PRECURSOR_UP	Details ...	175	0.715766	2.01349	0.00210526	0.0125682	0.168	1101	tags=42%, list=7%, signal=44%
GSE39382_IL3_VS_IL3_IL33_TREATED_MAST_CELL_DN	GSE39382_IL3_VS_IL3_IL33_TREATED_MAST_CELL_DN	Details ...	176	0.57914	2.00415	0	0.013539	0.171	2243	tags=37%, list=13%, signal=42%
GSE1740_UNSTIM_VS_IFNA_STIMULATED_MCSF_DERIVED_MACROPHAGE_DN	GSE1740_UNSTIM_VS_IFNA_STIMULATED_MCSF_DERIVED_MACROPHAGE_DN	Details ...	157	0.627817	2.00263	0	0.0136654	0.175	1849	tags=42%, list=11%, signal=47%
GSE37301_MULTIPOTENT_PROGENITOR_VS_GRAN_MONO_PROGENITOR_DN	GSE37301_MULTIPOTENT_PROGENITOR_VS_GRAN_MONO_PROGENITOR_DN	Details ...	183	0.572667	1.99998	0	0.0137567	0.175	1039	tags=26%, list=6%, signal=28%
GSE14000_UNSTIM_VS_4H_LPS_DC_TRANSLATED_RNA_DN	GSE14000_UNSTIM_VS_4H_LPS_DC_TRANSLATED_RNA_DN	Details ...	169	0.774284	1.99825	0	0.0138886	0.178	1098	tags=46%, list=7%, signal=49%
GSE24574_NAIVE_VS_TCONV_CD4_TCELL_DN	GSE24574_NAIVE_VS_TCONV_CD4_TCELL_DN	Details ...	190	0.382646	1.9922	0.00588235	0.014712	0.19	3853	tags=36%, list=23%, signal=47%
GSE1925_CTRL_VS_IFNG_PRIMED_MACROPHAGE_24H_IFNG_STIM_DN	GSE1925_CTRL_VS_IFNG_PRIMED_MACROPHAGE_24H_IFNG_STIM_DN	Details ...	183	0.456177	1.98583	0.00410678	0.0155445	0.2	1825	tags=22%, list=11%, signal=25%
GSE22140_GERMFREE_VS_SPF_MOUSE_CD4_TCELL_UP	GSE22140_GERMFREE_VS_SPF_MOUSE_CD4_TCELL_UP	Details ...	188	0.681928	1.98395	0	0.0156521	0.203	1855	tags=40%, list=11%, signal=45%
GSE36826_WT_VS_IL1R_KO_SKIN_STAPH_AUREUS_INF_DN	GSE36826_WT_VS_IL1R_KO_SKIN_STAPH_AUREUS_INF_DN	Details ...	180	0.590074	1.98024	0.00203666	0.0158894	0.209	1057	tags=26%, list=6%, signal=28%
GSE33162_HDAC3_KO_VS_HDAC3_KO_MACROPHAGE_UP	GSE33162_HDAC3_KO_VS_HDAC3_KO_MACROPHAGE_UP	Details ...	167	0.460984	1.97616	0.00198413	0.0164673	0.215	2498	tags=29%, list=15%, signal=34%
GSE9316_IL6_KO_VS_IFNG_KO_INVIVO_EXPANDED_CD4_TCELL_DN	GSE9316_IL6_KO_VS_IFNG_KO_INVIVO_EXPANDED_CD4_TCELL_DN	Details ...	188	0.654388	1.96891	0.00199601	0.0173496	0.224	2358	tags=45%, list=14%, signal=51%
GSE24634_IL4_VS_CTRL_TREATED_NAIVE_CD4_TCELL_DAY5_DN	GSE24634_IL4_VS_CTRL_TREATED_NAIVE_CD4_TCELL_DAY5_DN	Details ...	180	0.643049	1.95931	0.00208333	0.0187064	0.236	1254	tags=34%, list=7%, signal=36%
GSE15930_STIM_VS_STIM_AND_IFNAB_48H_CD8_T_CELL_DN	GSE15930_STIM_VS_STIM_AND_IFNAB_48H_CD8_T_CELL_DN	Details ...	188	0.566464	1.946	0.00409836	0.0208365	0.259	1231	tags=28%, list=7%, signal=30%
GSE18791_CTRL_VS_NEWCASTLE_VIRUS_DC_12H_DN	GSE18791_CTRL_VS_NEWCASTLE_VIRUS_DC_12H_DN	Details ...	168	0.678269	1.9386	0	0.0221633	0.28	1126	tags=38%, list=7%, signal=40%
GSE11864_UNTREATED_VS_CSF1_IFNG_IN_MAC_DN	GSE11864_UNTREATED_VS_CSF1_IFNG_IN_MAC_DN	Details ...	170	0.361687	1.92577	0.00205339	0.024434	0.303	3719	tags=35%, list=22%, signal=44%
GSE21546_UNSTIM_VS_ANTI_CD3_STIM_SAP1A_KO_AND_ELK1_KO_DP_THYMOCYTES_UP	GSE21546_UNSTIM_VS_ANTI_CD3_STIM_SAP1A_KO_AND_ELK1_KO_DP_THYMOCYTES_UP	Details ...	133	0.651226	1.92422	0	0.0245665	0.307	1099	tags=44%, list=7%, signal=47%
GSE28726_ACT_CD4_TCELL_VS_ACT_VA24NEG_NKTCELL_UP	GSE28726_ACT_CD4_TCELL_VS_ACT_VA24NEG_NKTCELL_UP	Details ...	190	0.345637	1.92151	0.00385356	0.0248994	0.311	3903	tags=35%, list=23%, signal=45%
GSE13485_DAY3_VS_DAY21_YF17D_VACCINE_PBMC_UP	GSE13485_DAY3_VS_DAY21_YF17D_VACCINE_PBMC_UP	Details ...	179	0.468594	1.92086	0.00213675	0.024778	0.313	807	tags=13%, list=5%, signal=13%
GSE19888_ADENOSINE_A3R_ACT_VS_A3R_ACT_WITH_A3R_INH_PRETREATMENT_IN_MAST_CELL_DN	GSE19888_ADENOSINE_A3R_ACT_VS_A3R_ACT_WITH_A3R_INH_PRETREATMENT_IN_MAST_CELL_DN	Details ...	168	0.551278	1.91957	0	0.0247587	0.314	993	tags=24%, list=6%, signal=26%
GSE45365_WT_VS_IFNAR_KO_CD8A_DC_DN	GSE45365_WT_VS_IFNAR_KO_CD8A_DC_DN	Details ...	179	0.511399	1.91657	0	0.0252348	0.317	2362	tags=34%, list=14%, signal=39%
GSE7768_OVA_ALONE_VS_OVA_WITH_MPL_IMMUNIZED_MOUSE_WHOLE_SPLEEN_6H_DN	GSE7768_OVA_ALONE_VS_OVA_WITH_MPL_IMMUNIZED_MOUSE_WHOLE_SPLEEN_6H_DN	Details ...	160	0.560945	1.91434	0	0.0253733	0.32	2126	tags=31%, list=13%, signal=35%
GSE3337_CTRL_VS_4H_IFNG_IN_CD8POS_DC_DN	GSE3337_CTRL_VS_4H_IFNG_IN_CD8POS_DC_DN	Details ...	179	0.52772	1.91325	0.00408163	0.0254505	0.321	1677	tags=28%, list=10%, signal=31%
GSE36527_CD62L_HIGH_VS_CD62L_LOW_TREG_CD69_NEG_KLRG1_NEG_UP	GSE36527_CD62L_HIGH_VS_CD62L_LOW_TREG_CD69_NEG_KLRG1_NEG_UP	Details ...	185	0.526005	1.91162	0.00419287	0.0254242	0.325	1981	tags=28%, list=12%, signal=32%
GSE19888_ADENOSINE_A3R_INH_VS_ACT_WITH_INHIBITOR_PRETREATMENT_IN_MAST_CELL_UP	GSE19888_ADENOSINE_A3R_INH_VS_ACT_WITH_INHIBITOR_PRETREATMENT_IN_MAST_CELL_UP	Details ...	154	0.768782	1.90962	0	0.0255496	0.327	1002	tags=55%, list=6%, signal=58%
GSE6092_IFNG_VS_IFNG_AND_B_BURGDORFERI_INF_ENDOTHELIAL_CELL_DN	GSE6092_IFNG_VS_IFNG_AND_B_BURGDORFERI_INF_ENDOTHELIAL_CELL_DN	Details ...	168	0.5711	1.90897	0.0100402	0.0255049	0.332	1707	tags=26%, list=10%, signal=29%
GSE9960_HEALTHY_VS_GRAM_POS_SEPSIS_PBMC_DN	GSE9960_HEALTHY_VS_GRAM_POS_SEPSIS_PBMC_DN	Details ...	172	0.609102	1.90034	0.00209205	0.0271627	0.348	1150	tags=27%, list=7%, signal=28%
GSE9960_GRAM_NEG_VS_GRAM_POS_SEPSIS_PBMC_UP	GSE9960_GRAM_NEG_VS_GRAM_POS_SEPSIS_PBMC_UP	Details ...	170	0.535455	1.89488	0	0.0281186	0.358	2660	tags=36%, list=16%, signal=42%
GSE45365_HEALTHY_VS_MCMV_INFECTION_CD8A_DC_IFNAR_KO_DN	GSE45365_HEALTHY_VS_MCMV_INFECTION_CD8A_DC_IFNAR_KO_DN	Details ...	185	0.493308	1.88821	0.00402414	0.0294435	0.371	2701	tags=36%, list=16%, signal=42%
GSE46606_UNSTIM_VS_CD40L_IL2_IL5_3DAY_STIMULATED_IRF4_KO_BCELL_DN	GSE46606_UNSTIM_VS_CD40L_IL2_IL5_3DAY_STIMULATED_IRF4_KO_BCELL_DN	Details ...	162	0.471092	1.88799	0.00208768	0.0292126	0.372	1589	tags=20%, list=9%, signal=22%
GSE22196_HEALTHY_VS_OBESE_MOUSE_SKIN_GAMMADELTA_TCELL_UP	GSE22196_HEALTHY_VS_OBESE_MOUSE_SKIN_GAMMADELTA_TCELL_UP	Details ...	183	0.580316	1.88765	0.0124481	0.0290712	0.374	1914	tags=32%, list=11%, signal=35%
GSE24634_NAIVE_CD4_TCELL_VS_DAY5_IL4_CONV_TREG_DN	GSE24634_NAIVE_CD4_TCELL_VS_DAY5_IL4_CONV_TREG_DN	Details ...	196	0.373012	1.88432	0.0277778	0.0297464	0.38	5160	tags=50%, list=31%, signal=71%
GSE21360_PRIMARY_VS_TERTIARY_MEMORY_CD8_TCELL_DN	GSE21360_PRIMARY_VS_TERTIARY_MEMORY_CD8_TCELL_DN	Details ...	186	0.63246	1.8804	0.00414079	0.0305117	0.388	1920	tags=39%, list=11%, signal=43%
GSE7348_UNSTIM_VS_TOLERIZED_AND_LPS_STIM_MACROPHAGE_DN	GSE7348_UNSTIM_VS_TOLERIZED_AND_LPS_STIM_MACROPHAGE_DN	Details ...	154	0.53757	1.88024	0	0.0303347	0.388	1632	tags=26%, list=10%, signal=29%
GSE41867_DAY6_EFFECTOR_VS_DAY30_EXHAUSTED_CD8_TCELL_LCMV_CLONE13_UP	GSE41867_DAY6_EFFECTOR_VS_DAY30_EXHAUSTED_CD8_TCELL_LCMV_CLONE13_UP	Details ...	173	0.615886	1.87201	0.0021097	0.0318512	0.394	2196	tags=42%, list=13%, signal=48%
GSE19198_1H_VS_6H_IL21_TREATED_TCELL_DN	GSE19198_1H_VS_6H_IL21_TREATED_TCELL_DN	Details ...	189	0.553149	1.87142	0.00618557	0.0317295	0.394	1884	tags=30%, list=11%, signal=34%
GSE26669_CTRL_VS_COSTIM_BLOCK_MLR_CD4_TCELL_UP	GSE26669_CTRL_VS_COSTIM_BLOCK_MLR_CD4_TCELL_UP	Details ...	178	0.431811	1.86354	0.00401606	0.0331977	0.408	1948	tags=24%, list=12%, signal=27%
GSE2706_R848_VS_R848_AND_LPS_2H_STIM_DC_DN	GSE2706_R848_VS_R848_AND_LPS_2H_STIM_DC_DN	Details ...	156	0.630279	1.86257	0	0.0332995	0.409	1909	tags=41%, list=11%, signal=46%
GSE19888_ADENOSINE_A3R_INH_PRETREAT_AND_ACT_BY_A3R_VS_TCELL_MEMBRANES_ACT_MAST_CELL_UP	GSE19888_ADENOSINE_A3R_INH_PRETREAT_AND_ACT_BY_A3R_VS_TCELL_MEMBRANES_ACT_MAST_CELL_UP	Details ...	181	0.784225	1.85934	0.00209205	0.0338283	0.418	1751	tags=61%, list=10%, signal=67%
GSE5589_LPS_AND_IL10_VS_LPS_AND_IL6_STIM_IL6_KO_MACROPHAGE_45MIN_UP	GSE5589_LPS_AND_IL10_VS_LPS_AND_IL6_STIM_IL6_KO_MACROPHAGE_45MIN_UP	Details ...	180	0.682714	1.85362	0.00411523	0.0352041	0.427	1981	tags=47%, list=12%, signal=53%
GSE1791_CTRL_VS_NEUROMEDINU_IN_T_CELL_LINE_3H_UP	GSE1791_CTRL_VS_NEUROMEDINU_IN_T_CELL_LINE_3H_UP	Details ...	143	0.571225	1.85224	0.00205761	0.0352876	0.428	1123	tags=29%, list=7%, signal=31%
GSE14000_UNSTIM_VS_16H_LPS_DC_TRANSLATED_RNA_DN	GSE14000_UNSTIM_VS_16H_LPS_DC_TRANSLATED_RNA_DN	Details ...	174	0.652378	1.84842	0	0.0360639	0.431	592	tags=28%, list=4%, signal=29%
GSE25088_ROSIGLITAZONE_VS_IL4_AND_ROSIGLITAZONE_STIM_STAT6_KO_MACROPHAGE_DAY10_DN	GSE25088_ROSIGLITAZONE_VS_IL4_AND_ROSIGLITAZONE_STIM_STAT6_KO_MACROPHAGE_DAY10_DN	Details ...	181	0.479484	1.84147	0.0142566	0.037677	0.445	1900	tags=26%, list=11%, signal=29%
GSE18791_UNSTIM_VS_NEWCATSLE_VIRUS_DC_18H_DN	GSE18791_UNSTIM_VS_NEWCATSLE_VIRUS_DC_18H_DN	Details ...	148	0.666517	1.8407	0	0.0377537	0.448	644	tags=34%, list=4%, signal=36%
GSE36476_CTRL_VS_TSST_ACT_16H_MEMORY_CD4_TCELL_YOUNG_DN	GSE36476_CTRL_VS_TSST_ACT_16H_MEMORY_CD4_TCELL_YOUNG_DN	Details ...	187	0.432899	1.83306	0.0060241	0.0398588	0.482	3877	tags=43%, list=23%, signal=55%
GSE28726_NAIVE_VS_ACTIVATED_VA24NEG_NKTCELL_UP	GSE28726_NAIVE_VS_ACTIVATED_VA24NEG_NKTCELL_UP	Details ...	190	0.357541	1.83269	0.00792079	0.0396454	0.483	4681	tags=45%, list=28%, signal=62%
GSE44649_WT_VS_MIR155_KO_ACTIVATED_CD8_TCELL_UP	GSE44649_WT_VS_MIR155_KO_ACTIVATED_CD8_TCELL_UP	Details ...	178	0.482715	1.8314	0.00208768	0.0397088	0.485	2890	tags=36%, list=17%, signal=43%
GSE18791_CTRL_VS_NEWCASTLE_VIRUS_DC_16H_DN	GSE18791_CTRL_VS_NEWCASTLE_VIRUS_DC_16H_DN	Details ...	167	0.640143	1.83017	0.00206612	0.0398151	0.485	1428	tags=40%, list=9%, signal=43%
GSE7509_DC_VS_MONOCYTE_DN	GSE7509_DC_VS_MONOCYTE_DN	Details ...	176	0.517975	1.82955	0.00397614	0.0397493	0.486	1977	tags=30%, list=12%, signal=34%
GSE2770_TGFB_AND_IL4_ACT_VS_ACT_CD4_TCELL_48H_UP	GSE2770_TGFB_AND_IL4_ACT_VS_ACT_CD4_TCELL_48H_UP	Details ...	181	0.424033	1.8227	0.00614754	0.0417631	0.507	2710	tags=31%, list=16%, signal=37%
GSE24026_PD1_LIGATION_VS_CTRL_IN_ACT_TCELL_LINE_UP	GSE24026_PD1_LIGATION_VS_CTRL_IN_ACT_TCELL_LINE_UP	Details ...	177	0.567738	1.82124	0.0100402	0.0418476	0.511	2712	tags=44%, list=16%, signal=52%
GSE17974_IL4_AND_ANTI_IL12_VS_UNTREATED_24H_ACT_CD4_TCELL_DN	GSE17974_IL4_AND_ANTI_IL12_VS_UNTREATED_24H_ACT_CD4_TCELL_DN	Details ...	141	0.678755	1.81429	0	0.0437598	0.524	767	tags=35%, list=5%, signal=37%
GSE18281_SUBCAPSULAR_VS_CENTRAL_CORTICAL_REGION_OF_THYMUS_UP	GSE18281_SUBCAPSULAR_VS_CENTRAL_CORTICAL_REGION_OF_THYMUS_UP	Details ...	156	0.429444	1.81204	0.00423729	0.0441621	0.53	2692	tags=30%, list=16%, signal=36%
GSE2706_2H_VS_8H_LPS_STIM_DC_DN	GSE2706_2H_VS_8H_LPS_STIM_DC_DN	Details ...	160	0.606446	1.80988	0.00404858	0.0444353	0.53	2134	tags=46%, list=13%, signal=53%
GSE41867_DAY8_EFFECTOR_VS_DAY30_MEMORY_CD8_TCELL_LCMV_ARMSTRONG_UP	GSE41867_DAY8_EFFECTOR_VS_DAY30_MEMORY_CD8_TCELL_LCMV_ARMSTRONG_UP	Details ...	178	0.332932	1.80673	0.0199601	0.0450853	0.536	3245	tags=26%, list=19%, signal=32%
GSE35685_CD34POS_CD10NEG_CD62LPOS_VS_CD34POS_CD10POS_BONE_MARROW_DN	GSE35685_CD34POS_CD10NEG_CD62LPOS_VS_CD34POS_CD10POS_BONE_MARROW_DN	Details ...	183	0.512902	1.80346	0.0102249	0.0461884	0.547	1181	tags=22%, list=7%, signal=23%
GSE22140_GERMFREE_VS_SPF_ARTHRITIC_MOUSE_CD4_TCELL_DN	GSE22140_GERMFREE_VS_SPF_ARTHRITIC_MOUSE_CD4_TCELL_DN	Details ...	187	0.581936	1.80105	0.0168421	0.0468239	0.552	1971	tags=33%, list=12%, signal=37%
GSE23114_PERITONEAL_CAVITY_B1A_BCELL_VS_SPLEEN_BCELL_DN	GSE23114_PERITONEAL_CAVITY_B1A_BCELL_VS_SPLEEN_BCELL_DN	Details ...	185	0.330653	1.80047	0.0118343	0.04667	0.553	4681	tags=44%, list=28%, signal=60%
GSE21063_WT_VS_NFATC1_KO_3H_ANTI_IGM_STIM_BCELL_DN	GSE21063_WT_VS_NFATC1_KO_3H_ANTI_IGM_STIM_BCELL_DN	Details ...	177	0.567654	1.7979	0.0104822	0.0471864	0.557	2667	tags=44%, list=16%, signal=51%
GSE40685_TREG_VS_FOXP3_KO_TREG_PRECURSOR_DN	GSE40685_TREG_VS_FOXP3_KO_TREG_PRECURSOR_DN	Details ...	187	0.653271	1.7962	0.0101833	0.0475925	0.566	1644	tags=42%, list=10%, signal=46%
GSE29617_CTRL_VS_DAY3_TIV_FLU_VACCINE_PBMC_2008_DN	GSE29617_CTRL_VS_DAY3_TIV_FLU_VACCINE_PBMC_2008_DN	Details ...	173	0.351529	1.79459	0.00986193	0.0479314	0.57	3464	tags=30%, list=21%, signal=38%
GSE35825_UNTREATED_VS_IFNA_STIM_MACROPHAGE_DN	GSE35825_UNTREATED_VS_IFNA_STIM_MACROPHAGE_DN	Details ...	160	0.53986	1.78745	0.00608519	0.0505336	0.58	1513	tags=26%, list=9%, signal=28%
GSE24634_IL4_VS_CTRL_TREATED_NAIVE_CD4_TCELL_DAY3_DN	GSE24634_IL4_VS_CTRL_TREATED_NAIVE_CD4_TCELL_DAY3_DN	Details ...	186	0.65374	1.78632	0.0141988	0.0506245	0.581	1786	tags=42%, list=11%, signal=46%
GSE43863_DAY6_EFF_VS_DAY150_MEM_TFH_CD4_TCELL_UP	GSE43863_DAY6_EFF_VS_DAY150_MEM_TFH_CD4_TCELL_UP	Details ...	183	0.512726	1.78521	0.00408163	0.0507461	0.581	1616	tags=23%, list=10%, signal=25%
GSE1112_HY_CD8AB_VS_HY_CD8AA_THYMOCYTE_RTOC_CULTURE_UP	GSE1112_HY_CD8AB_VS_HY_CD8AA_THYMOCYTE_RTOC_CULTURE_UP	Details ...	152	0.557757	1.78365	0.00828157	0.0510415	0.584	1572	tags=38%, list=9%, signal=42%
GSE37301_MULTIPOTENT_PROGENITOR_VS_GRAN_MONO_PROGENITOR_UP	GSE37301_MULTIPOTENT_PROGENITOR_VS_GRAN_MONO_PROGENITOR_UP	Details ...	164	0.465325	1.78346	0	0.0507654	0.584	1885	tags=23%, list=11%, signal=25%
GSE1925_3H_VS_24H_IFNG_STIM_MACROPHAGE_DN	GSE1925_3H_VS_24H_IFNG_STIM_MACROPHAGE_DN	Details ...	167	0.416866	1.78338	0.00399202	0.0504833	0.584	260	tags=9%, list=2%, signal=9%
GSE43863_TFH_VS_LY6C_LOW_CXCR5NEG_EFFECTOR_CD4_TCELL_UP	GSE43863_TFH_VS_LY6C_LOW_CXCR5NEG_EFFECTOR_CD4_TCELL_UP	Details ...	180	0.538831	1.78208	0.00622407	0.0505685	0.588	1862	tags=32%, list=11%, signal=36%
GSE19888_CTRL_VS_TCELL_MEMBRANES_ACT_MAST_CELL_PRETREAT_A3R_INH_DN	GSE19888_CTRL_VS_TCELL_MEMBRANES_ACT_MAST_CELL_PRETREAT_A3R_INH_DN	Details ...	182	0.664331	1.78132	0.0125786	0.0504952	0.59	1756	tags=42%, list=10%, signal=46%
GSE3982_CTRL_VS_LPS_48H_DC_DN	GSE3982_CTRL_VS_LPS_48H_DC_DN	Details ...	184	0.582495	1.77669	0.0100806	0.0518614	0.595	1105	tags=25%, list=7%, signal=26%
GSE1740_MCSF_VS_MCSF_AND_IFNG_DAY2_DERIVED_MACROPHAGE_UP	GSE1740_MCSF_VS_MCSF_AND_IFNG_DAY2_DERIVED_MACROPHAGE_UP	Details ...	140	0.573407	1.77479	0.00204082	0.0522945	0.6	1178	tags=39%, list=7%, signal=42%
GSE32986_UNSTIM_VS_GMCSF_STIM_DC_DN	GSE32986_UNSTIM_VS_GMCSF_STIM_DC_DN	Details ...	174	0.368152	1.77439	0	0.0521449	0.602	3287	tags=32%, list=20%, signal=40%
GSE7218_IGM_VS_IGG_SIGNAL_THGOUGH_ANTIGEN_BCELL_DN	GSE7218_IGM_VS_IGG_SIGNAL_THGOUGH_ANTIGEN_BCELL_DN	Details ...	155	0.728687	1.76267	0.002	0.0572349	0.631	1583	tags=52%, list=9%, signal=56%
GSE2706_R848_VS_LPS_2H_STIM_DC_DN	GSE2706_R848_VS_LPS_2H_STIM_DC_DN	Details ...	123	0.574329	1.76124	0	0.0575874	0.635	1186	tags=28%, list=7%, signal=30%
GSE18281_MEDULLARY_THYMOCYTE_VS_WHOLE_MEDULLA_THYMUS_DN	GSE18281_MEDULLARY_THYMOCYTE_VS_WHOLE_MEDULLA_THYMUS_DN	Details ...	162	0.427455	1.75968	0.0145228	0.0578092	0.637	2765	tags=30%, list=17%, signal=36%
GSE34156_UNTREATED_VS_6H_NOD2_LIGAND_TREATED_MONOCYTE_DN	GSE34156_UNTREATED_VS_6H_NOD2_LIGAND_TREATED_MONOCYTE_DN	Details ...	171	0.552165	1.75869	0.0126582	0.057828	0.637	1961	tags=33%, list=12%, signal=37%
GSE9960_GRAM_NEG_VS_GRAM_NEG_AND_POS_SEPSIS_PBMC_UP	GSE9960_GRAM_NEG_VS_GRAM_NEG_AND_POS_SEPSIS_PBMC_UP	Details ...	137	0.552906	1.75244	0	0.060483	0.648	502	tags=22%, list=3%, signal=22%
GSE14699_DELETIONAL_TOLERANCE_VS_ACTIVATED_CD8_TCELL_DN	GSE14699_DELETIONAL_TOLERANCE_VS_ACTIVATED_CD8_TCELL_DN	Details ...	166	0.460408	1.75136	0.004	0.0606733	0.648	3205	tags=38%, list=19%, signal=46%
GSE37301_LYMPHOID_PRIMED_MPP_VS_COMMON_LYMPHOID_PROGENITOR_DN	GSE37301_LYMPHOID_PRIMED_MPP_VS_COMMON_LYMPHOID_PROGENITOR_DN	Details ...	176	0.40811	1.74805	0.0119048	0.0619425	0.659	1197	tags=16%, list=7%, signal=17%
GSE14415_ACT_VS_CTRL_NATURAL_TREG_UP	GSE14415_ACT_VS_CTRL_NATURAL_TREG_UP	Details ...	155	0.420662	1.74678	0.0225873	0.062317	0.661	3731	tags=40%, list=22%, signal=51%
GSE8835_CD4_VS_CD8_TCELL_CLL_PATIENT_UP	GSE8835_CD4_VS_CD8_TCELL_CLL_PATIENT_UP	Details ...	177	0.656884	1.74302	0.00612245	0.0637974	0.664	1493	tags=37%, list=9%, signal=41%
GSE360_L_DONOVANI_VS_M_TUBERCULOSIS_DC_DN	GSE360_L_DONOVANI_VS_M_TUBERCULOSIS_DC_DN	Details ...	176	0.564449	1.74069	0.00831601	0.0645546	0.671	2111	tags=35%, list=13%, signal=39%
GSE37532_TREG_VS_TCONV_PPARG_KO_CD4_TCELL_FROM_LN_DN	GSE37532_TREG_VS_TCONV_PPARG_KO_CD4_TCELL_FROM_LN_DN	Details ...	179	0.372449	1.73927	0.0294695	0.0650004	0.673	3998	tags=42%, list=24%, signal=54%
GSE17721_PAM3CSK4_VS_GADIQUIMOD_16H_BMDC_DN	GSE17721_PAM3CSK4_VS_GADIQUIMOD_16H_BMDC_DN	Details ...	174	0.397913	1.73748	0.0159363	0.0655838	0.678	2811	tags=28%, list=17%, signal=33%
GSE13484_3H_UNSTIM_VS_YF17D_VACCINE_STIM_PBMC_DN	GSE13484_3H_UNSTIM_VS_YF17D_VACCINE_STIM_PBMC_DN	Details ...	181	0.558664	1.73261	0.0104822	0.0675488	0.687	2205	tags=38%, list=13%, signal=43%
GSE12001_MIR223_KO_VS_WT_NEUTROPHIL_UP	GSE12001_MIR223_KO_VS_WT_NEUTROPHIL_UP	Details ...	166	0.35276	1.73183	0.00200401	0.067583	0.691	3765	tags=35%, list=22%, signal=45%
GSE18791_CTRL_VS_NEWCASTLE_VIRUS_DC_14H_DN	GSE18791_CTRL_VS_NEWCASTLE_VIRUS_DC_14H_DN	Details ...	152	0.600262	1.73155	0.00413223	0.0673015	0.692	1186	tags=36%, list=7%, signal=39%
GSE43863_TFH_VS_LY6C_INT_CXCR5POS_MEMORY_CD4_TCELL_UP	GSE43863_TFH_VS_LY6C_INT_CXCR5POS_MEMORY_CD4_TCELL_UP	Details ...	170	0.49719	1.73103	0.00407332	0.0671585	0.692	1254	tags=23%, list=7%, signal=25%
GSE41867_DAY15_EFFECTOR_VS_DAY30_EXHAUSTED_CD8_TCELL_LCMV_CLONE13_UP	GSE41867_DAY15_EFFECTOR_VS_DAY30_EXHAUSTED_CD8_TCELL_LCMV_CLONE13_UP	Details ...	179	0.529123	1.72997	0.0121457	0.0672704	0.696	2138	tags=36%, list=13%, signal=41%
GSE9601_NFKB_INHIBITOR_VS_PI3K_INHIBITOR_TREATED_HCMV_INF_MONOCYTE_DN	GSE9601_NFKB_INHIBITOR_VS_PI3K_INHIBITOR_TREATED_HCMV_INF_MONOCYTE_DN	Details ...	181	0.564076	1.7249	0.00198807	0.0696089	0.705	1254	tags=28%, list=7%, signal=30%
GSE43863_TH1_VS_LY6C_INT_CXCR5POS_MEMORY_CD4_TCELL_UP	GSE43863_TH1_VS_LY6C_INT_CXCR5POS_MEMORY_CD4_TCELL_UP	Details ...	177	0.348323	1.7213	0.0361446	0.071348	0.711	3455	tags=32%, list=21%, signal=39%
GSE37534_UNTREATED_VS_GW1929_TREATED_CD4_TCELL_PPARG1_AND_FOXP3_TRASDUCED_UP	GSE37534_UNTREATED_VS_GW1929_TREATED_CD4_TCELL_PPARG1_AND_FOXP3_TRASDUCED_UP	Details ...	190	0.443317	1.72078	0.00399202	0.0711911	0.712	2907	tags=36%, list=17%, signal=43%
GSE3982_CENT_MEMORY_CD4_TCELL_VS_TH1_DN	GSE3982_CENT_MEMORY_CD4_TCELL_VS_TH1_DN	Details ...	185	0.415292	1.71663	0.00804829	0.0733681	0.724	3620	tags=38%, list=22%, signal=48%
GSE13547_CTRL_VS_ANTI_IGM_STIM_ZFX_KO_BCELL_2H_DN	GSE13547_CTRL_VS_ANTI_IGM_STIM_ZFX_KO_BCELL_2H_DN	Details ...	170	0.383241	1.71462	0.0105263	0.0741396	0.728	3616	tags=32%, list=22%, signal=40%
GSE25123_WT_VS_PPARG_KO_MACROPHAGE_DN	GSE25123_WT_VS_PPARG_KO_MACROPHAGE_DN	Details ...	180	0.456578	1.71422	0.0494845	0.0739518	0.728	3616	tags=38%, list=22%, signal=48%
GSE11961_FOLLICULAR_BCELL_VS_MEMORY_BCELL_DAY7_UP	GSE11961_FOLLICULAR_BCELL_VS_MEMORY_BCELL_DAY7_UP	Details ...	172	0.413355	1.71254	0.012024	0.0744077	0.731	1952	tags=21%, list=12%, signal=23%
GSE22432_CONVENTIONAL_CDC_VS_PLASMACYTOID_PDC_DN	GSE22432_CONVENTIONAL_CDC_VS_PLASMACYTOID_PDC_DN	Details ...	177	0.415652	1.70935	0.0190275	0.0761624	0.734	2824	tags=33%, list=17%, signal=39%
GSE43955_TH0_VS_TGFB_IL6_TH17_ACT_CD4_TCELL_42H_UP	GSE43955_TH0_VS_TGFB_IL6_TH17_ACT_CD4_TCELL_42H_UP	Details ...	173	0.350303	1.7088	0.0019685	0.0760298	0.736	1914	tags=14%, list=11%, signal=16%
GSE360_LOW_DOSE_B_MALAYI_VS_M_TUBERCULOSIS_DC_DN	GSE360_LOW_DOSE_B_MALAYI_VS_M_TUBERCULOSIS_DC_DN	Details ...	185	0.52565	1.70846	0.0125261	0.075793	0.737	2053	tags=34%, list=12%, signal=38%
GSE7768_OVA_WITH_LPS_VS_OVA_WITH_MPL_IMMUNIZED_MOUSE_WHOLE_SPLEEN_6H_DN	GSE7768_OVA_WITH_LPS_VS_OVA_WITH_MPL_IMMUNIZED_MOUSE_WHOLE_SPLEEN_6H_DN	Details ...	161	0.448414	1.70821	0.0211416	0.0755258	0.737	2099	tags=26%, list=13%, signal=30%
GSE4748_CTRL_VS_CYANOBACTERIUM_LPSLIKE_STIM_DC_3H_DN	GSE4748_CTRL_VS_CYANOBACTERIUM_LPSLIKE_STIM_DC_3H_DN	Details ...	184	0.411352	1.70608	0.0164271	0.0763279	0.74	4129	tags=41%, list=25%, signal=54%
GSE22886_NAIVE_CD8_TCELL_VS_DC_DN	GSE22886_NAIVE_CD8_TCELL_VS_DC_DN	Details ...	187	0.382188	1.70605	0.035124	0.0759338	0.74	3556	tags=33%, list=21%, signal=42%
GSE2706_UNSTIM_VS_8H_LPS_AND_R848_DC_DN	GSE2706_UNSTIM_VS_8H_LPS_AND_R848_DC_DN	Details ...	172	0.561942	1.70598	0.00414938	0.0755527	0.74	2237	tags=41%, list=13%, signal=46%
GSE24634_IL4_VS_CTRL_TREATED_NAIVE_CD4_TCELL_DAY10_DN	GSE24634_IL4_VS_CTRL_TREATED_NAIVE_CD4_TCELL_DAY10_DN	Details ...	190	0.483021	1.70578	0.0167015	0.0753008	0.74	3543	tags=47%, list=21%, signal=59%
GSE360_L_DONOVANI_VS_M_TUBERCULOSIS_MAC_DN	GSE360_L_DONOVANI_VS_M_TUBERCULOSIS_MAC_DN	Details ...	178	0.507228	1.70218	0.0102669	0.077073	0.746	1920	tags=32%, list=11%, signal=36%
GSE3982_CTRL_VS_LPS_4H_MAC_DN	GSE3982_CTRL_VS_LPS_4H_MAC_DN	Details ...	185	0.522846	1.69827	0.0122699	0.0790656	0.749	1646	tags=27%, list=10%, signal=30%
GSE1925_CTRL_VS_24H_IFNG_STIM_MACROPHAGE_UP	GSE1925_CTRL_VS_24H_IFNG_STIM_MACROPHAGE_UP	Details ...	162	0.450968	1.69214	0.0142276	0.0826256	0.76	786	tags=14%, list=5%, signal=14%
GSE2770_IL12_AND_TGFB_VS_IL4_TREATED_ACT_CD4_TCELL_48H_DN	GSE2770_IL12_AND_TGFB_VS_IL4_TREATED_ACT_CD4_TCELL_48H_DN	Details ...	138	0.557575	1.69183	0.0123967	0.0823691	0.76	2037	tags=43%, list=12%, signal=49%
GSE22886_NAIVE_CD4_TCELL_VS_48H_ACT_TH1_DN	GSE22886_NAIVE_CD4_TCELL_VS_48H_ACT_TH1_DN	Details ...	185	0.377451	1.69165	0.0625	0.0820934	0.76	5223	tags=49%, list=31%, signal=70%
GSE17721_0.5H_VS_8H_CPG_BMDC_DN	GSE17721_0.5H_VS_8H_CPG_BMDC_DN	Details ...	180	0.442744	1.69039	0.0105932	0.0824288	0.761	2023	tags=22%, list=12%, signal=24%
GSE37534_GW1929_VS_PIOGLITAZONE_TREATED_CD4_TCELL_PPARG1_FOXP3_TRANSDUCED_UP	GSE37534_GW1929_VS_PIOGLITAZONE_TREATED_CD4_TCELL_PPARG1_FOXP3_TRANSDUCED_UP	Details ...	167	0.504089	1.68786	0.00608519	0.0838355	0.764	1965	tags=32%, list=12%, signal=36%
GSE3337_CTRL_VS_16H_IFNG_IN_CD8POS_DC_DN	GSE3337_CTRL_VS_16H_IFNG_IN_CD8POS_DC_DN	Details ...	180	0.433366	1.68671	0.0241935	0.0840829	0.766	3286	tags=30%, list=20%, signal=37%
GSE2706_UNSTIM_VS_2H_LPS_AND_R848_DC_DN	GSE2706_UNSTIM_VS_2H_LPS_AND_R848_DC_DN	Details ...	168	0.60015	1.68205	0.0162933	0.0868913	0.777	1240	tags=30%, list=7%, signal=32%
GSE360_HIGH_DOSE_B_MALAYI_VS_M_TUBERCULOSIS_DC_DN	GSE360_HIGH_DOSE_B_MALAYI_VS_M_TUBERCULOSIS_DC_DN	Details ...	180	0.557593	1.6814	0.0201613	0.0869288	0.778	1965	tags=34%, list=12%, signal=38%
GSE32986_CURDLAN_LOWDOSE_VS_GMCSF_AND_CURDLAN_LOWDOSE_STIM_DC_DN	GSE32986_CURDLAN_LOWDOSE_VS_GMCSF_AND_CURDLAN_LOWDOSE_STIM_DC_DN		179	0.353001	1.67721	0.0318725	0.0891276	0.786	3795	tags=40%, list=23%, signal=51%
GSE3337_4H_VS_16H_IFNG_IN_CD8POS_DC_UP	GSE3337_4H_VS_16H_IFNG_IN_CD8POS_DC_UP		189	0.361299	1.67637	0.0327198	0.0892731	0.786	3255	tags=30%, list=19%, signal=36%
GSE1432_CTRL_VS_IFNG_1H_MICROGLIA_DN	GSE1432_CTRL_VS_IFNG_1H_MICROGLIA_DN		162	0.440607	1.6759	0.0179641	0.0891958	0.788	2471	tags=27%, list=15%, signal=31%
GSE2770_IL12_AND_TGFB_ACT_VS_ACT_CD4_TCELL_6H_DN	GSE2770_IL12_AND_TGFB_ACT_VS_ACT_CD4_TCELL_6H_DN		187	0.434136	1.67553	0.0386179	0.0890146	0.788	3186	tags=33%, list=19%, signal=40%
GSE41867_NAIVE_VS_DAY6_LCMV_EFFECTOR_CD8_TCELL_UP	GSE41867_NAIVE_VS_DAY6_LCMV_EFFECTOR_CD8_TCELL_UP		177	0.469473	1.67457	0.022869	0.0893123	0.788	2381	tags=33%, list=14%, signal=38%
GSE9960_GRAM_POS_VS_GRAM_NEG_AND_POS_SEPSIS_PBMC_UP	GSE9960_GRAM_POS_VS_GRAM_NEG_AND_POS_SEPSIS_PBMC_UP		185	0.329166	1.67436	0.0206612	0.0889864	0.789	1931	tags=14%, list=12%, signal=16%
GSE17721_LPS_VS_CPG_16H_BMDC_UP	GSE17721_LPS_VS_CPG_16H_BMDC_UP		169	0.439564	1.67266	0.00609756	0.0897749	0.791	1067	tags=17%, list=6%, signal=18%
GSE46606_DAY1_VS_DAY3_CD40L_IL2_IL5_STIMULATED_IRF4HIGH_BCELL_DN	GSE46606_DAY1_VS_DAY3_CD40L_IL2_IL5_STIMULATED_IRF4HIGH_BCELL_DN		175	0.487218	1.67225	0.0102669	0.0896645	0.792	2468	tags=35%, list=15%, signal=41%
GSE2706_UNSTIM_VS_8H_R848_DC_DN	GSE2706_UNSTIM_VS_8H_R848_DC_DN		173	0.622167	1.67135	0.00607287	0.0898707	0.793	1150	tags=34%, list=7%, signal=36%
GSE37416_12H_VS_24H_F_TULARENSIS_LVS_NEUTROPHIL_UP	GSE37416_12H_VS_24H_F_TULARENSIS_LVS_NEUTROPHIL_UP		177	0.439871	1.67121	0.020202	0.0895254	0.793	3052	tags=34%, list=18%, signal=42%
GSE37416_12H_VS_48H_F_TULARENSIS_LVS_NEUTROPHIL_UP	GSE37416_12H_VS_48H_F_TULARENSIS_LVS_NEUTROPHIL_UP		183	0.436665	1.67072	0.0233051	0.0894882	0.793	2155	tags=25%, list=13%, signal=29%
GSE7509_UNSTIM_VS_FCGRIIB_STIM_DC_DN	GSE7509_UNSTIM_VS_FCGRIIB_STIM_DC_DN		173	0.660996	1.67029	0.0210084	0.0893282	0.793	1583	tags=40%, list=9%, signal=44%
GSE7548_DAY7_VS_DAY28_PCC_IMMUNIZATION_CD4_TCELL_DN	GSE7548_DAY7_VS_DAY28_PCC_IMMUNIZATION_CD4_TCELL_DN		176	0.464704	1.67016	0.0266393	0.0889774	0.793	2080	tags=29%, list=12%, signal=33%
GSE2706_2H_VS_8H_R848_STIM_DC_DN	GSE2706_2H_VS_8H_R848_STIM_DC_DN		155	0.558151	1.66931	0.0143149	0.0891699	0.794	1920	tags=39%, list=11%, signal=43%
GSE17721_LPS_VS_PAM3CSK4_16H_BMDC_UP	GSE17721_LPS_VS_PAM3CSK4_16H_BMDC_UP		180	0.393145	1.6664	0.0159363	0.0907551	0.8	2884	tags=33%, list=17%, signal=39%
GSE21360_SECONDARY_VS_QUATERNARY_MEMORY_CD8_TCELL_UP	GSE21360_SECONDARY_VS_QUATERNARY_MEMORY_CD8_TCELL_UP		187	0.588562	1.66439	0.0126582	0.0916912	0.805	2052	tags=39%, list=12%, signal=44%
GSE43863_NAIVE_VS_MEMORY_TH1_CD4_TCELL_D150_LCMV_UP	GSE43863_NAIVE_VS_MEMORY_TH1_CD4_TCELL_D150_LCMV_UP		138	0.6029	1.66408	0.010352	0.0914689	0.805	1753	tags=46%, list=10%, signal=51%
GSE13547_CTRL_VS_ANTI_IGM_STIM_BCELL_2H_UP	GSE13547_CTRL_VS_ANTI_IGM_STIM_BCELL_2H_UP		171	0.540237	1.66401	0.0161616	0.0910986	0.805	731	tags=17%, list=4%, signal=18%
GSE22886_NAIVE_BCELL_VS_MONOCYTE_DN	GSE22886_NAIVE_BCELL_VS_MONOCYTE_DN		193	0.452598	1.6622	0.0578842	0.0920342	0.806	3212	tags=36%, list=19%, signal=44%
GSE17721_PAM3CSK4_VS_GADIQUIMOD_24H_BMDC_DN	GSE17721_PAM3CSK4_VS_GADIQUIMOD_24H_BMDC_DN		176	0.398748	1.6602	0.0257937	0.093111	0.808	1254	tags=18%, list=7%, signal=19%
GSE21360_NAIVE_VS_SECONDARY_MEMORY_CD8_TCELL_DN	GSE21360_NAIVE_VS_SECONDARY_MEMORY_CD8_TCELL_DN		165	0.494534	1.65417	0.0144033	0.0972813	0.818	1380	tags=19%, list=8%, signal=21%
GSE18791_CTRL_VS_NEWCASTLE_VIRUS_DC_18H_DN	GSE18791_CTRL_VS_NEWCASTLE_VIRUS_DC_18H_DN		159	0.551126	1.64876	0.0222672	0.100962	0.828	1036	tags=32%, list=6%, signal=34%
GSE19923_E2A_KO_VS_E2A_AND_HEB_KO_DP_THYMOCYTE_DN	GSE19923_E2A_KO_VS_E2A_AND_HEB_KO_DP_THYMOCYTE_DN		179	0.431349	1.64667	0.026749	0.102169	0.831	3169	tags=34%, list=19%, signal=42%
GSE36009_UNSTIM_VS_LPS_STIM_DC_UP	GSE36009_UNSTIM_VS_LPS_STIM_DC_UP		171	0.440304	1.63933	0.010395	0.107426	0.841	1936	tags=29%, list=12%, signal=32%
GSE17721_CTRL_VS_GARDIQUIMOD_12H_BMDC_DN	GSE17721_CTRL_VS_GARDIQUIMOD_12H_BMDC_DN		175	0.399024	1.63681	0.0138067	0.108743	0.847	1881	tags=21%, list=11%, signal=24%
GSE13484_UNSTIM_VS_3H_YF17D_VACCINE_STIM_PBMC_DN	GSE13484_UNSTIM_VS_3H_YF17D_VACCINE_STIM_PBMC_DN		174	0.437993	1.6367	0.0143443	0.108356	0.847	2782	tags=30%, list=17%, signal=35%
GSE37301_MULTIPOTENT_PROGENITOR_VS_COMMON_LYMPHOID_PROGENITOR_DN	GSE37301_MULTIPOTENT_PROGENITOR_VS_COMMON_LYMPHOID_PROGENITOR_DN		181	0.310586	1.63452	0.00795229	0.109711	0.849	3393	tags=27%, list=20%, signal=34%
GSE32034_LY6C_HIGH_VS_LOW_ROSIGLIZATONE_TREATED_MONOCYTE_UP	GSE32034_LY6C_HIGH_VS_LOW_ROSIGLIZATONE_TREATED_MONOCYTE_UP		180	0.399583	1.63411	0.0360934	0.109612	0.85	2575	tags=24%, list=15%, signal=29%
GSE360_DC_VS_MAC_M_TUBERCULOSIS_UP	GSE360_DC_VS_MAC_M_TUBERCULOSIS_UP		170	0.52296	1.63396	0.0224033	0.109296	0.85	1259	tags=20%, list=8%, signal=21%
GSE7509_UNSTIM_VS_IFNA_STIM_IMMATURE_DC_DN	GSE7509_UNSTIM_VS_IFNA_STIM_IMMATURE_DC_DN		169	0.667384	1.63232	0.0306122	0.110179	0.85	2171	tags=49%, list=13%, signal=55%
GSE13547_2H_VS_12_H_ANTI_IGM_STIM_BCELL_UP	GSE13547_2H_VS_12_H_ANTI_IGM_STIM_BCELL_UP		168	0.485869	1.6267	0.0120968	0.114608	0.862	2095	tags=26%, list=13%, signal=29%
GSE39864_WT_VS_GATA3_KO_TREG_UP	GSE39864_WT_VS_GATA3_KO_TREG_UP		179	0.481651	1.62605	0.0138614	0.114762	0.864	1150	tags=23%, list=7%, signal=24%
GSE5589_WT_VS_IL10_KO_LPS_STIM_MACROPHAGE_180MIN_UP	GSE5589_WT_VS_IL10_KO_LPS_STIM_MACROPHAGE_180MIN_UP		152	0.379732	1.62542	0.0325203	0.114691	0.864	3217	tags=30%, list=19%, signal=36%
GSE46606_UNSTIM_VS_CD40L_IL2_IL5_1DAY_STIMULATED_IRF4_KO_BCELL_UP	GSE46606_UNSTIM_VS_CD40L_IL2_IL5_1DAY_STIMULATED_IRF4_KO_BCELL_UP		184	0.457951	1.62404	0.0503018	0.115309	0.866	2203	tags=28%, list=13%, signal=32%
GSE40274_CTRL_VS_FOXP3_AND_SATB1_TRANSDUCED_ACTIVATED_CD4_TCELL_UP	GSE40274_CTRL_VS_FOXP3_AND_SATB1_TRANSDUCED_ACTIVATED_CD4_TCELL_UP		155	0.406602	1.62224	0.0538922	0.116272	0.869	2434	tags=24%, list=15%, signal=28%
GSE17721_4H_VS_24H_POLYIC_BMDC_DN	GSE17721_4H_VS_24H_POLYIC_BMDC_DN		173	0.312493	1.61973	0.0263692	0.117959	0.874	3117	tags=23%, list=19%, signal=28%
KAECH_DAY8_EFF_VS_DAY15_EFF_CD8_TCELL_UP	KAECH_DAY8_EFF_VS_DAY15_EFF_CD8_TCELL_UP		179	0.38084	1.61964	0.0408602	0.117543	0.874	3528	tags=31%, list=21%, signal=39%
GSE41176_UNSTIM_VS_ANTI_IGM_STIM_BCELL_1H_DN	GSE41176_UNSTIM_VS_ANTI_IGM_STIM_BCELL_1H_DN		188	0.48001	1.61645	0.0570265	0.119958	0.877	2082	tags=28%, list=12%, signal=31%
GSE5679_CTRL_VS_PPARG_LIGAND_ROSIGLITAZONE_AND_RARA_AGONIST_AM580_TREATED_DC_UP	GSE5679_CTRL_VS_PPARG_LIGAND_ROSIGLITAZONE_AND_RARA_AGONIST_AM580_TREATED_DC_UP		177	0.466244	1.61354	0.0365854	0.121928	0.88	1907	tags=24%, list=11%, signal=27%
GSE2770_IL12_VS_TGFB_AND_IL12_TREATED_ACT_CD4_TCELL_6H_DN	GSE2770_IL12_VS_TGFB_AND_IL12_TREATED_ACT_CD4_TCELL_6H_DN		180	0.32285	1.60799	0.025	0.126711	0.884	1685	tags=13%, list=10%, signal=14%
GSE39152_BRAIN_VS_SPLEEN_CD103_NEG_MEMORY_CD8_TCELL_UP	GSE39152_BRAIN_VS_SPLEEN_CD103_NEG_MEMORY_CD8_TCELL_UP		185	0.336542	1.60687	0.034	0.127245	0.884	2308	tags=18%, list=14%, signal=20%
GSE24081_CONTROLLER_VS_PROGRESSOR_HIV_SPECIFIC_CD8_TCELL_DN	GSE24081_CONTROLLER_VS_PROGRESSOR_HIV_SPECIFIC_CD8_TCELL_DN		168	0.478101	1.60563	0.0148305	0.127971	0.886	1067	tags=23%, list=6%, signal=24%
GSE42021_CD24HI_VS_CD24INT_TCONV_THYMUS_DN	GSE42021_CD24HI_VS_CD24INT_TCONV_THYMUS_DN		172	0.507368	1.60485	0.0239044	0.128117	0.887	2005	tags=38%, list=12%, signal=42%
GSE17974_IL4_AND_ANTI_IL12_VS_UNTREATED_48H_ACT_CD4_TCELL_DN	GSE17974_IL4_AND_ANTI_IL12_VS_UNTREATED_48H_ACT_CD4_TCELL_DN		146	0.589264	1.60111	0.0103093	0.131257	0.892	1583	tags=36%, list=9%, signal=39%
GSE360_T_GONDII_VS_M_TUBERCULOSIS_DC_DN	GSE360_T_GONDII_VS_M_TUBERCULOSIS_DC_DN		175	0.505678	1.60042	0.0205761	0.13143	0.892	1920	tags=34%, list=11%, signal=38%
GSE22140_GERMFREE_VS_SPF_ARTHRITIC_MOUSE_CD4_TCELL_UP	GSE22140_GERMFREE_VS_SPF_ARTHRITIC_MOUSE_CD4_TCELL_UP		185	0.474686	1.60034	0.016129	0.130945	0.892	561	tags=12%, list=3%, signal=13%
GSE22886_NAIVE_CD4_TCELL_VS_12H_ACT_TH2_DN	GSE22886_NAIVE_CD4_TCELL_VS_12H_ACT_TH2_DN		186	0.274912	1.59909	0.0657084	0.1317	0.892	3625	tags=25%, list=22%, signal=32%
GSE2706_UNSTIM_VS_8H_LPS_DC_DN	GSE2706_UNSTIM_VS_8H_LPS_DC_DN		166	0.47909	1.59414	0.0221328	0.135993	0.9	2426	tags=39%, list=14%, signal=45%
GSE41867_MEMORY_VS_EXHAUSTED_CD8_TCELL_DAY30_LCMV_UP	GSE41867_MEMORY_VS_EXHAUSTED_CD8_TCELL_DAY30_LCMV_UP		178	0.537293	1.5939	0.0334029	0.135708	0.9	2423	tags=40%, list=14%, signal=47%
GSE41867_NAIVE_VS_EFFECTOR_CD8_TCELL_UP	GSE41867_NAIVE_VS_EFFECTOR_CD8_TCELL_UP		180	0.287774	1.59244	0.0292398	0.136622	0.902	4469	tags=36%, list=27%, signal=49%
GSE16385_IL4_VS_ROSIGLITAZONE_STIM_MACROPHAGE_DN	GSE16385_IL4_VS_ROSIGLITAZONE_STIM_MACROPHAGE_DN		148	0.420901	1.59009	0.0160321	0.138346	0.903	1708	tags=28%, list=10%, signal=31%
KAECH_NAIVE_VS_DAY8_EFF_CD8_TCELL_DN	KAECH_NAIVE_VS_DAY8_EFF_CD8_TCELL_DN		188	0.443456	1.5867	0.0563674	0.141385	0.905	2842	tags=30%, list=17%, signal=35%
GSE42724_MEMORY_VS_B1_BCELL_DN	GSE42724_MEMORY_VS_B1_BCELL_DN		177	0.496993	1.5845	0.0204499	0.143012	0.907	2365	tags=37%, list=14%, signal=43%
GSE19401_NAIVE_VS_IMMUNIZED_MOUSE_PLN_FOLLICULAR_DC_UP	GSE19401_NAIVE_VS_IMMUNIZED_MOUSE_PLN_FOLLICULAR_DC_UP		186	0.45534	1.5843	0.0342742	0.142666	0.907	1855	tags=23%, list=11%, signal=25%
GSE41867_NAIVE_VS_DAY30_LCMV_CLONE13_EXHAUSTED_CD8_TCELL_UP	GSE41867_NAIVE_VS_DAY30_LCMV_CLONE13_EXHAUSTED_CD8_TCELL_UP		162	0.520893	1.58399	0.0241935	0.142395	0.907	1393	tags=30%, list=8%, signal=32%
GSE32164_RESTING_DIFFERENTIATED_VS_CMYC_INHIBITED_MACROPHAGE_DN	GSE32164_RESTING_DIFFERENTIATED_VS_CMYC_INHIBITED_MACROPHAGE_DN		186	0.471054	1.58221	0.0707071	0.143683	0.907	2646	tags=30%, list=16%, signal=35%
GSE35825_UNTREATED_VS_IFNG_STIM_MACROPHAGE_UP	GSE35825_UNTREATED_VS_IFNG_STIM_MACROPHAGE_UP		185	0.472132	1.58211	0.0343434	0.143191	0.907	1131	tags=23%, list=7%, signal=25%
GSE37532_WT_VS_PPARG_KO_LN_TCONV_DN	GSE37532_WT_VS_PPARG_KO_LN_TCONV_DN		172	0.405314	1.58082	0.0348361	0.144075	0.908	3142	tags=31%, list=19%, signal=38%
GSE41867_LCMV_ARMSTRONG_VS_CLONE13_DAY6_EFFECTOR_CD8_TCELL_UP	GSE41867_LCMV_ARMSTRONG_VS_CLONE13_DAY6_EFFECTOR_CD8_TCELL_UP		178	0.330973	1.57905	0.0379242	0.145305	0.908	3880	tags=35%, list=23%, signal=45%
GSE22886_NAIVE_BCELL_VS_NEUTROPHIL_DN	GSE22886_NAIVE_BCELL_VS_NEUTROPHIL_DN		184	0.539366	1.57743	0.0403226	0.146435	0.909	1977	tags=32%, list=12%, signal=35%
GSE22589_HEALTHY_VS_HIV_INFECTED_DC_DN	GSE22589_HEALTHY_VS_HIV_INFECTED_DC_DN		167	0.515647	1.57671	0.0204918	0.146646	0.909	1094	tags=28%, list=7%, signal=30%
GSE37301_MULTIPOTENT_PROGENITOR_VS_RAG2_KO_NK_CELL_DN	GSE37301_MULTIPOTENT_PROGENITOR_VS_RAG2_KO_NK_CELL_DN		180	0.308204	1.57446	0.0244898	0.148699	0.909	2519	tags=21%, list=15%, signal=25%
GSE3982_MEMORY_CD4_TCELL_VS_TH1_DN	GSE3982_MEMORY_CD4_TCELL_VS_TH1_DN		186	0.351967	1.57289	0.0602637	0.14981	0.909	3666	tags=35%, list=22%, signal=44%
GSE21546_WT_VS_SAP1A_KO_AND_ELK1_KO_DP_THYMOCYTES_UP	GSE21546_WT_VS_SAP1A_KO_AND_ELK1_KO_DP_THYMOCYTES_UP		176	0.435389	1.57183	0.0286299	0.150389	0.909	1853	tags=21%, list=11%, signal=23%
GSE25088_IL4_VS_IL4_AND_ROSIGLITAZONE_STIM_STAT6_KO_MACROPHAGE_DAY10_DN	GSE25088_IL4_VS_IL4_AND_ROSIGLITAZONE_STIM_STAT6_KO_MACROPHAGE_DAY10_DN		181	0.471948	1.57046	0.039666	0.15127	0.909	2519	tags=29%, list=15%, signal=34%
GSE14415_INDUCED_TREG_VS_FOXP3_KO_INDUCED_TREG_IL2_CULTURE_UP	GSE14415_INDUCED_TREG_VS_FOXP3_KO_INDUCED_TREG_IL2_CULTURE_UP		171	0.539879	1.57043	0.030303	0.15073	0.909	2072	tags=37%, list=12%, signal=42%
GSE12845_IGD_NEG_BLOOD_VS_NAIVE_TONSIL_BCELL_UP	GSE12845_IGD_NEG_BLOOD_VS_NAIVE_TONSIL_BCELL_UP		182	0.330754	1.56911	0.052521	0.151684	0.91	4004	tags=34%, list=24%, signal=44%
GSE9650_NAIVE_VS_EFF_CD8_TCELL_DN	GSE9650_NAIVE_VS_EFF_CD8_TCELL_DN		185	0.460835	1.56667	0.0607287	0.153875	0.911	3303	tags=36%, list=20%, signal=44%
GSE46606_UNSTIM_VS_CD40L_IL2_IL5_3DAY_STIMULATED_IRF4MID_SORTED_BCELL_DN	GSE46606_UNSTIM_VS_CD40L_IL2_IL5_3DAY_STIMULATED_IRF4MID_SORTED_BCELL_DN		179	0.404888	1.56504	0.0448065	0.1552	0.912	2464	tags=30%, list=15%, signal=34%
GSE5589_LPS_VS_LPS_AND_IL10_STIM_IL6_KO_MACROPHAGE_180MIN_UP	GSE5589_LPS_VS_LPS_AND_IL10_STIM_IL6_KO_MACROPHAGE_180MIN_UP		181	0.328493	1.56444	0.0355649	0.155295	0.912	1302	tags=9%, list=8%, signal=10%
GSE22919_RESTING_VS_IL2_IL12_IL15_STIM_NK_CELL_UP	GSE22919_RESTING_VS_IL2_IL12_IL15_STIM_NK_CELL_UP		179	0.27306	1.56178	0.0592885	0.157826	0.913	5138	tags=41%, list=31%, signal=59%
GSE24292_WT_VS_PPARG_KO_MACROPHAGE_DN	GSE24292_WT_VS_PPARG_KO_MACROPHAGE_DN		183	0.418714	1.56146	0.0514403	0.157595	0.913	1554	tags=19%, list=9%, signal=21%
GSE18893_TCONV_VS_TREG_2H_CULTURE_DN	GSE18893_TCONV_VS_TREG_2H_CULTURE_DN		187	0.407614	1.56074	0.0330578	0.157904	0.914	2717	tags=29%, list=16%, signal=35%
GSE15215_CD2_POS_VS_NEG_PDC_DN	GSE15215_CD2_POS_VS_NEG_PDC_DN		181	0.247919	1.55853	0.0393013	0.160068	0.916	2888	tags=18%, list=17%, signal=21%
GSE36826_WT_VS_IL1R_KO_SKIN_STAPH_AUREUS_INF_UP	GSE36826_WT_VS_IL1R_KO_SKIN_STAPH_AUREUS_INF_UP		183	0.345299	1.55847	0.0666667	0.159535	0.916	3493	tags=32%, list=21%, signal=40%
GSE24726_WT_VS_E2_22_KO_PDC_DAY4_POST_DELETION_DN	GSE24726_WT_VS_E2_22_KO_PDC_DAY4_POST_DELETION_DN		181	0.387563	1.55688	0.0582329	0.16079	0.918	3734	tags=34%, list=22%, signal=44%
GSE2706_2H_VS_8H_R848_AND_LPS_STIM_DC_DN	GSE2706_2H_VS_8H_R848_AND_LPS_STIM_DC_DN		175	0.47813	1.55306	0.0243902	0.164562	0.92	2168	tags=34%, list=13%, signal=38%
GSE2405_HEAT_KILLED_VS_LIVE_A_PHAGOCYTOPHILUM_STIM_NEUTROPHIL_9H_UP	GSE2405_HEAT_KILLED_VS_LIVE_A_PHAGOCYTOPHILUM_STIM_NEUTROPHIL_9H_UP		178	0.29971	1.55222	0.0574949	0.164967	0.92	4542	tags=34%, list=27%, signal=47%
GSE17721_CPG_VS_GARDIQUIMOD_4H_BMDC_UP	GSE17721_CPG_VS_GARDIQUIMOD_4H_BMDC_UP		171	0.394335	1.54346	0.0373444	0.174806	0.922	1941	tags=22%, list=12%, signal=24%
GSE42021_TCONV_PLN_VS_CD24HI_TCONV_THYMUS_DN	GSE42021_TCONV_PLN_VS_CD24HI_TCONV_THYMUS_DN		180	0.401266	1.5431	0.0142276	0.174661	0.922	421	tags=12%, list=3%, signal=12%
GSE43863_NAIVE_VS_MEMORY_TFH_CD4_TCELL_D150_LCMV_DN	GSE43863_NAIVE_VS_MEMORY_TFH_CD4_TCELL_D150_LCMV_DN		173	0.343036	1.54158	0.0478927	0.176125	0.922	3583	tags=39%, list=21%, signal=49%
GSE27859_MACROPHAGE_VS_DC_UP	GSE27859_MACROPHAGE_VS_DC_UP		159	0.445805	1.54047	0.0597938	0.177044	0.924	2392	tags=28%, list=14%, signal=32%
GSE24210_RESTING_TREG_VS_TCONV_DN	GSE24210_RESTING_TREG_VS_TCONV_DN		179	0.314219	1.5388	0.0722892	0.178688	0.926	3866	tags=38%, list=23%, signal=49%
GSE21360_PRIMARY_VS_QUATERNARY_MEMORY_CD8_TCELL_UP	GSE21360_PRIMARY_VS_QUATERNARY_MEMORY_CD8_TCELL_UP		172	0.498	1.53773	0.0439122	0.179522	0.928	1092	tags=19%, list=7%, signal=20%
GSE41867_NAIVE_VS_DAY15_LCMV_EFFECTOR_CD8_TCELL_UP	GSE41867_NAIVE_VS_DAY15_LCMV_EFFECTOR_CD8_TCELL_UP		176	0.274303	1.53764	0.083503	0.178999	0.928	4793	tags=34%, list=29%, signal=47%
GSE22886_DAY1_VS_DAY7_MONOCYTE_IN_CULTURE_UP	GSE22886_DAY1_VS_DAY7_MONOCYTE_IN_CULTURE_UP		185	0.462675	1.53663	0.0668016	0.179565	0.932	1727	tags=23%, list=10%, signal=26%
GSE22432_MULTIPOTENT_VS_COMMON_DC_PROGENITOR_UNTREATED_UP	GSE22432_MULTIPOTENT_VS_COMMON_DC_PROGENITOR_UNTREATED_UP		183	0.347654	1.53403	0.134538	0.18223	0.936	4323	tags=42%, list=26%, signal=56%
GSE41867_LCMV_ARMSTRONG_VS_CLONE13_DAY6_EFFECTOR_CD8_TCELL_DN	GSE41867_LCMV_ARMSTRONG_VS_CLONE13_DAY6_EFFECTOR_CD8_TCELL_DN		182	0.294736	1.53181	0.0916335	0.184552	0.937	4440	tags=38%, list=27%, signal=51%
GSE16450_CTRL_VS_IFNA_12H_STIM_MATURE_NEURON_CELL_LINE_DN	GSE16450_CTRL_VS_IFNA_12H_STIM_MATURE_NEURON_CELL_LINE_DN		178	0.358756	1.53144	0.056962	0.184336	0.937	2273	tags=20%, list=14%, signal=23%
GSE36826_NORMAL_VS_STAPH_AUREUS_INF_SKIN_UP	GSE36826_NORMAL_VS_STAPH_AUREUS_INF_SKIN_UP		182	0.366144	1.53079	0.0461216	0.184576	0.937	3131	tags=30%, list=19%, signal=36%
GSE3982_EFF_MEMORY_CD4_TCELL_VS_TH1_DN	GSE3982_EFF_MEMORY_CD4_TCELL_VS_TH1_DN		178	0.334508	1.53021	0.0515267	0.184695	0.937	3293	tags=30%, list=20%, signal=37%
GSE28737_WT_VS_BCL6_HET_MARGINAL_ZONE_BCELL_DN	GSE28737_WT_VS_BCL6_HET_MARGINAL_ZONE_BCELL_DN		168	0.413223	1.52929	0.0292887	0.185437	0.938	1645	tags=20%, list=10%, signal=22%
GSE2706_R848_VS_LPS_8H_STIM_DC_DN	GSE2706_R848_VS_LPS_8H_STIM_DC_DN		152	0.472014	1.52904	0.036961	0.185145	0.938	1583	tags=24%, list=9%, signal=26%
GSE3982_NEUTROPHIL_VS_CENT_MEMORY_CD4_TCELL_UP	GSE3982_NEUTROPHIL_VS_CENT_MEMORY_CD4_TCELL_UP		187	0.398952	1.52708	0.0643154	0.187079	0.94	2764	tags=27%, list=17%, signal=32%
GSE2706_UNSTIM_VS_2H_LPS_DC_DN	GSE2706_UNSTIM_VS_2H_LPS_DC_DN		166	0.527084	1.52705	0.0384615	0.186476	0.94	2260	tags=36%, list=14%, signal=41%
GSE41176_WT_VS_TAK1_KO_ANTI_IGM_STIM_BCELL_6H_DN	GSE41176_WT_VS_TAK1_KO_ANTI_IGM_STIM_BCELL_6H_DN		191	0.425466	1.52495	0.102725	0.188619	0.941	2794	tags=30%, list=17%, signal=36%
GSE360_CTRL_VS_M_TUBERCULOSIS_DC_DN	GSE360_CTRL_VS_M_TUBERCULOSIS_DC_DN		185	0.472099	1.51981	0.0408163	0.194861	0.943	2053	tags=30%, list=12%, signal=34%
GSE42724_MEMORY_BCELL_VS_PLASMABLAST_UP	GSE42724_MEMORY_BCELL_VS_PLASMABLAST_UP		185	0.406816	1.51972	0.0641283	0.194361	0.944	1743	tags=18%, list=10%, signal=20%
GSE43863_TH1_VS_TFH_MEMORY_CD4_TCELL_UP	GSE43863_TH1_VS_TFH_MEMORY_CD4_TCELL_UP		179	0.306246	1.51941	0.0645793	0.194198	0.944	3737	tags=31%, list=22%, signal=40%
GSE42021_CD24INT_VS_CD24LOW_TCONV_THYMUS_UP	GSE42021_CD24INT_VS_CD24LOW_TCONV_THYMUS_UP		167	0.423463	1.51915	0.0526316	0.193916	0.944	2005	tags=30%, list=12%, signal=34%
GSE17974_CTRL_VS_ACT_IL4_AND_ANTI_IL12_2H_CD4_TCELL_DN	GSE17974_CTRL_VS_ACT_IL4_AND_ANTI_IL12_2H_CD4_TCELL_DN		177	0.295523	1.51861	0.0501002	0.194028	0.945	4135	tags=37%, list=25%, signal=49%
GSE22886_TCELL_VS_BCELL_NAIVE_UP	GSE22886_TCELL_VS_BCELL_NAIVE_UP		186	0.427447	1.51703	0.106212	0.195416	0.945	2591	tags=28%, list=15%, signal=33%
GSE28726_NAIVE_VS_ACTIVATED_NKTCELL_DN	GSE28726_NAIVE_VS_ACTIVATED_NKTCELL_DN		185	0.333413	1.51648	0.0781563	0.195556	0.946	4369	tags=42%, list=26%, signal=56%
GSE17721_POLYIC_VS_GARDIQUIMOD_4H_BMDC_UP	GSE17721_POLYIC_VS_GARDIQUIMOD_4H_BMDC_UP		177	0.325656	1.51303	0.0309278	0.19986	0.948	1465	tags=11%, list=9%, signal=12%
GSE41867_DAY6_VS_DAY8_LCMV_ARMSTRONG_EFFECTOR_CD8_TCELL_DN	GSE41867_DAY6_VS_DAY8_LCMV_ARMSTRONG_EFFECTOR_CD8_TCELL_DN		179	0.320549	1.51283	0.122	0.199498	0.948	4358	tags=38%, list=26%, signal=51%
GSE34515_CD16_NEG_MONOCYTE_VS_DC_DN	GSE34515_CD16_NEG_MONOCYTE_VS_DC_DN		169	0.336337	1.51147	0.0469667	0.20071	0.949	1937	tags=18%, list=12%, signal=21%
GSE369_IFNG_KO_VS_WT_LIVER_DN	GSE369_IFNG_KO_VS_WT_LIVER_DN		175	0.310681	1.51135	0.0748031	0.20017	0.949	4579	tags=45%, list=27%, signal=61%
GSE24634_NAIVE_CD4_TCELL_VS_DAY7_IL4_CONV_TREG_DN	GSE24634_NAIVE_CD4_TCELL_VS_DAY7_IL4_CONV_TREG_DN		187	0.347529	1.50692	0.0865979	0.205869	0.952	3653	tags=33%, list=22%, signal=42%
GSE5589_LPS_VS_LPS_AND_IL10_STIM_IL10_KO_MACROPHAGE_45MIN_DN	GSE5589_LPS_VS_LPS_AND_IL10_STIM_IL10_KO_MACROPHAGE_45MIN_DN		172	0.528536	1.50668	0.043299	0.205547	0.952	1518	tags=28%, list=9%, signal=31%
GSE43955_1H_VS_60H_ACT_CD4_TCELL_UP	GSE43955_1H_VS_60H_ACT_CD4_TCELL_UP		183	0.399082	1.50465	0.0676983	0.207761	0.953	3735	tags=40%, list=22%, signal=51%
GSE11864_CSF1_PAM3CYS_VS_CSF1_IFNG_PAM3CYS_IN_MAC_DN	GSE11864_CSF1_PAM3CYS_VS_CSF1_IFNG_PAM3CYS_IN_MAC_DN		163	0.490724	1.50332	0.0714286	0.209044	0.954	1612	tags=25%, list=10%, signal=28%
GSE7768_OVA_ALONE_VS_OVA_WITH_LPS_IMMUNIZED_MOUSE_WHOLE_SPLEEN_6H_DN	GSE7768_OVA_ALONE_VS_OVA_WITH_LPS_IMMUNIZED_MOUSE_WHOLE_SPLEEN_6H_DN		164	0.48885	1.50203	0.0651261	0.210221	0.954	2126	tags=28%, list=13%, signal=32%
GSE2706_UNSTIM_VS_2H_R848_DC_DN	GSE2706_UNSTIM_VS_2H_R848_DC_DN		172	0.519542	1.49503	0.063655	0.220053	0.957	1909	tags=29%, list=11%, signal=32%
GSE13547_WT_VS_ZFX_KO_BCELL_DN	GSE13547_WT_VS_ZFX_KO_BCELL_DN		174	0.407226	1.49491	0.0616302	0.219536	0.957	3242	tags=37%, list=19%, signal=45%
GSE45365_HEALTHY_VS_MCMV_INFECTION_CD8A_DC_DN	GSE45365_HEALTHY_VS_MCMV_INFECTION_CD8A_DC_DN		181	0.416533	1.49136	0.0778689	0.224105	0.959	2983	tags=34%, list=18%, signal=41%
GSE12392_CD8A_POS_VS_NEG_SPLEEN_IFNB_KO_DC_UP	GSE12392_CD8A_POS_VS_NEG_SPLEEN_IFNB_KO_DC_UP		181	0.266402	1.48889	0.0444444	0.227153	0.961	3025	tags=24%, list=18%, signal=29%
GSE24574_BCL6_HIGH_TFH_VS_NAIVE_CD4_TCELL_DN	GSE24574_BCL6_HIGH_TFH_VS_NAIVE_CD4_TCELL_DN		188	0.30443	1.48803	0.0841683	0.227876	0.961	4653	tags=41%, list=28%, signal=57%
GSE17721_CTRL_VS_GARDIQUIMOD_24H_BMDC_DN	GSE17721_CTRL_VS_GARDIQUIMOD_24H_BMDC_DN		179	0.29448	1.48647	0.0454545	0.229511	0.962	3877	tags=32%, list=23%, signal=41%
GSE15930_NAIVE_VS_72H_IN_VITRO_STIM_IFNAB_CD8_TCELL_DN	GSE15930_NAIVE_VS_72H_IN_VITRO_STIM_IFNAB_CD8_TCELL_DN		182	0.329587	1.48583	0.0854167	0.229851	0.962	3603	tags=28%, list=22%, signal=35%
GSE17974_IL4_AND_ANTI_IL12_VS_UNTREATED_72H_ACT_CD4_TCELL_DN	GSE17974_IL4_AND_ANTI_IL12_VS_UNTREATED_72H_ACT_CD4_TCELL_DN		167	0.53582	1.48578	0.065678	0.229178	0.962	1787	tags=32%, list=11%, signal=36%
GSE27786_LIN_NEG_VS_BCELL_DN	GSE27786_LIN_NEG_VS_BCELL_DN		168	0.336372	1.48524	0.0799136	0.229309	0.962	3645	tags=30%, list=22%, signal=38%
GSE16522_MEMORY_VS_NAIVE_ANTI_CD3CD28_STIM_CD8_TCELL_DN	GSE16522_MEMORY_VS_NAIVE_ANTI_CD3CD28_STIM_CD8_TCELL_DN		182	0.456114	1.48501	0.0618557	0.228995	0.962	1404	tags=24%, list=8%, signal=26%
GSE40666_WT_VS_STAT1_KO_CD8_TCELL_WITH_IFNA_STIM_90MIN_DN	GSE40666_WT_VS_STAT1_KO_CD8_TCELL_WITH_IFNA_STIM_90MIN_DN		179	0.378239	1.48268	0.0386847	0.231926	0.963	719	tags=12%, list=4%, signal=13%
GSE14415_NATURAL_TREG_VS_FOXP3_KO_NATURAL_TREG_UP	GSE14415_NATURAL_TREG_VS_FOXP3_KO_NATURAL_TREG_UP		135	0.503331	1.48175	0.0431211	0.232565	0.963	1364	tags=23%, list=8%, signal=25%
GSE7219_WT_VS_NIK_NFKB2_KO_DC_UP	GSE7219_WT_VS_NIK_NFKB2_KO_DC_UP		181	0.456311	1.48119	0.101796	0.232668	0.963	1635	tags=22%, list=10%, signal=24%
GOLDRATH_NAIVE_VS_EFF_CD8_TCELL_DN	GOLDRATH_NAIVE_VS_EFF_CD8_TCELL_DN		188	0.441752	1.48063	0.0640496	0.232897	0.963	2186	tags=22%, list=13%, signal=25%
GSE33374_CD8_ALPHAALPHA_VS_ALPHABETA_CD161_HIGH_TCELL_DN	GSE33374_CD8_ALPHAALPHA_VS_ALPHABETA_CD161_HIGH_TCELL_DN		183	0.430524	1.47985	0.0857143	0.233404	0.963	1620	tags=19%, list=10%, signal=21%
GSE2706_LPS_VS_R848_AND_LPS_8H_STIM_DC_UP	GSE2706_LPS_VS_R848_AND_LPS_8H_STIM_DC_UP		168	0.383555	1.47905	0.06875	0.233954	0.963	2520	tags=24%, list=15%, signal=28%
GSE17974_0H_VS_24H_IN_VITRO_ACT_CD4_TCELL_DN	GSE17974_0H_VS_24H_IN_VITRO_ACT_CD4_TCELL_DN		173	0.375086	1.47627	0.0801603	0.237553	0.965	2924	tags=28%, list=17%, signal=34%
GSE14000_4H_VS_16H_LPS_DC_DN	GSE14000_4H_VS_16H_LPS_DC_DN		164	0.277451	1.47512	0.0449898	0.238636	0.965	2454	tags=20%, list=15%, signal=23%
GSE26030_TH1_VS_TH17_DAY15_POST_POLARIZATION_DN	GSE26030_TH1_VS_TH17_DAY15_POST_POLARIZATION_DN		181	0.429781	1.47439	0.0781893	0.239044	0.966	2600	tags=30%, list=16%, signal=35%
GSE16385_ROSIGLITAZONE_VS_UNTREATED_IFNG_TNF_STIM_MACROPHAGE_DN	GSE16385_ROSIGLITAZONE_VS_UNTREATED_IFNG_TNF_STIM_MACROPHAGE_DN		177	0.292178	1.47272	0.0490798	0.241011	0.969	3086	tags=24%, list=18%, signal=29%
GSE15330_MEGAKARYOCYTE_ERYTHROID_VS_GRANULOCYTE_MONOCYTE_PROGENITOR_UP	GSE15330_MEGAKARYOCYTE_ERYTHROID_VS_GRANULOCYTE_MONOCYTE_PROGENITOR_UP		174	0.475518	1.4712	0.0941423	0.242635	0.97	2123	tags=30%, list=13%, signal=35%
GSE22140_HEALTHY_VS_ARTHRITIC_GERMFREE_MOUSE_CD4_TCELL_DN	GSE22140_HEALTHY_VS_ARTHRITIC_GERMFREE_MOUSE_CD4_TCELL_DN		190	0.473628	1.47023	0.0818363	0.24342	0.97	2783	tags=33%, list=17%, signal=39%
GSE22140_GERMFREE_VS_SPF_MOUSE_CD4_TCELL_DN	GSE22140_GERMFREE_VS_SPF_MOUSE_CD4_TCELL_DN		191	0.427889	1.46915	0.083004	0.24441	0.97	3070	tags=30%, list=18%, signal=37%
GSE22886_NEUTROPHIL_VS_MONOCYTE_DN	GSE22886_NEUTROPHIL_VS_MONOCYTE_DN		183	0.261063	1.4684	0.135246	0.244849	0.97	5644	tags=49%, list=34%, signal=73%
GSE15930_NAIVE_VS_72H_IN_VITRO_STIM_CD8_TCELL_DN	GSE15930_NAIVE_VS_72H_IN_VITRO_STIM_CD8_TCELL_DN		181	0.326026	1.46803	0.085595	0.244629	0.97	3603	tags=28%, list=22%, signal=35%
GSE26156_DOUBLE_POSITIVE_VS_CD4_SINGLE_POSITIVE_THYMOCYTE_DN	GSE26156_DOUBLE_POSITIVE_VS_CD4_SINGLE_POSITIVE_THYMOCYTE_DN		191	0.336631	1.46744	0.126016	0.244944	0.97	4009	tags=35%, list=24%, signal=45%
GSE31082_DP_VS_CD4_SP_THYMOCYTE_DN	GSE31082_DP_VS_CD4_SP_THYMOCYTE_DN		185	0.338801	1.46683	0.0595483	0.245299	0.97	2443	tags=22%, list=15%, signal=25%
GSE36009_WT_VS_NLRP10_KO_DC_UP	GSE36009_WT_VS_NLRP10_KO_DC_UP		176	0.399753	1.46479	0.0511247	0.24782	0.97	1813	tags=23%, list=11%, signal=26%
GSE22601_DOUBLE_NEGATIVE_VS_CD4_SINGLE_POSITIVE_THYMOCYTE_DN	GSE22601_DOUBLE_NEGATIVE_VS_CD4_SINGLE_POSITIVE_THYMOCYTE_DN		182	0.318246	1.46418	0.0708333	0.248048	0.97	3200	tags=30%, list=19%, signal=37%
GSE11864_CSF1_IFNG_VS_CSF1_IFNG_PAM3CYS_IN_MAC_UP	GSE11864_CSF1_IFNG_VS_CSF1_IFNG_PAM3CYS_IN_MAC_UP		176	0.356299	1.46236	0.0959488	0.250267	0.97	2194	tags=20%, list=13%, signal=23%
GSE7348_UNSTIM_VS_LPS_STIM_MACROPHAGE_DN	GSE7348_UNSTIM_VS_LPS_STIM_MACROPHAGE_DN		159	0.454391	1.46146	0.101626	0.251047	0.97	2332	tags=29%, list=14%, signal=33%
GSE17721_0.5H_VS_12H_CPG_BMDC_DN	GSE17721_0.5H_VS_12H_CPG_BMDC_DN		183	0.366945	1.46142	0.0653465	0.250377	0.97	1611	tags=16%, list=10%, signal=17%
GSE23398_WT_VS_IL2_KO_CD4_TCELL_SCURFY_MOUSE_UP	GSE23398_WT_VS_IL2_KO_CD4_TCELL_SCURFY_MOUSE_UP		176	0.320271	1.45945	0.0563107	0.2529	0.971	2964	tags=31%, list=18%, signal=37%
GSE9650_EFFECTOR_VS_MEMORY_CD8_TCELL_UP	GSE9650_EFFECTOR_VS_MEMORY_CD8_TCELL_UP		184	0.355844	1.45621	0.0907217	0.257481	0.972	4058	tags=38%, list=24%, signal=49%
GSE43863_NAIVE_VS_MEMORY_LY6C_INT_CXCR5POS_CD4_TCELL_D150_LCMV_DN	GSE43863_NAIVE_VS_MEMORY_LY6C_INT_CXCR5POS_CD4_TCELL_D150_LCMV_DN		178	0.260905	1.45398	0.08577	0.260614	0.973	3821	tags=36%, list=23%, signal=46%
GSE15330_HSC_VS_GRANULOCYTE_MONOCYTE_PROGENITOR_DN	GSE15330_HSC_VS_GRANULOCYTE_MONOCYTE_PROGENITOR_DN		168	0.28099	1.45251	0.0607843	0.262483	0.973	2663	tags=23%, list=16%, signal=27%
GSE19772_CTRL_VS_HCMV_INF_MONOCYTES_UP	GSE19772_CTRL_VS_HCMV_INF_MONOCYTES_UP		189	0.397594	1.45184	0.0718686	0.26291	0.975	1854	tags=23%, list=11%, signal=25%
GSE5589_LPS_VS_LPS_AND_IL10_STIM_IL6_KO_MACROPHAGE_45MIN_DN	GSE5589_LPS_VS_LPS_AND_IL10_STIM_IL6_KO_MACROPHAGE_45MIN_DN		183	0.373593	1.45158	0.0626263	0.262531	0.975	3150	tags=36%, list=19%, signal=44%
GSE19198_CTRL_VS_IL21_TREATED_TCELL_24H_UP	GSE19198_CTRL_VS_IL21_TREATED_TCELL_24H_UP		189	0.443497	1.44985	0.0773694	0.264582	0.975	2094	tags=26%, list=13%, signal=29%
GSE22886_UNSTIM_VS_STIM_MEMORY_TCELL_DN	GSE22886_UNSTIM_VS_STIM_MEMORY_TCELL_DN		187	0.303478	1.44926	0.164241	0.264754	0.975	3941	tags=35%, list=24%, signal=45%
GSE2585_THYMIC_DC_VS_MTEC_DN	GSE2585_THYMIC_DC_VS_MTEC_DN		165	0.407353	1.4492	0.0530612	0.264081	0.975	1217	tags=18%, list=7%, signal=19%
GSE41867_DAY8_VS_DAY15_LCMV_CLONE13_EFFECTOR_CD8_TCELL_DN	GSE41867_DAY8_VS_DAY15_LCMV_CLONE13_EFFECTOR_CD8_TCELL_DN		180	0.300194	1.44792	0.0833333	0.265614	0.975	3640	tags=28%, list=22%, signal=35%
GSE3039_ALPHAALPHA_VS_ALPHABETA_CD8_TCELL_UP	GSE3039_ALPHAALPHA_VS_ALPHABETA_CD8_TCELL_UP		179	0.350551	1.44713	0.0697674	0.266191	0.975	3442	tags=35%, list=21%, signal=44%
GSE7218_UNSTIM_VS_ANTIGEN_STIM_THROUGH_IGG_BCELL_DN	GSE7218_UNSTIM_VS_ANTIGEN_STIM_THROUGH_IGG_BCELL_DN		168	0.626487	1.44663	0.0824742	0.26634	0.975	2115	tags=51%, list=13%, signal=57%
GSE17721_PAM3CSK4_VS_CPG_4H_BMDC_DN	GSE17721_PAM3CSK4_VS_CPG_4H_BMDC_DN		175	0.417234	1.44547	0.067623	0.267568	0.975	2957	tags=39%, list=18%, signal=47%
GSE3039_CD4_TCELL_VS_ALPHAALPHA_CD8_TCELL_DN	GSE3039_CD4_TCELL_VS_ALPHAALPHA_CD8_TCELL_DN		169	0.373302	1.44343	0.0621118	0.270324	0.976	1037	tags=14%, list=6%, signal=14%
GSE27241_CTRL_VS_DIGOXIN_TREATED_CD4_TCELL_IN_TH17_POLARIZING_CONDITIONS_DN	GSE27241_CTRL_VS_DIGOXIN_TREATED_CD4_TCELL_IN_TH17_POLARIZING_CONDITIONS_DN		177	0.437026	1.44301	0.0953347	0.270198	0.976	1991	tags=25%, list=12%, signal=28%
GSE9006_TYPE_1_VS_TYPE_2_DIABETES_PBMC_AT_DX_UP	GSE9006_TYPE_1_VS_TYPE_2_DIABETES_PBMC_AT_DX_UP		180	0.395389	1.44165	0.175403	0.271963	0.977	5101	tags=47%, list=30%, signal=67%
GSE22432_MULTIPOTENT_PROGENITOR_VS_PDC_UP	GSE22432_MULTIPOTENT_PROGENITOR_VS_PDC_UP		168	0.384436	1.44153	0.090535	0.271389	0.977	2102	tags=22%, list=13%, signal=25%
GSE1791_CTRL_VS_NEUROMEDINU_IN_T_CELL_LINE_3H_DN	GSE1791_CTRL_VS_NEUROMEDINU_IN_T_CELL_LINE_3H_DN		158	0.330721	1.44098	0.0374753	0.271514	0.977	2327	tags=22%, list=14%, signal=25%
GSE22140_HEALTHY_VS_ARTHRITIC_GERMFREE_MOUSE_CD4_TCELL_UP	GSE22140_HEALTHY_VS_ARTHRITIC_GERMFREE_MOUSE_CD4_TCELL_UP		190	0.375042	1.44024	0.135246	0.272029	0.977	2332	tags=23%, list=14%, signal=26%
GSE22886_NAIVE_VS_IGG_IGA_MEMORY_BCELL_DN	GSE22886_NAIVE_VS_IGG_IGA_MEMORY_BCELL_DN		182	0.375019	1.43854	0.10101	0.274064	0.977	2914	tags=37%, list=17%, signal=44%
GSE22432_MULTIPOTENT_VS_COMMON_DC_PROGENITOR_UNTREATED_DN	GSE22432_MULTIPOTENT_VS_COMMON_DC_PROGENITOR_UNTREATED_DN		178	0.276212	1.43813	0.127016	0.274007	0.978	4174	tags=34%, list=25%, signal=45%
GSE10325_LUPUS_CD4_TCELL_VS_LUPUS_MYELOID_DN	GSE10325_LUPUS_CD4_TCELL_VS_LUPUS_MYELOID_DN		190	0.521866	1.43644	0.135922	0.276252	0.978	2613	tags=38%, list=16%, signal=44%
GSE22601_IMMATURE_CD4_SINGLE_POSITIVE_VS_CD8_SINGLE_POSITIVE_THYMOCYTE_DN	GSE22601_IMMATURE_CD4_SINGLE_POSITIVE_VS_CD8_SINGLE_POSITIVE_THYMOCYTE_DN		183	0.414576	1.43605	0.0944558	0.276185	0.978	2241	tags=25%, list=13%, signal=28%
GSE3982_EOSINOPHIL_VS_TH1_DN	GSE3982_EOSINOPHIL_VS_TH1_DN		179	0.291854	1.43602	0.0950413	0.275511	0.978	4044	tags=32%, list=24%, signal=42%
GSE22589_SIV_VS_HIV_AND_SIV_INFECTED_DC_UP	GSE22589_SIV_VS_HIV_AND_SIV_INFECTED_DC_UP		160	0.476114	1.43564	0.0342052	0.275475	0.978	842	tags=22%, list=5%, signal=23%
KAECH_NAIVE_VS_MEMORY_CD8_TCELL_DN	KAECH_NAIVE_VS_MEMORY_CD8_TCELL_DN		182	0.457484	1.43541	0.133874	0.275109	0.978	2783	tags=35%, list=17%, signal=42%
GSE8384_CTRL_VS_B_ABORTUS_4H_MAC_CELL_LINE_DN	GSE8384_CTRL_VS_B_ABORTUS_4H_MAC_CELL_LINE_DN		185	0.358869	1.43474	0.0883534	0.275416	0.978	3255	tags=30%, list=19%, signal=36%
KAECH_DAY8_EFF_VS_MEMORY_CD8_TCELL_UP	KAECH_DAY8_EFF_VS_MEMORY_CD8_TCELL_UP		182	0.350139	1.43353	0.10883	0.27705	0.979	3472	tags=29%, list=21%, signal=36%
GSE36392_TYPE_2_MYELOID_VS_EOSINOPHIL_IL25_TREATED_LUNG_DN	GSE36392_TYPE_2_MYELOID_VS_EOSINOPHIL_IL25_TREATED_LUNG_DN		164	0.447569	1.43327	0.0645833	0.276738	0.979	2225	tags=26%, list=13%, signal=30%
GSE45365_NK_CELL_VS_CD11B_DC_DN	GSE45365_NK_CELL_VS_CD11B_DC_DN		190	0.474892	1.4332	0.0938776	0.276106	0.979	3268	tags=45%, list=20%, signal=56%
GSE23114_WT_VS_SLE2C1_MOUSE_SPLEEN_B1A_BCELL_UP	GSE23114_WT_VS_SLE2C1_MOUSE_SPLEEN_B1A_BCELL_UP		191	0.313308	1.43224	0.110656	0.276961	0.98	3186	tags=27%, list=19%, signal=33%
GSE42021_TCONV_PLN_VS_TREG_PRECURSORS_THYMUS_DN	GSE42021_TCONV_PLN_VS_TREG_PRECURSORS_THYMUS_DN		185	0.37795	1.43019	0.112266	0.279924	0.98	2646	tags=30%, list=16%, signal=35%
GSE32423_CTRL_VS_IL7_IL4_MEMORY_CD8_TCELL_DN	GSE32423_CTRL_VS_IL7_IL4_MEMORY_CD8_TCELL_DN		168	0.326379	1.43006	0.045098	0.279379	0.98	3555	tags=32%, list=21%, signal=40%
GSE36826_WT_VS_IL1R_KO_SKIN_DN	GSE36826_WT_VS_IL1R_KO_SKIN_DN		181	0.368715	1.42994	0.0933063	0.27886	0.98	3698	tags=38%, list=22%, signal=48%
GSE3720_UNSTIM_VS_PMA_STIM_VD1_GAMMADELTA_TCELL_UP	GSE3720_UNSTIM_VS_PMA_STIM_VD1_GAMMADELTA_TCELL_UP		171	0.362083	1.42911	0.1	0.27962	0.981	3242	tags=30%, list=19%, signal=37%
GSE40443_INDUCED_VS_TOTAL_TREG_DN	GSE40443_INDUCED_VS_TOTAL_TREG_DN		169	0.409016	1.42848	0.0764588	0.280027	0.981	1624	tags=24%, list=10%, signal=26%
GSE9988_ANTI_TREM1_VS_ANTI_TREM1_AND_LPS_MONOCYTE_UP	GSE9988_ANTI_TREM1_VS_ANTI_TREM1_AND_LPS_MONOCYTE_UP		184	0.286127	1.42653	0.134809	0.282729	0.981	5004	tags=45%, list=30%, signal=63%
GSE44649_WT_VS_MIR155_KO_NAIVE_CD8_TCELL_DN	GSE44649_WT_VS_MIR155_KO_NAIVE_CD8_TCELL_DN		179	0.397977	1.42559	0.0677291	0.283703	0.981	729	tags=13%, list=4%, signal=13%
GSE17721_LPS_VS_POLYIC_8H_BMDC_DN	GSE17721_LPS_VS_POLYIC_8H_BMDC_DN		178	0.361707	1.42497	0.0703625	0.28404	0.981	2202	tags=24%, list=13%, signal=27%
GSE3982_EOSINOPHIL_VS_NEUTROPHIL_DN	GSE3982_EOSINOPHIL_VS_NEUTROPHIL_DN		174	0.374138	1.42446	0.0750988	0.284228	0.981	1310	tags=17%, list=8%, signal=18%
GSE36891_UNSTIM_VS_PAM_TLR2_STIM_PERITONEAL_MACROPHAGE_DN	GSE36891_UNSTIM_VS_PAM_TLR2_STIM_PERITONEAL_MACROPHAGE_DN		161	0.31678	1.4217	0.0784708	0.288559	0.982	3953	tags=36%, list=24%, signal=47%
GSE17721_0.5H_VS_24H_GARDIQUIMOD_BMDC_DN	GSE17721_0.5H_VS_24H_GARDIQUIMOD_BMDC_DN		177	0.310242	1.41937	0.0684647	0.29208	0.986	2926	tags=23%, list=17%, signal=27%
GSE45739_NRAS_KO_VS_WT_UNSTIM_CD4_TCELL_UP	GSE45739_NRAS_KO_VS_WT_UNSTIM_CD4_TCELL_UP		172	0.325761	1.41878	0.0898662	0.292302	0.986	4114	tags=42%, list=25%, signal=55%
GSE22886_NAIVE_TCELL_VS_MONOCYTE_DN	GSE22886_NAIVE_TCELL_VS_MONOCYTE_DN		192	0.45997	1.41851	0.15213	0.292045	0.986	2929	tags=36%, list=18%, signal=43%
GSE36888_UNTREATED_VS_IL2_TREATED_TCELL_6H_UP	GSE36888_UNTREATED_VS_IL2_TREATED_TCELL_6H_UP		172	0.463913	1.41633	0.103659	0.295276	0.986	2326	tags=35%, list=14%, signal=41%
GSE22886_UNSTIM_VS_IL2_STIM_NKCELL_DN	GSE22886_UNSTIM_VS_IL2_STIM_NKCELL_DN		184	0.332454	1.41597	0.183633	0.295165	0.986	4637	tags=40%, list=28%, signal=55%
GSE12845_NAIVE_VS_DARKZONE_GC_TONSIL_BCELL_DN	GSE12845_NAIVE_VS_DARKZONE_GC_TONSIL_BCELL_DN		174	0.235049	1.41596	0.10883	0.294419	0.986	4347	tags=32%, list=26%, signal=42%
GSE29617_CTRL_VS_TIV_FLU_VACCINE_PBMC_2008_DN	GSE29617_CTRL_VS_TIV_FLU_VACCINE_PBMC_2008_DN		169	0.276112	1.41511	0.103004	0.295104	0.986	5092	tags=43%, list=30%, signal=61%
GSE17721_LPS_VS_PAM3CSK4_24H_BMDC_UP	GSE17721_LPS_VS_PAM3CSK4_24H_BMDC_UP		178	0.320458	1.41467	0.0694981	0.295166	0.986	2729	tags=25%, list=16%, signal=29%
GSE14415_INDUCED_TREG_VS_FAILED_INDUCED_TREG_DN	GSE14415_INDUCED_TREG_VS_FAILED_INDUCED_TREG_DN		173	0.455652	1.41444	0.124224	0.294842	0.986	1980	tags=29%, list=12%, signal=32%
GSE339_CD4POS_VS_CD4CD8DN_DC_UP	GSE339_CD4POS_VS_CD4CD8DN_DC_UP		177	0.341715	1.41335	0.0933852	0.296119	0.986	3087	tags=31%, list=18%, signal=38%
GSE15624_CTRL_VS_3H_HALOFUGINONE_TREATED_CD4_TCELL_UP	GSE15624_CTRL_VS_3H_HALOFUGINONE_TREATED_CD4_TCELL_UP		159	0.345218	1.41317	0.0899582	0.29568	0.986	2404	tags=22%, list=14%, signal=25%
GSE21927_SPLEEN_C57BL6_VS_EL4_TUMOR_BALBC_MONOCYTES_DN	GSE21927_SPLEEN_C57BL6_VS_EL4_TUMOR_BALBC_MONOCYTES_DN		184	0.322228	1.41304	0.188755	0.295113	0.986	5121	tags=49%, list=31%, signal=70%
GSE17721_CTRL_VS_PAM3CSK4_2H_BMDC_UP	GSE17721_CTRL_VS_PAM3CSK4_2H_BMDC_UP		167	0.242356	1.41299	0.0462555	0.294446	0.986	3409	tags=23%, list=20%, signal=29%
KAECH_NAIVE_VS_DAY15_EFF_CD8_TCELL_DN	KAECH_NAIVE_VS_DAY15_EFF_CD8_TCELL_DN		185	0.454419	1.41245	0.146998	0.294655	0.986	2015	tags=29%, list=12%, signal=32%
GSE28737_FOLLICULAR_VS_MARGINAL_ZONE_BCELL_BCL6_HET_DN	GSE28737_FOLLICULAR_VS_MARGINAL_ZONE_BCELL_BCL6_HET_DN		163	0.412085	1.41232	0.0497132	0.294132	0.986	1815	tags=27%, list=11%, signal=30%
GSE28408_LY6G_POS_VS_NEG_DC_DN	GSE28408_LY6G_POS_VS_NEG_DC_DN		179	0.358857	1.41192	0.097166	0.294065	0.986	2095	tags=19%, list=13%, signal=21%
GSE15930_NAIVE_VS_24H_IN_VITRO_STIM_IL12_CD8_TCELL_DN	GSE15930_NAIVE_VS_24H_IN_VITRO_STIM_IL12_CD8_TCELL_DN		187	0.323462	1.41006	0.166994	0.296819	0.986	4276	tags=37%, list=26%, signal=50%
GSE3720_UNSTIM_VS_PMA_STIM_VD2_GAMMADELTA_TCELL_UP	GSE3720_UNSTIM_VS_PMA_STIM_VD2_GAMMADELTA_TCELL_UP		160	0.359823	1.40992	0.105372	0.296365	0.986	2825	tags=24%, list=17%, signal=29%
GSE14415_ACT_TCONV_VS_ACT_NATURAL_TREG_DN	GSE14415_ACT_TCONV_VS_ACT_NATURAL_TREG_DN		173	0.419381	1.40969	0.111336	0.29603	0.986	1887	tags=24%, list=11%, signal=27%
GSE22886_NAIVE_VS_IGM_MEMORY_BCELL_DN	GSE22886_NAIVE_VS_IGM_MEMORY_BCELL_DN		185	0.365777	1.40962	0.133981	0.295451	0.986	2797	tags=34%, list=17%, signal=40%
GSE45739_NRAS_KO_VS_WT_ACD3_ACD28_STIM_CD4_TCELL_UP	GSE45739_NRAS_KO_VS_WT_ACD3_ACD28_STIM_CD4_TCELL_UP		171	0.302018	1.4064	0.103516	0.300616	0.986	3633	tags=36%, list=22%, signal=46%
GSE24726_WT_VS_E2_2_KO_PDC_DAY4_POST_DELETION_UP	GSE24726_WT_VS_E2_2_KO_PDC_DAY4_POST_DELETION_UP		187	0.318008	1.40621	0.0677618	0.300255	0.986	2867	tags=29%, list=17%, signal=34%
GSE9601_UNTREATED_VS_PI3K_INHIBITOR_TREATED_HCMV_INF_MONOCYTE_UP	GSE9601_UNTREATED_VS_PI3K_INHIBITOR_TREATED_HCMV_INF_MONOCYTE_UP		166	0.313734	1.40425	0.0944558	0.30294	0.986	4317	tags=39%, list=26%, signal=52%
GSE3720_UNSTIM_VS_LPS_STIM_VD2_GAMMADELTA_TCELL_UP	GSE3720_UNSTIM_VS_LPS_STIM_VD2_GAMMADELTA_TCELL_UP		158	0.363793	1.40285	0.132653	0.304726	0.986	3437	tags=28%, list=21%, signal=36%
GSE6259_CD4_TCELL_VS_CD8_TCELL_DN	GSE6259_CD4_TCELL_VS_CD8_TCELL_DN		169	0.43969	1.40213	0.113402	0.305341	0.986	2757	tags=34%, list=16%, signal=40%
GSE1925_CTRL_VS_24H_IFNG_STIM_IFNG_PRIMED_MACROPHAGE_DN	GSE1925_CTRL_VS_24H_IFNG_STIM_IFNG_PRIMED_MACROPHAGE_DN		187	0.31338	1.4016	0.0853659	0.305601	0.986	1616	tags=16%, list=10%, signal=17%
GSE360_DC_VS_MAC_B_MALAYI_HIGH_DOSE_DN	GSE360_DC_VS_MAC_B_MALAYI_HIGH_DOSE_DN		182	0.400069	1.39976	0.088632	0.30831	0.987	2053	tags=26%, list=12%, signal=30%
GSE17721_0.5H_VS_12H_POLYIC_BMDC_DN	GSE17721_0.5H_VS_12H_POLYIC_BMDC_DN		179	0.314966	1.39701	0.0693878	0.312499	0.987	2781	tags=22%, list=17%, signal=27%
GSE22886_NAIVE_CD4_TCELL_VS_MONOCYTE_DN	GSE22886_NAIVE_CD4_TCELL_VS_MONOCYTE_DN		195	0.461638	1.3965	0.159596	0.312686	0.987	3124	tags=38%, list=19%, signal=46%
GSE17974_0H_VS_6H_IN_VITRO_ACT_CD4_TCELL_DN	GSE17974_0H_VS_6H_IN_VITRO_ACT_CD4_TCELL_DN		176	0.270787	1.39211	0.11068	0.320339	0.989	3645	tags=32%, list=22%, signal=41%
GSE12366_GC_VS_NAIVE_BCELL_DN	GSE12366_GC_VS_NAIVE_BCELL_DN		178	0.433431	1.39174	0.109705	0.320237	0.989	1899	tags=24%, list=11%, signal=26%
GSE24634_TREG_VS_TCONV_POST_DAY5_IL4_CONVERSION_UP	GSE24634_TREG_VS_TCONV_POST_DAY5_IL4_CONVERSION_UP		181	0.346122	1.39101	0.178054	0.320826	0.989	3826	tags=30%, list=23%, signal=39%
GSE40274_CTRL_VS_IRF4_TRANSDUCED_ACTIVATED_CD4_TCELL_UP	GSE40274_CTRL_VS_IRF4_TRANSDUCED_ACTIVATED_CD4_TCELL_UP		159	0.37597	1.39076	0.110891	0.320565	0.989	2412	tags=27%, list=14%, signal=31%
GSE24634_TEFF_VS_TCONV_DAY5_IN_CULTURE_DN	GSE24634_TEFF_VS_TCONV_DAY5_IN_CULTURE_DN		180	0.385694	1.38993	0.100205	0.321438	0.989	1377	tags=15%, list=8%, signal=16%
GSE5099_DAY3_VS_DAY7_MCSF_TREATED_MACROPHAGE_UP	GSE5099_DAY3_VS_DAY7_MCSF_TREATED_MACROPHAGE_UP		178	0.364784	1.38952	0.117526	0.321473	0.989	1613	tags=17%, list=10%, signal=19%
GSE16451_IMMATURE_VS_MATURE_NEURON_CELL_LINE_WEST_EQUINE_ENC_VIRUS_DN	GSE16451_IMMATURE_VS_MATURE_NEURON_CELL_LINE_WEST_EQUINE_ENC_VIRUS_DN		182	0.282158	1.38858	0.120155	0.32264	0.989	3908	tags=30%, list=23%, signal=38%
GSE5099_CLASSICAL_M1_VS_ALTERNATIVE_M2_MACROPHAGE_UP	GSE5099_CLASSICAL_M1_VS_ALTERNATIVE_M2_MACROPHAGE_UP		177	0.422786	1.38844	0.137295	0.322143	0.989	1240	tags=18%, list=7%, signal=19%
GSE17721_LPS_VS_PAM3CSK4_12H_BMDC_UP	GSE17721_LPS_VS_PAM3CSK4_12H_BMDC_UP		174	0.346925	1.38723	0.112205	0.32374	0.99	2799	tags=26%, list=17%, signal=31%
GSE19825_NAIVE_VS_DAY3_EFF_CD8_TCELL_DN	GSE19825_NAIVE_VS_DAY3_EFF_CD8_TCELL_DN		175	0.269769	1.38722	0.144814	0.323	0.99	4357	tags=34%, list=26%, signal=46%
GSE41867_NAIVE_VS_DAY8_LCMV_EFFECTOR_CD8_TCELL_UP	GSE41867_NAIVE_VS_DAY8_LCMV_EFFECTOR_CD8_TCELL_UP		171	0.25729	1.38709	0.130604	0.322551	0.99	2965	tags=22%, list=18%, signal=26%
GSE9509_10MIN_VS_30MIN_LPS_STIM_IL10_KO_MACROPHAGE_UP	GSE9509_10MIN_VS_30MIN_LPS_STIM_IL10_KO_MACROPHAGE_UP		174	0.320536	1.38674	0.120792	0.322479	0.99	4082	tags=44%, list=24%, signal=58%
GSE16385_IFNG_TNF_VS_UNSTIM_MACROPHAGE_ROSIGLITAZONE_TREATED_UP	GSE16385_IFNG_TNF_VS_UNSTIM_MACROPHAGE_ROSIGLITAZONE_TREATED_UP		151	0.3478	1.3849	0.06	0.325362	0.99	1824	tags=23%, list=11%, signal=26%
GSE43260_BTLA_POS_VS_NEG_INTRATUMORAL_CD8_TCELL_DN	GSE43260_BTLA_POS_VS_NEG_INTRATUMORAL_CD8_TCELL_DN		185	0.265624	1.3847	0.0888889	0.325031	0.991	2803	tags=22%, list=17%, signal=26%
GSE27786_LSK_VS_NKCELL_DN	GSE27786_LSK_VS_NKCELL_DN		175	0.3252	1.38405	0.0976096	0.325527	0.991	1608	tags=15%, list=10%, signal=16%
GSE22601_IMMATURE_CD4_SINGLE_POSITIVE_VS_CD4_SINGLE_POSITIVE_THYMOCYTE_UP	GSE22601_IMMATURE_CD4_SINGLE_POSITIVE_VS_CD4_SINGLE_POSITIVE_THYMOCYTE_UP		184	0.303455	1.38367	0.13	0.325478	0.991	2658	tags=24%, list=16%, signal=28%
GSE17721_PAM3CSK4_VS_GADIQUIMOD_12H_BMDC_DN	GSE17721_PAM3CSK4_VS_GADIQUIMOD_12H_BMDC_DN		182	0.393662	1.3817	0.111336	0.328447	0.992	2647	tags=30%, list=16%, signal=36%
GSE29618_BCELL_VS_MDC_DN	GSE29618_BCELL_VS_MDC_DN		188	0.36061	1.38125	0.172065	0.32865	0.992	4073	tags=39%, list=24%, signal=51%
GSE9650_NAIVE_VS_MEMORY_CD8_TCELL_DN	GSE9650_NAIVE_VS_MEMORY_CD8_TCELL_DN		186	0.434642	1.38059	0.157576	0.329139	0.993	2783	tags=35%, list=17%, signal=42%
GSE3982_NEUTROPHIL_VS_EFF_MEMORY_CD4_TCELL_UP	GSE3982_NEUTROPHIL_VS_EFF_MEMORY_CD4_TCELL_UP		183	0.343904	1.3787	0.113445	0.331945	0.993	2836	tags=30%, list=17%, signal=35%
GSE41867_NAIVE_VS_DAY30_LCMV_ARMSTRONG_MEMORY_CD8_TCELL_UP	GSE41867_NAIVE_VS_DAY30_LCMV_ARMSTRONG_MEMORY_CD8_TCELL_UP		172	0.264376	1.37813	0.0931174	0.332282	0.993	4651	tags=41%, list=28%, signal=57%
GSE43955_TH0_VS_TGFB_IL6_TH17_ACT_CD4_TCELL_4H_DN	GSE43955_TH0_VS_TGFB_IL6_TH17_ACT_CD4_TCELL_4H_DN		175	0.364451	1.37715	0.132797	0.333488	0.993	1743	tags=15%, list=10%, signal=17%
GSE17974_0H_VS_4H_IN_VITRO_ACT_CD4_TCELL_DN	GSE17974_0H_VS_4H_IN_VITRO_ACT_CD4_TCELL_DN		176	0.33242	1.37685	0.0901961	0.333348	0.993	3471	tags=37%, list=21%, signal=46%
GSE24634_TREG_VS_TCONV_POST_DAY3_IL4_CONVERSION_DN	GSE24634_TREG_VS_TCONV_POST_DAY3_IL4_CONVERSION_DN		188	0.43308	1.37588	0.153535	0.334543	0.993	2936	tags=34%, list=18%, signal=41%
GSE6674_CPG_VS_CPG_AND_ANTI_IGM_STIM_BCELL_UP	GSE6674_CPG_VS_CPG_AND_ANTI_IGM_STIM_BCELL_UP		175	0.316722	1.37575	0.115702	0.334009	0.993	2778	tags=25%, list=17%, signal=30%
GSE17721_PAM3CSK4_VS_GADIQUIMOD_4H_BMDC_DN	GSE17721_PAM3CSK4_VS_GADIQUIMOD_4H_BMDC_DN		175	0.403621	1.37495	0.132924	0.334745	0.993	1907	tags=25%, list=11%, signal=27%
GSE9988_LPS_VS_LPS_AND_ANTI_TREM1_MONOCYTE_UP	GSE9988_LPS_VS_LPS_AND_ANTI_TREM1_MONOCYTE_UP		179	0.406891	1.37423	0.161616	0.335353	0.993	2811	tags=29%, list=17%, signal=35%
GSE21546_WT_VS_SAP1A_KO_ANTI_CD3_STIM_DP_THYMOCYTES_DN	GSE21546_WT_VS_SAP1A_KO_ANTI_CD3_STIM_DP_THYMOCYTES_DN		173	0.288381	1.37338	0.0712831	0.33618	0.993	3240	tags=26%, list=19%, signal=32%
GSE45739_UNSTIM_VS_ACD3_ACD28_STIM_WT_CD4_TCELL_DN	GSE45739_UNSTIM_VS_ACD3_ACD28_STIM_WT_CD4_TCELL_DN		185	0.448446	1.3713	0.165657	0.339475	0.993	1512	tags=25%, list=9%, signal=28%
GSE22886_CD8_TCELL_VS_BCELL_NAIVE_UP	GSE22886_CD8_TCELL_VS_BCELL_NAIVE_UP		188	0.41909	1.37088	0.163265	0.339545	0.993	2128	tags=26%, list=13%, signal=29%
GSE14769_UNSTIM_VS_240MIN_LPS_BMDM_UP	GSE14769_UNSTIM_VS_240MIN_LPS_BMDM_UP		179	0.262295	1.37055	0.0699153	0.339424	0.993	3314	tags=26%, list=20%, signal=32%
GSE17721_PAM3CSK4_VS_CPG_12H_BMDC_DN	GSE17721_PAM3CSK4_VS_CPG_12H_BMDC_DN		178	0.355993	1.37051	0.0948454	0.338736	0.993	2512	tags=26%, list=15%, signal=31%
GSE26727_WT_VS_KLF2_KO_LPS_STIM_MACROPHAGE_DN	GSE26727_WT_VS_KLF2_KO_LPS_STIM_MACROPHAGE_DN		187	0.308841	1.36624	0.144351	0.346425	0.993	3235	tags=29%, list=19%, signal=36%
GSE32533_WT_VS_MIR17_OVEREXPRESS_ACT_CD4_TCELL_UP	GSE32533_WT_VS_MIR17_OVEREXPRESS_ACT_CD4_TCELL_UP		174	0.259256	1.36564	0.10325	0.346874	0.993	3312	tags=27%, list=20%, signal=33%
GSE2405_0H_VS_12H_A_PHAGOCYTOPHILUM_STIM_NEUTROPHIL_UP	GSE2405_0H_VS_12H_A_PHAGOCYTOPHILUM_STIM_NEUTROPHIL_UP		181	0.483269	1.36326	0.146341	0.35105	0.993	2625	tags=36%, list=16%, signal=42%
GSE21033_1H_VS_24H_POLYIC_STIM_DC_DN	GSE21033_1H_VS_24H_POLYIC_STIM_DC_DN		154	0.353885	1.3609	0.139918	0.355175	0.993	3168	tags=31%, list=19%, signal=37%
GSE15930_STIM_VS_STIM_AND_IFNAB_72H_CD8_T_CELL_DN	GSE15930_STIM_VS_STIM_AND_IFNAB_72H_CD8_T_CELL_DN		180	0.223876	1.36061	0.0851485	0.355064	0.993	4669	tags=33%, list=28%, signal=46%
GSE4590_PRE_BCELL_VS_LARGE_PRE_BCELL_UP	GSE4590_PRE_BCELL_VS_LARGE_PRE_BCELL_UP		149	0.426843	1.36025	0.0772358	0.35503	0.993	682	tags=14%, list=4%, signal=15%
GSE36888_UNTREATED_VS_IL2_TREATED_TCELL_17H_DN	GSE36888_UNTREATED_VS_IL2_TREATED_TCELL_17H_DN		175	0.46454	1.35873	0.144628	0.3573	0.993	2326	tags=37%, list=14%, signal=42%
GSE22886_DAY0_VS_DAY7_MONOCYTE_IN_CULTURE_UP	GSE22886_DAY0_VS_DAY7_MONOCYTE_IN_CULTURE_UP		178	0.417201	1.35811	0.15493	0.357797	0.994	1979	tags=25%, list=12%, signal=28%
GSE32255_WT_VS_JMJD2D_KNOCKDOWN_4H_LPS_STIM_DC_DN	GSE32255_WT_VS_JMJD2D_KNOCKDOWN_4H_LPS_STIM_DC_DN		139	0.252814	1.35795	0.0763209	0.357314	0.994	907	tags=6%, list=5%, signal=7%
GSE24671_BAKIMULC_VS_SENDAI_VIRUS_INFECTED_MOUSE_SPLENOCYTES_DN	GSE24671_BAKIMULC_VS_SENDAI_VIRUS_INFECTED_MOUSE_SPLENOCYTES_DN		164	0.257522	1.35733	0.153226	0.35775	0.994	3244	tags=27%, list=19%, signal=34%
GSE19401_NAIVE_VS_IMMUNIZED_MOUSE_PLN_FOLLICULAR_DC_DN	GSE19401_NAIVE_VS_IMMUNIZED_MOUSE_PLN_FOLLICULAR_DC_DN		186	0.348351	1.3572	0.173469	0.357236	0.994	2194	tags=20%, list=13%, signal=23%
GSE17721_CTRL_VS_POLYIC_4H_BMDC_DN	GSE17721_CTRL_VS_POLYIC_4H_BMDC_DN		171	0.377875	1.35681	0.111336	0.357322	0.994	1931	tags=26%, list=12%, signal=29%
GSE13484_UNSTIM_VS_12H_YF17D_VACCINE_STIM_PBMC_DN	GSE13484_UNSTIM_VS_12H_YF17D_VACCINE_STIM_PBMC_DN		177	0.332149	1.35664	0.10883	0.356887	0.994	3070	tags=31%, list=18%, signal=37%
GSE8685_IL2_STARVED_VS_IL15_ACT_IL2_STARVED_CD4_TCELL_UP	GSE8685_IL2_STARVED_VS_IL15_ACT_IL2_STARVED_CD4_TCELL_UP		167	0.290961	1.35568	0.0993915	0.358109	0.994	2552	tags=19%, list=15%, signal=22%
GSE30962_ACUTE_VS_CHRONIC_LCMV_PRIMARY_INF_CD8_TCELL_DN	GSE30962_ACUTE_VS_CHRONIC_LCMV_PRIMARY_INF_CD8_TCELL_DN		188	0.368669	1.35534	0.0951417	0.358006	0.994	1733	tags=15%, list=10%, signal=17%
GSE16450_IMMATURE_VS_MATURE_NEURON_CELL_LINE_12H_IFNA_STIM_DN	GSE16450_IMMATURE_VS_MATURE_NEURON_CELL_LINE_12H_IFNA_STIM_DN		171	0.3152	1.35531	0.108216	0.357284	0.994	3779	tags=32%, list=23%, signal=40%
GSE36476_CTRL_VS_TSST_ACT_40H_MEMORY_CD4_TCELL_YOUNG_DN	GSE36476_CTRL_VS_TSST_ACT_40H_MEMORY_CD4_TCELL_YOUNG_DN		186	0.374031	1.35478	0.188797	0.357525	0.994	3762	tags=30%, list=22%, signal=38%
GSE17721_LPS_VS_CPG_8H_BMDC_UP	GSE17721_LPS_VS_CPG_8H_BMDC_UP		172	0.334575	1.35476	0.0792683	0.356803	0.994	963	tags=12%, list=6%, signal=13%
GSE34392_ST2_KO_VS_WT_DAY8_LCMV_EFFECTOR_CD8_TCELL_DN	GSE34392_ST2_KO_VS_WT_DAY8_LCMV_EFFECTOR_CD8_TCELL_DN		185	0.44985	1.35464	0.126033	0.356264	0.994	2205	tags=31%, list=13%, signal=35%
GSE15330_LYMPHOID_MULTIPOTENT_VS_MEGAKARYOCYTE_ERYTHROID_PROGENITOR_IKAROS_KO_DN	GSE15330_LYMPHOID_MULTIPOTENT_VS_MEGAKARYOCYTE_ERYTHROID_PROGENITOR_IKAROS_KO_DN		178	0.451001	1.35387	0.172199	0.357058	0.994	2115	tags=31%, list=13%, signal=36%
GSE13484_12H_UNSTIM_VS_YF17D_VACCINE_STIM_PBMC_DN	GSE13484_12H_UNSTIM_VS_YF17D_VACCINE_STIM_PBMC_DN		181	0.406299	1.35377	0.0861723	0.356507	0.994	2342	tags=34%, list=14%, signal=39%
GSE11961_MEMORY_BCELL_DAY7_VS_GERMINAL_CENTER_BCELL_DAY40_UP	GSE11961_MEMORY_BCELL_DAY7_VS_GERMINAL_CENTER_BCELL_DAY40_UP		173	0.33492	1.35365	0.0816327	0.355967	0.994	2620	tags=26%, list=16%, signal=31%
GSE19888_NO_PRETREAT_VS_ADENOSINE_A3R_INHIBITOR_PRETREATED_MAST_CELL_TCELL_MEMBRANES_ACT_DN	GSE19888_NO_PRETREAT_VS_ADENOSINE_A3R_INHIBITOR_PRETREATED_MAST_CELL_TCELL_MEMBRANES_ACT_DN		178	0.320424	1.35358	0.131048	0.355332	0.994	2793	tags=25%, list=17%, signal=30%
GSE23568_ID3_KO_VS_WT_CD8_TCELL_UP	GSE23568_ID3_KO_VS_WT_CD8_TCELL_UP		181	0.342501	1.35054	0.153846	0.360643	0.995	3650	tags=32%, list=22%, signal=41%
GSE11864_CSF1_VS_CSF1_IFNG_IN_MAC_DN	GSE11864_CSF1_VS_CSF1_IFNG_IN_MAC_DN		164	0.323781	1.35051	0.109533	0.359947	0.995	3253	tags=29%, list=19%, signal=36%
GSE17721_LPS_VS_GARDIQUIMOD_12H_BMDC_UP	GSE17721_LPS_VS_GARDIQUIMOD_12H_BMDC_UP		178	0.323867	1.34773	0.114053	0.364913	0.996	2532	tags=22%, list=15%, signal=26%
GSE14415_INDUCED_TREG_VS_FAILED_INDUCED_TREG_UP	GSE14415_INDUCED_TREG_VS_FAILED_INDUCED_TREG_UP		179	0.336292	1.34527	0.193416	0.369226	0.996	4769	tags=45%, list=28%, signal=62%
GSE9960_HEALTHY_VS_GRAM_NEG_SEPSIS_PBMC_DN	GSE9960_HEALTHY_VS_GRAM_NEG_SEPSIS_PBMC_DN		177	0.391751	1.34485	0.160243	0.369284	0.996	2875	tags=33%, list=17%, signal=39%
GSE17721_LPS_VS_CPG_12H_BMDC_UP	GSE17721_LPS_VS_CPG_12H_BMDC_UP		172	0.361889	1.34328	0.117172	0.371722	0.996	1096	tags=15%, list=7%, signal=15%
GSE2770_TGFB_AND_IL4_VS_IL12_TREATED_ACT_CD4_TCELL_2H_DN	GSE2770_TGFB_AND_IL4_VS_IL12_TREATED_ACT_CD4_TCELL_2H_DN		169	0.3825	1.34164	0.102823	0.37443	0.996	2422	tags=24%, list=14%, signal=28%
GSE9988_LOW_LPS_VS_ANTI_TREM1_AND_LPS_MONOCYTE_UP	GSE9988_LOW_LPS_VS_ANTI_TREM1_AND_LPS_MONOCYTE_UP		171	0.429182	1.34122	0.1875	0.37454	0.996	2811	tags=30%, list=17%, signal=36%
GSE41867_DAY6_VS_DAY8_LCMV_CLONE13_EFFECTOR_CD8_TCELL_UP	GSE41867_DAY6_VS_DAY8_LCMV_CLONE13_EFFECTOR_CD8_TCELL_UP		170	0.372182	1.34064	0.11002	0.375008	0.996	1906	tags=24%, list=11%, signal=27%
GSE27786_BCELL_VS_NKCELL_DN	GSE27786_BCELL_VS_NKCELL_DN		179	0.306509	1.3406	0.121756	0.374315	0.996	1724	tags=17%, list=10%, signal=18%
GSE14769_UNSTIM_VS_120MIN_LPS_BMDM_DN	GSE14769_UNSTIM_VS_120MIN_LPS_BMDM_DN		189	0.405795	1.33997	0.146	0.374819	0.997	2074	tags=25%, list=12%, signal=29%
GSE5589_UNSTIM_VS_45MIN_LPS_STIM_MACROPHAGE_UP	GSE5589_UNSTIM_VS_45MIN_LPS_STIM_MACROPHAGE_UP		178	0.259188	1.33949	0.0931677	0.374988	0.997	2876	tags=23%, list=17%, signal=28%
GSE24634_IL4_VS_CTRL_TREATED_NAIVE_CD4_TCELL_DAY7_DN	GSE24634_IL4_VS_CTRL_TREATED_NAIVE_CD4_TCELL_DAY7_DN		180	0.350843	1.33919	0.106122	0.374883	0.997	1718	tags=21%, list=10%, signal=23%
GSE9509_LPS_VS_LPS_AND_IL10_STIM_IL10_KO_MACROPHAGE_10MIN_DN	GSE9509_LPS_VS_LPS_AND_IL10_STIM_IL10_KO_MACROPHAGE_10MIN_DN		182	0.214641	1.33719	0.133891	0.378377	0.997	4321	tags=31%, list=26%, signal=41%
GSE8921_UNSTIM_VS_TLR1_2_STIM_MONOCYTE_6H_DN	GSE8921_UNSTIM_VS_TLR1_2_STIM_MONOCYTE_6H_DN		162	0.366708	1.33661	0.105372	0.378735	0.997	2664	tags=31%, list=16%, signal=36%
GSE33425_CD161_HIGH_VS_INT_CD8_TCELL_DN	GSE33425_CD161_HIGH_VS_INT_CD8_TCELL_DN		183	0.334511	1.33648	0.162	0.37822	0.997	2906	tags=27%, list=17%, signal=32%
GSE22140_HEALTHY_VS_ARTHRITIC_MOUSE_CD4_TCELL_UP	GSE22140_HEALTHY_VS_ARTHRITIC_MOUSE_CD4_TCELL_UP		185	0.370826	1.33611	0.155512	0.378174	0.997	2625	tags=25%, list=16%, signal=30%
GSE24634_NAIVE_CD4_TCELL_VS_DAY10_IL4_CONV_TREG_DN	GSE24634_NAIVE_CD4_TCELL_VS_DAY10_IL4_CONV_TREG_DN		193	0.282638	1.33572	0.154639	0.378277	0.997	3693	tags=32%, list=22%, signal=40%
GSE17721_LPS_VS_POLYIC_8H_BMDC_UP	GSE17721_LPS_VS_POLYIC_8H_BMDC_UP		174	0.272119	1.33556	0.123288	0.377855	0.997	3564	tags=29%, list=21%, signal=36%
GSE23321_CD8_STEM_CELL_MEMORY_VS_EFFECTOR_MEMORY_CD8_TCELL_DN	GSE23321_CD8_STEM_CELL_MEMORY_VS_EFFECTOR_MEMORY_CD8_TCELL_DN		180	0.25624	1.33549	0.171134	0.377223	0.997	4598	tags=38%, list=27%, signal=52%
GSE24574_BCL6_HIGH_VS_LOW_TFH_CD4_TCELL_DN	GSE24574_BCL6_HIGH_VS_LOW_TFH_CD4_TCELL_DN		188	0.299619	1.33297	0.177189	0.381442	0.997	4311	tags=35%, list=26%, signal=47%
GSE2405_S_AUREUS_VS_UNTREATED_NEUTROPHIL_UP	GSE2405_S_AUREUS_VS_UNTREATED_NEUTROPHIL_UP		175	0.249556	1.33288	0.119608	0.380845	0.997	4032	tags=31%, list=24%, signal=41%
GSE2770_UNTREATED_VS_IL4_TREATED_ACT_CD4_TCELL_2H_UP	GSE2770_UNTREATED_VS_IL4_TREATED_ACT_CD4_TCELL_2H_UP		171	0.341606	1.33198	0.0772277	0.382007	0.997	1751	tags=18%, list=10%, signal=19%
GSE19941_UNSTIM_VS_LPS_AND_IL10_STIM_IL10_KO_NFKBP50_KO_MACROPHAGE_DN	GSE19941_UNSTIM_VS_LPS_AND_IL10_STIM_IL10_KO_NFKBP50_KO_MACROPHAGE_DN		158	0.353131	1.33191	0.0859539	0.381367	0.997	1267	tags=16%, list=8%, signal=18%
GSE30083_SP1_VS_SP4_THYMOCYTE_DN	GSE30083_SP1_VS_SP4_THYMOCYTE_DN		175	0.401278	1.33079	0.149378	0.382902	0.997	2255	tags=29%, list=13%, signal=33%
GSE12845_NAIVE_VS_PRE_GC_TONSIL_BCELL_DN	GSE12845_NAIVE_VS_PRE_GC_TONSIL_BCELL_DN		190	0.253795	1.33071	0.182365	0.382283	0.997	4369	tags=36%, list=26%, signal=49%
GSE30971_WBP7_HET_VS_KO_MACROPHAGE_4H_LPS_STIM_UP	GSE30971_WBP7_HET_VS_KO_MACROPHAGE_4H_LPS_STIM_UP		168	0.377521	1.32998	0.149606	0.382983	0.997	3447	tags=40%, list=21%, signal=50%
GSE24210_CTRL_VS_IL35_TREATED_TCONV_CD4_TCELL_DN	GSE24210_CTRL_VS_IL35_TREATED_TCONV_CD4_TCELL_DN		182	0.290441	1.3298	0.205589	0.382578	0.997	5175	tags=47%, list=31%, signal=68%
GSE17721_12H_VS_24H_PAM3CSK4_BMDC_UP	GSE17721_12H_VS_24H_PAM3CSK4_BMDC_UP		177	0.328765	1.32964	0.11501	0.382115	0.997	3146	tags=29%, list=19%, signal=36%
GSE45837_WT_VS_GFI1_KO_PDC_DN	GSE45837_WT_VS_GFI1_KO_PDC_DN		175	0.358347	1.32793	0.257545	0.384906	0.997	5670	tags=53%, list=34%, signal=79%
GSE21360_SECONDARY_VS_TERTIARY_MEMORY_CD8_TCELL_UP	GSE21360_SECONDARY_VS_TERTIARY_MEMORY_CD8_TCELL_UP		184	0.3066	1.32746	0.237903	0.385041	0.997	4508	tags=41%, list=27%, signal=56%
GSE17974_0H_VS_12H_IN_VITRO_ACT_CD4_TCELL_DN	GSE17974_0H_VS_12H_IN_VITRO_ACT_CD4_TCELL_DN		174	0.273214	1.32662	0.2	0.386062	0.997	5375	tags=47%, list=32%, signal=68%
GSE43955_1H_VS_10H_ACT_CD4_TCELL_UP	GSE43955_1H_VS_10H_ACT_CD4_TCELL_UP		177	0.293369	1.32534	0.166	0.38793	0.997	3796	tags=33%, list=23%, signal=42%
GSE29164_UNTREATED_VS_CD8_TCELL_TREATED_MELANOMA_DAY7_UP	GSE29164_UNTREATED_VS_CD8_TCELL_TREATED_MELANOMA_DAY7_UP		189	0.408521	1.32458	0.22	0.388768	0.997	3210	tags=33%, list=19%, signal=41%
GSE14415_NATURAL_TREG_VS_FOXP3_KO_NATURAL_TREG_DN	GSE14415_NATURAL_TREG_VS_FOXP3_KO_NATURAL_TREG_DN		144	0.368366	1.32443	0.0952381	0.388368	0.997	1365	tags=17%, list=8%, signal=18%
GSE24634_TEFF_VS_TCONV_DAY7_IN_CULTURE_DN	GSE24634_TEFF_VS_TCONV_DAY7_IN_CULTURE_DN		188	0.422407	1.32313	0.175299	0.390323	0.997	2506	tags=32%, list=15%, signal=38%
GSE6674_ANTI_IGM_VS_ANTI_IGM_AND_CPG_STIM_BCELL_DN	GSE6674_ANTI_IGM_VS_ANTI_IGM_AND_CPG_STIM_BCELL_DN		186	0.263958	1.32308	0.170635	0.389655	0.997	3862	tags=32%, list=23%, signal=41%
GOLDRATH_NAIVE_VS_MEMORY_CD8_TCELL_DN	GOLDRATH_NAIVE_VS_MEMORY_CD8_TCELL_DN		186	0.429403	1.32306	0.204453	0.388932	0.997	2173	tags=26%, list=13%, signal=30%
GSE22886_UNSTIM_VS_IL15_STIM_NKCELL_DN	GSE22886_UNSTIM_VS_IL15_STIM_NKCELL_DN		185	0.316338	1.32299	0.249505	0.388297	0.997	4726	tags=42%, list=28%, signal=58%
GSE6269_HEALTHY_VS_STAPH_PNEUMO_INF_PBMC_UP	GSE6269_HEALTHY_VS_STAPH_PNEUMO_INF_PBMC_UP		160	0.297472	1.32215	0.161426	0.389314	0.997	2333	tags=16%, list=14%, signal=18%
GSE27092_WT_VS_HDAC7_PHOSPHO_DEFICIENT_CD8_TCELL_DN	GSE27092_WT_VS_HDAC7_PHOSPHO_DEFICIENT_CD8_TCELL_DN		171	0.275529	1.32178	0.0847108	0.389342	0.997	2016	tags=17%, list=12%, signal=19%
GSE9037_CTRL_VS_LPS_4H_STIM_BMDM_DN	GSE9037_CTRL_VS_LPS_4H_STIM_BMDM_DN		168	0.316566	1.32165	0.12115	0.388868	0.997	1642	tags=16%, list=10%, signal=18%
GSE37301_HEMATOPOIETIC_STEM_CELL_VS_CD4_TCELL_UP	GSE37301_HEMATOPOIETIC_STEM_CELL_VS_CD4_TCELL_UP		172	0.461812	1.3213	0.154489	0.388889	0.997	1049	tags=21%, list=6%, signal=22%
GSE3920_UNTREATED_VS_IFNA_TREATED_ENDOTHELIAL_CELL_UP	GSE3920_UNTREATED_VS_IFNA_TREATED_ENDOTHELIAL_CELL_UP		179	0.403068	1.32008	0.173196	0.390572	0.997	1969	tags=25%, list=12%, signal=28%
GSE36078_WT_VS_IL1R_KO_LUNG_DC_AFTER_AD5_T425A_HEXON_INF_DN	GSE36078_WT_VS_IL1R_KO_LUNG_DC_AFTER_AD5_T425A_HEXON_INF_DN		168	0.316361	1.31939	0.0918164	0.391206	0.997	2079	tags=18%, list=12%, signal=20%
GSE43955_TH0_VS_TGFB_IL6_TH17_ACT_CD4_TCELL_4H_UP	GSE43955_TH0_VS_TGFB_IL6_TH17_ACT_CD4_TCELL_4H_UP		188	0.337537	1.31939	0.144554	0.390451	0.997	2198	tags=25%, list=13%, signal=28%
GSE17580_UNINFECTED_VS_S_MANSONI_INF_TEFF_DN	GSE17580_UNINFECTED_VS_S_MANSONI_INF_TEFF_DN		177	0.386547	1.31933	0.13786	0.389813	0.997	2506	tags=30%, list=15%, signal=35%
GSE13485_DAY1_VS_DAY21_YF17D_VACCINE_PBMC_DN	GSE13485_DAY1_VS_DAY21_YF17D_VACCINE_PBMC_DN		162	0.294723	1.31883	0.181275	0.390169	0.997	3290	tags=36%, list=20%, signal=44%
GSE36888_STAT5_AB_KNOCKIN_VS_WT_TCELL_IL2_TREATED_17H_UP	GSE36888_STAT5_AB_KNOCKIN_VS_WT_TCELL_IL2_TREATED_17H_UP		182	0.324819	1.31853	0.172962	0.390101	0.997	2155	tags=18%, list=13%, signal=20%
GSE32986_CURDLAN_LOWDOSE_VS_CURDLAN_HIGHDOSE_STIM_DC_DN	GSE32986_CURDLAN_LOWDOSE_VS_CURDLAN_HIGHDOSE_STIM_DC_DN		183	0.403102	1.31852	0.142259	0.38937	0.997	2870	tags=30%, list=17%, signal=35%
GSE15930_NAIVE_VS_48H_IN_VITRO_STIM_IL12_CD8_TCELL_DN	GSE15930_NAIVE_VS_48H_IN_VITRO_STIM_IL12_CD8_TCELL_DN		180	0.280458	1.31841	0.234694	0.388881	0.997	5325	tags=45%, list=32%, signal=65%
GSE15930_STIM_VS_STIM_AND_IL12_48H_CD8_T_CELL_DN	GSE15930_STIM_VS_STIM_AND_IL12_48H_CD8_T_CELL_DN		191	0.355046	1.31677	0.118712	0.391586	0.997	2422	tags=26%, list=14%, signal=30%
GSE15930_STIM_VS_STIM_AND_TRICHOSTATINA_24H_CD8_T_CELL_DN	GSE15930_STIM_VS_STIM_AND_TRICHOSTATINA_24H_CD8_T_CELL_DN		170	0.262766	1.31662	0.124744	0.391152	0.997	2396	tags=14%, list=14%, signal=16%
GSE9006_TYPE_1_DIABETES_AT_DX_VS_4MONTH_POST_DX_PBMC_UP	GSE9006_TYPE_1_DIABETES_AT_DX_VS_4MONTH_POST_DX_PBMC_UP		189	0.316716	1.31605	0.204	0.391556	0.998	4170	tags=34%, list=25%, signal=45%
GSE22886_DC_VS_MONOCYTE_DN	GSE22886_DC_VS_MONOCYTE_DN		183	0.432018	1.31584	0.17551	0.391223	0.998	2576	tags=32%, list=15%, signal=38%
GSE15330_HSC_VS_MEGAKARYOCYTE_ERYTHROID_PROGENITOR_IKAROS_KO_UP	GSE15330_HSC_VS_MEGAKARYOCYTE_ERYTHROID_PROGENITOR_IKAROS_KO_UP		179	0.270211	1.3158	0.10664	0.390564	0.998	2532	tags=23%, list=15%, signal=27%
GSE5589_LPS_AND_IL10_VS_LPS_AND_IL6_STIM_MACROPHAGE_45MIN_DN	GSE5589_LPS_AND_IL10_VS_LPS_AND_IL6_STIM_MACROPHAGE_45MIN_DN		183	0.350629	1.31522	0.153846	0.390988	0.998	2620	tags=27%, list=16%, signal=31%
GSE3982_MAST_CELL_VS_NEUTROPHIL_DN	GSE3982_MAST_CELL_VS_NEUTROPHIL_DN		175	0.369306	1.31486	0.134809	0.391012	0.998	1450	tags=19%, list=9%, signal=20%
GSE15330_HSC_VS_LYMPHOID_PRIMED_MULTIPOTENT_PROGENITOR_UP	GSE15330_HSC_VS_LYMPHOID_PRIMED_MULTIPOTENT_PROGENITOR_UP		182	0.343288	1.31351	0.137374	0.393119	0.998	1276	tags=14%, list=8%, signal=15%
GSE5542_UNTREATED_VS_IFNA_AND_IFNG_TREATED_EPITHELIAL_CELLS_24H_UP	GSE5542_UNTREATED_VS_IFNA_AND_IFNG_TREATED_EPITHELIAL_CELLS_24H_UP		172	0.249238	1.31265	0.11359	0.394273	0.998	4082	tags=35%, list=24%, signal=46%
GSE14386_UNTREATED_VS_IFNA_TREATED_ACT_PBMC_MS_PATIENT_DN	GSE14386_UNTREATED_VS_IFNA_TREATED_ACT_PBMC_MS_PATIENT_DN		161	0.438064	1.31185	0.143149	0.39521	0.998	1628	tags=24%, list=10%, signal=26%
GSE33162_UNTREATED_VS_4H_LPS_STIM_HDAC3_KO_MACROPHAGE_DN	GSE33162_UNTREATED_VS_4H_LPS_STIM_HDAC3_KO_MACROPHAGE_DN		186	0.291035	1.31082	0.169734	0.396616	0.998	4651	tags=39%, list=28%, signal=53%
GSE43955_TH0_VS_TGFB_IL6_TH17_ACT_CD4_TCELL_1H_UP	GSE43955_TH0_VS_TGFB_IL6_TH17_ACT_CD4_TCELL_1H_UP		174	0.349801	1.31011	0.130178	0.397403	0.998	2932	tags=30%, list=18%, signal=37%
GSE6674_UNSTIM_VS_ANTI_IGM_AND_CPG_STIM_BCELL_DN	GSE6674_UNSTIM_VS_ANTI_IGM_AND_CPG_STIM_BCELL_DN		180	0.272	1.31005	0.183505	0.396751	0.998	2727	tags=20%, list=16%, signal=24%
GSE12392_CD8A_POS_VS_NEG_SPLEEN_DC_DN	GSE12392_CD8A_POS_VS_NEG_SPLEEN_DC_DN		182	0.335567	1.30985	0.157895	0.39642	0.998	681	tags=10%, list=4%, signal=10%
GSE9988_ANTI_TREM1_VS_LPS_MONOCYTE_DN	GSE9988_ANTI_TREM1_VS_LPS_MONOCYTE_DN		172	0.449898	1.30978	0.178794	0.395852	0.998	3656	tags=45%, list=22%, signal=57%
GSE17721_POLYIC_VS_GARDIQUIMOD_12H_BMDC_UP	GSE17721_POLYIC_VS_GARDIQUIMOD_12H_BMDC_UP		172	0.340197	1.3095	0.113402	0.395704	0.998	2538	tags=27%, list=15%, signal=32%
GSE42021_TREG_PLN_VS_CD24INT_TREG_THYMUS_UP	GSE42021_TREG_PLN_VS_CD24INT_TREG_THYMUS_UP		187	0.329655	1.30944	0.172065	0.395073	0.998	2646	tags=24%, list=16%, signal=28%
GSE24210_TCONV_VS_TREG_DN	GSE24210_TCONV_VS_TREG_DN		166	0.297755	1.30876	0.0675105	0.395835	0.998	1886	tags=16%, list=11%, signal=18%
GSE20727_ROS_INH_VS_ROS_INH_AND_DNFB_ALLERGEN_TREATED_DC_UP	GSE20727_ROS_INH_VS_ROS_INH_AND_DNFB_ALLERGEN_TREATED_DC_UP		177	0.376285	1.30684	0.188259	0.399246	0.998	2936	tags=33%, list=18%, signal=40%
GSE36891_UNSTIM_VS_POLYIC_TLR3_STIM_PERITONEAL_MACROPHAGE_DN	GSE36891_UNSTIM_VS_POLYIC_TLR3_STIM_PERITONEAL_MACROPHAGE_DN		180	0.35831	1.3066	0.152577	0.399025	0.998	2816	tags=29%, list=17%, signal=35%
GSE37416_CTRL_VS_48H_F_TULARENSIS_LVS_NEUTROPHIL_UP	GSE37416_CTRL_VS_48H_F_TULARENSIS_LVS_NEUTROPHIL_UP		151	0.411497	1.30623	0.114345	0.399053	0.998	2082	tags=25%, list=12%, signal=28%
GSE17721_0.5H_VS_4H_POLYIC_BMDC_DN	GSE17721_0.5H_VS_4H_POLYIC_BMDC_DN		178	0.324362	1.30564	0.161224	0.399481	0.998	2099	tags=17%, list=13%, signal=20%
GSE27786_ERYTHROBLAST_VS_NEUTROPHIL_DN	GSE27786_ERYTHROBLAST_VS_NEUTROPHIL_DN		176	0.223211	1.30529	0.10303	0.399461	0.998	3422	tags=26%, list=20%, signal=33%
GSE11961_MARGINAL_ZONE_BCELL_VS_MEMORY_BCELL_DAY7_UP	GSE11961_MARGINAL_ZONE_BCELL_VS_MEMORY_BCELL_DAY7_UP		172	0.318896	1.30486	0.119608	0.39961	0.998	1845	tags=14%, list=11%, signal=16%
GSE28726_NAIVE_CD4_TCELL_VS_NAIVE_NKTCELL_UP	GSE28726_NAIVE_CD4_TCELL_VS_NAIVE_NKTCELL_UP		191	0.291035	1.30463	0.183673	0.399382	0.998	4047	tags=35%, list=24%, signal=46%
GSE2770_TGFB_AND_IL4_VS_IL12_TREATED_ACT_CD4_TCELL_6H_UP	GSE2770_TGFB_AND_IL4_VS_IL12_TREATED_ACT_CD4_TCELL_6H_UP		186	0.369974	1.30335	0.200413	0.401292	0.998	2793	tags=27%, list=17%, signal=32%
GSE5589_LPS_VS_LPS_AND_IL6_STIM_IL6_KO_MACROPHAGE_45MIN_DN	GSE5589_LPS_VS_LPS_AND_IL6_STIM_IL6_KO_MACROPHAGE_45MIN_DN		181	0.313119	1.30292	0.156504	0.401517	0.998	2825	tags=28%, list=17%, signal=34%
GSE41867_DAY6_VS_DAY15_LCMV_ARMSTRONG_EFFECTOR_CD8_TCELL_UP	GSE41867_DAY6_VS_DAY15_LCMV_ARMSTRONG_EFFECTOR_CD8_TCELL_UP		150	0.435459	1.30277	0.130518	0.401093	0.998	1727	tags=30%, list=10%, signal=33%
GSE11961_FOLLICULAR_BCELL_VS_GERMINAL_CENTER_BCELL_DAY7_DN	GSE11961_FOLLICULAR_BCELL_VS_GERMINAL_CENTER_BCELL_DAY7_DN		173	0.345439	1.30174	0.0745098	0.402487	0.998	1884	tags=23%, list=11%, signal=25%
GSE40666_UNTREATED_VS_IFNA_STIM_STAT1_KO_CD8_TCELL_90MIN_UP	GSE40666_UNTREATED_VS_IFNA_STIM_STAT1_KO_CD8_TCELL_90MIN_UP		135	0.408018	1.30069	0.126	0.404012	0.998	1240	tags=24%, list=7%, signal=26%
GSE11057_NAIVE_CD4_VS_PBMC_CD4_TCELL_DN	GSE11057_NAIVE_CD4_VS_PBMC_CD4_TCELL_DN		189	0.357458	1.30065	0.184739	0.403367	0.998	3545	tags=35%, list=21%, signal=44%
GSE45365_WT_VS_IFNAR_KO_CD8A_DC_MCMV_INFECTION_UP	GSE45365_WT_VS_IFNAR_KO_CD8A_DC_MCMV_INFECTION_UP		179	0.281744	1.30049	0.210191	0.402981	0.998	2378	tags=18%, list=14%, signal=21%
GSE2197_CPG_DNA_VS_UNTREATED_IN_DC_UP	GSE2197_CPG_DNA_VS_UNTREATED_IN_DC_UP		171	0.343677	1.29921	0.178218	0.404826	0.998	2887	tags=33%, list=17%, signal=40%
GSE1925_CTRL_VS_IFNG_PRIMED_MACROPHAGE_24H_IFNG_STIM_UP	GSE1925_CTRL_VS_IFNG_PRIMED_MACROPHAGE_24H_IFNG_STIM_UP		171	0.340002	1.29788	0.125984	0.406871	0.998	1589	tags=18%, list=9%, signal=20%
GSE29615_CTRL_VS_DAY3_LAIV_IFLU_VACCINE_PBMC_UP	GSE29615_CTRL_VS_DAY3_LAIV_IFLU_VACCINE_PBMC_UP		160	0.29214	1.29634	0.145709	0.40945	0.998	1790	tags=16%, list=11%, signal=18%
GSE2935_UV_INACTIVATED_VS_LIVE_SENDAI_VIRUS_INF_MACROPHAGE_DN	GSE2935_UV_INACTIVATED_VS_LIVE_SENDAI_VIRUS_INF_MACROPHAGE_DN		175	0.473569	1.29599	0.20625	0.409429	0.998	2015	tags=29%, list=12%, signal=33%
GSE7509_UNSTIM_VS_TNFA_IL1B_IL6_PGE_STIM_DC_UP	GSE7509_UNSTIM_VS_TNFA_IL1B_IL6_PGE_STIM_DC_UP		172	0.219186	1.29477	0.145594	0.411176	0.998	3875	tags=30%, list=23%, signal=38%
GSE43863_NAIVE_VS_TH1_EFF_CD4_TCELL_D6_LCMV_DN	GSE43863_NAIVE_VS_TH1_EFF_CD4_TCELL_D6_LCMV_DN		117	0.421961	1.29453	0.0896414	0.410948	0.998	961	tags=26%, list=6%, signal=27%
GSE17721_POLYIC_VS_GARDIQUIMOD_8H_BMDC_UP	GSE17721_POLYIC_VS_GARDIQUIMOD_8H_BMDC_UP		179	0.333273	1.29444	0.145455	0.410404	0.998	1987	tags=19%, list=12%, signal=21%
GSE9988_LOW_LPS_VS_VEHICLE_TREATED_MONOCYTE_UP	GSE9988_LOW_LPS_VS_VEHICLE_TREATED_MONOCYTE_UP		165	0.452647	1.29428	0.193878	0.409997	0.998	1909	tags=29%, list=11%, signal=33%
GSE14699_DELETIONAL_TOLERANCE_VS_ACTIVATED_CD8_TCELL_UP	GSE14699_DELETIONAL_TOLERANCE_VS_ACTIVATED_CD8_TCELL_UP		174	0.363299	1.29284	0.178571	0.412463	0.999	2071	tags=24%, list=12%, signal=27%
GSE17721_LPS_VS_GARDIQUIMOD_24H_BMDC_UP	GSE17721_LPS_VS_GARDIQUIMOD_24H_BMDC_UP		173	0.350631	1.29137	0.129098	0.414824	0.999	1811	tags=21%, list=11%, signal=23%
GSE10325_LUPUS_BCELL_VS_LUPUS_MYELOID_DN	GSE10325_LUPUS_BCELL_VS_LUPUS_MYELOID_DN		192	0.442251	1.29044	0.235294	0.416002	0.999	2840	tags=38%, list=17%, signal=45%
GSE11961_GERMINAL_CENTER_BCELL_DAY7_VS_PLASMA_CELL_DAY7_UP	GSE11961_GERMINAL_CENTER_BCELL_DAY7_VS_PLASMA_CELL_DAY7_UP		176	0.34806	1.28892	0.126706	0.418494	0.999	2844	tags=30%, list=17%, signal=35%
GSE9988_ANTI_TREM1_VS_LOW_LPS_MONOCYTE_DN	GSE9988_ANTI_TREM1_VS_LOW_LPS_MONOCYTE_DN		173	0.452322	1.28823	0.195473	0.41923	0.999	2257	tags=32%, list=13%, signal=36%
GSE32164_ALTERNATIVELY_ACT_M2_VS_CMYC_INHIBITED_MACROPHAGE_UP	GSE32164_ALTERNATIVELY_ACT_M2_VS_CMYC_INHIBITED_MACROPHAGE_UP		183	0.357158	1.28817	0.231225	0.418612	0.999	2651	tags=23%, list=16%, signal=28%
GSE4984_GALECTIN1_VS_VEHICLE_CTRL_TREATED_DC_DN	GSE4984_GALECTIN1_VS_VEHICLE_CTRL_TREATED_DC_DN		174	0.24843	1.2877	0.0997963	0.418901	0.999	2714	tags=24%, list=16%, signal=29%
GSE15930_NAIVE_VS_72H_IN_VITRO_STIM_IL12_CD8_TCELL_DN	GSE15930_NAIVE_VS_72H_IN_VITRO_STIM_IL12_CD8_TCELL_DN		186	0.291141	1.28734	0.168421	0.418954	0.999	3732	tags=30%, list=22%, signal=38%
GSE37416_0H_VS_48H_F_TULARENSIS_LVS_NEUTROPHIL_UP	GSE37416_0H_VS_48H_F_TULARENSIS_LVS_NEUTROPHIL_UP		179	0.352589	1.28706	0.2	0.41878	0.999	2285	tags=19%, list=14%, signal=22%
GSE29618_PDC_VS_MDC_DN	GSE29618_PDC_VS_MDC_DN		192	0.438326	1.28691	0.219512	0.418428	0.999	3900	tags=49%, list=23%, signal=64%
GSE15930_NAIVE_VS_24H_IN_VITRO_STIM_INFAB_CD8_TCELL_DN	GSE15930_NAIVE_VS_24H_IN_VITRO_STIM_INFAB_CD8_TCELL_DN		186	0.301443	1.28676	0.229209	0.417995	0.999	4276	tags=35%, list=26%, signal=46%
GSE7460_WT_VS_FOXP3_HET_ACT_TCONV_DN	GSE7460_WT_VS_FOXP3_HET_ACT_TCONV_DN		172	0.276938	1.28636	0.139959	0.418103	0.999	2858	tags=26%, list=17%, signal=31%
GSE29618_BCELL_VS_MDC_DAY7_FLU_VACCINE_DN	GSE29618_BCELL_VS_MDC_DAY7_FLU_VACCINE_DN		188	0.388362	1.28611	0.210744	0.417918	0.999	4045	tags=44%, list=24%, signal=57%
GSE3720_LPS_VS_PMA_STIM_VD1_GAMMADELTA_TCELL_DN	GSE3720_LPS_VS_PMA_STIM_VD1_GAMMADELTA_TCELL_DN		166	0.333226	1.2846	0.197628	0.420412	0.999	4069	tags=39%, list=24%, signal=51%
GSE17301_CTRL_VS_48H_ACD3_ACD28_IFNA2_STIM_CD8_TCELL_UP	GSE17301_CTRL_VS_48H_ACD3_ACD28_IFNA2_STIM_CD8_TCELL_UP		176	0.291498	1.28393	0.183071	0.421096	0.999	3898	tags=32%, list=23%, signal=41%
GSE26156_DOUBLE_POSITIVE_VS_CD4_SINGLE_POSITIVE_THYMOCYTE_UP	GSE26156_DOUBLE_POSITIVE_VS_CD4_SINGLE_POSITIVE_THYMOCYTE_UP		176	0.283266	1.28388	0.133858	0.420462	0.999	1240	tags=11%, list=7%, signal=12%
GSE17974_0H_VS_72H_IN_VITRO_ACT_CD4_TCELL_DN	GSE17974_0H_VS_72H_IN_VITRO_ACT_CD4_TCELL_DN		173	0.291804	1.28359	0.19375	0.420339	0.999	5253	tags=46%, list=31%, signal=67%
GSE25123_WT_VS_PPARG_KO_MACROPHAGE_UP	GSE25123_WT_VS_PPARG_KO_MACROPHAGE_UP		172	0.424144	1.28251	0.179283	0.421971	0.999	2109	tags=24%, list=13%, signal=27%
GSE12845_IGD_POS_VS_NEG_BLOOD_BCELL_DN	GSE12845_IGD_POS_VS_NEG_BLOOD_BCELL_DN		173	0.229464	1.28154	0.186613	0.423372	0.999	4011	tags=30%, list=24%, signal=39%
GSE19401_UNSTIM_VS_RETINOIC_ACID_STIM_FOLLICULAR_DC_DN	GSE19401_UNSTIM_VS_RETINOIC_ACID_STIM_FOLLICULAR_DC_DN		177	0.35588	1.28124	0.192469	0.423289	0.999	2558	tags=25%, list=15%, signal=30%
GSE16385_IFNG_TNF_VS_IL4_STIM_MACROPHAGE_ROSIGLITAZONE_TREATED_DN	GSE16385_IFNG_TNF_VS_IL4_STIM_MACROPHAGE_ROSIGLITAZONE_TREATED_DN		173	0.255892	1.28065	0.146939	0.423903	0.999	4815	tags=42%, list=29%, signal=58%
GSE16450_IMMATURE_VS_MATURE_NEURON_CELL_LINE_DN	GSE16450_IMMATURE_VS_MATURE_NEURON_CELL_LINE_DN		173	0.317801	1.27993	0.19604	0.424707	0.999	3231	tags=28%, list=19%, signal=34%
GSE18893_CTRL_VS_TNF_TREATED_TCONV_2H_UP	GSE18893_CTRL_VS_TNF_TREATED_TCONV_2H_UP		176	0.260462	1.27983	0.156504	0.424196	0.999	3068	tags=26%, list=18%, signal=32%
GSE32986_UNSTIM_VS_CURDLAN_LOWDOSE_STIM_DC_UP	GSE32986_UNSTIM_VS_CURDLAN_LOWDOSE_STIM_DC_UP		183	0.258463	1.27982	0.188525	0.423506	0.999	4328	tags=37%, list=26%, signal=50%
GSE45382_UNTREATED_VS_TGFB_TREATED_MACROPHAGES_UP	GSE45382_UNTREATED_VS_TGFB_TREATED_MACROPHAGES_UP		185	0.380484	1.27969	0.236111	0.423035	0.999	2273	tags=24%, list=14%, signal=27%
GSE46468_LUNG_INNATE_LYMPHOID_CELL_VS_SPLEEN_CD4_TCELL_DN	GSE46468_LUNG_INNATE_LYMPHOID_CELL_VS_SPLEEN_CD4_TCELL_DN		179	0.252799	1.27931	0.197211	0.423114	0.999	3938	tags=32%, list=24%, signal=42%
GSE3982_EOSINOPHIL_VS_BCELL_DN	GSE3982_EOSINOPHIL_VS_BCELL_DN		176	0.237243	1.2793	0.149897	0.422409	0.999	3172	tags=23%, list=19%, signal=28%
GSE43957_UNTREATED_VS_NACL_TREATED_ANTI_CD3_CD28_STIM_CD4_TCELL_DN	GSE43957_UNTREATED_VS_NACL_TREATED_ANTI_CD3_CD28_STIM_CD4_TCELL_DN		188	0.29012	1.27912	0.183044	0.422019	0.999	4001	tags=37%, list=24%, signal=48%
GSE29618_LAIV_VS_TIV_FLU_VACCINE_DAY7_BCELL_DN	GSE29618_LAIV_VS_TIV_FLU_VACCINE_DAY7_BCELL_DN		182	0.214978	1.27798	0.112903	0.423733	0.999	2794	tags=18%, list=17%, signal=22%
GSE22886_NAIVE_CD8_TCELL_VS_MONOCYTE_DN	GSE22886_NAIVE_CD8_TCELL_VS_MONOCYTE_DN		195	0.438155	1.2753	0.230453	0.428745	0.999	2929	tags=36%, list=18%, signal=43%
GSE24726_WT_VS_E2_2_KO_PDC_DN	GSE24726_WT_VS_E2_2_KO_PDC_DN		183	0.309957	1.27502	0.203156	0.428613	0.999	2167	tags=19%, list=13%, signal=21%
GSE17301_ACD3_ACD28_VS_ACD3_ACD28_AND_IFNA5_STIM_CD8_TCELL_DN	GSE17301_ACD3_ACD28_VS_ACD3_ACD28_AND_IFNA5_STIM_CD8_TCELL_DN		184	0.422344	1.27475	0.217039	0.428448	0.999	1929	tags=26%, list=12%, signal=29%
GSE13946_CTRL_VS_DSS_COLITIS_GD_TCELL_FROM_COLON_UP	GSE13946_CTRL_VS_DSS_COLITIS_GD_TCELL_FROM_COLON_UP		174	0.399562	1.27269	0.212944	0.432084	0.999	2015	tags=28%, list=12%, signal=32%
GSE3039_NKT_CELL_VS_ALPHAALPHA_CD8_TCELL_DN	GSE3039_NKT_CELL_VS_ALPHAALPHA_CD8_TCELL_DN		183	0.524197	1.27267	0.259714	0.431388	0.999	1677	tags=34%, list=10%, signal=37%
GSE19401_UNSTIM_VS_RETINOIC_ACID_STIM_FOLLICULAR_DC_UP	GSE19401_UNSTIM_VS_RETINOIC_ACID_STIM_FOLLICULAR_DC_UP		182	0.359715	1.27252	0.232955	0.430986	0.999	2187	tags=23%, list=13%, signal=26%
GSE22886_NAIVE_CD4_TCELL_VS_12H_ACT_TH1_DN	GSE22886_NAIVE_CD4_TCELL_VS_12H_ACT_TH1_DN		190	0.258134	1.2713	0.216797	0.432921	0.999	4904	tags=44%, list=29%, signal=61%
GSE40274_CTRL_VS_GATA1_TRANSDUCED_ACTIVATED_CD4_TCELL_UP	GSE40274_CTRL_VS_GATA1_TRANSDUCED_ACTIVATED_CD4_TCELL_UP		137	0.420235	1.27117	0.205285	0.432508	0.999	2525	tags=34%, list=15%, signal=40%
GSE42088_UNINF_VS_LEISHMANIA_INF_DC_24H_DN	GSE42088_UNINF_VS_LEISHMANIA_INF_DC_24H_DN		188	0.315202	1.27111	0.140281	0.431921	0.999	3727	tags=36%, list=22%, signal=46%
GSE33162_UNTREATED_VS_4H_LPS_STIM_HDAC3_KO_MACROPHAGE_UP	GSE33162_UNTREATED_VS_4H_LPS_STIM_HDAC3_KO_MACROPHAGE_UP		185	0.287649	1.27037	0.2	0.4328	0.999	3180	tags=25%, list=19%, signal=31%
GSE9006_HEALTHY_VS_TYPE_2_DIABETES_PBMC_AT_DX_UP	GSE9006_HEALTHY_VS_TYPE_2_DIABETES_PBMC_AT_DX_UP		176	0.299581	1.27019	0.268293	0.432458	0.999	4950	tags=38%, list=30%, signal=53%
GSE5589_LPS_VS_LPS_AND_IL6_STIM_MACROPHAGE_45MIN_DN	GSE5589_LPS_VS_LPS_AND_IL6_STIM_MACROPHAGE_45MIN_DN		173	0.221917	1.2693	0.144762	0.433692	0.999	4766	tags=43%, list=28%, signal=60%
GSE13484_12H_VS_3H_YF17D_VACCINE_STIM_PBMC_DN	GSE13484_12H_VS_3H_YF17D_VACCINE_STIM_PBMC_DN		176	0.298913	1.26859	0.168016	0.434547	0.999	2113	tags=20%, list=13%, signal=23%
GSE12845_PRE_GC_VS_DARKZONE_GC_TONSIL_BCELL_UP	GSE12845_PRE_GC_VS_DARKZONE_GC_TONSIL_BCELL_UP		170	0.409623	1.26738	0.207739	0.436404	0.999	1713	tags=24%, list=10%, signal=27%
GSE17721_LPS_VS_PAM3CSK4_2H_BMDC_UP	GSE17721_LPS_VS_PAM3CSK4_2H_BMDC_UP		175	0.360977	1.26636	0.180527	0.437932	0.999	1254	tags=17%, list=7%, signal=18%
GSE17721_PAM3CSK4_VS_CPG_16H_BMDC_DN	GSE17721_PAM3CSK4_VS_CPG_16H_BMDC_DN		167	0.320037	1.26609	0.15121	0.437813	0.999	2566	tags=28%, list=15%, signal=32%
GSE37416_CTRL_VS_24H_F_TULARENSIS_LVS_NEUTROPHIL_UP	GSE37416_CTRL_VS_24H_F_TULARENSIS_LVS_NEUTROPHIL_UP		168	0.350462	1.26599	0.210417	0.437302	0.999	750	tags=10%, list=4%, signal=10%
GSE14769_UNSTIM_VS_80MIN_LPS_BMDM_DN	GSE14769_UNSTIM_VS_80MIN_LPS_BMDM_DN		182	0.385134	1.26582	0.230769	0.436937	0.999	1915	tags=25%, list=11%, signal=28%
GSE10239_NAIVE_VS_DAY4.5_EFF_CD8_TCELL_DN	GSE10239_NAIVE_VS_DAY4.5_EFF_CD8_TCELL_DN		178	0.317732	1.26397	0.21281	0.440298	0.999	2867	tags=24%, list=17%, signal=29%
GSE26495_NAIVE_VS_PD1LOW_CD8_TCELL_DN	GSE26495_NAIVE_VS_PD1LOW_CD8_TCELL_DN		188	0.432037	1.26396	0.235294	0.439591	0.999	2121	tags=30%, list=13%, signal=34%
GSE36888_UNTREATED_VS_IL2_TREATED_STAT5_AB_KNOCKIN_TCELL_2H_UP	GSE36888_UNTREATED_VS_IL2_TREATED_STAT5_AB_KNOCKIN_TCELL_2H_UP		176	0.426849	1.26345	0.221532	0.439918	0.999	3447	tags=47%, list=21%, signal=58%
GSE29618_PDC_VS_MDC_DAY7_FLU_VACCINE_DN	GSE29618_PDC_VS_MDC_DAY7_FLU_VACCINE_DN		191	0.431248	1.26298	0.236735	0.440221	0.999	2868	tags=39%, list=17%, signal=46%
GSE2405_0H_VS_24H_A_PHAGOCYTOPHILUM_STIM_NEUTROPHIL_UP	GSE2405_0H_VS_24H_A_PHAGOCYTOPHILUM_STIM_NEUTROPHIL_UP		190	0.333173	1.26295	0.26087	0.439565	0.999	4666	tags=36%, list=28%, signal=50%
GSE14415_INDUCED_TREG_VS_FOXP3_KO_INDUCED_TREG_DN	GSE14415_INDUCED_TREG_VS_FOXP3_KO_INDUCED_TREG_DN		171	0.386128	1.26265	0.235772	0.43958	0.999	1592	tags=22%, list=10%, signal=24%
GSE3982_MAC_VS_CENT_MEMORY_CD4_TCELL_UP	GSE3982_MAC_VS_CENT_MEMORY_CD4_TCELL_UP		178	0.309559	1.2618	0.203285	0.440707	0.999	3472	tags=34%, list=21%, signal=43%
GSE360_CTRL_VS_M_TUBERCULOSIS_MAC_DN	GSE360_CTRL_VS_M_TUBERCULOSIS_MAC_DN		173	0.29764	1.26131	0.130693	0.441025	0.999	1618	tags=14%, list=10%, signal=15%
GSE23505_IL6_IL1_IL23_VS_IL6_IL1_TGFB_TREATED_CD4_TCELL_DN	GSE23505_IL6_IL1_IL23_VS_IL6_IL1_TGFB_TREATED_CD4_TCELL_DN		175	0.264312	1.26026	0.169323	0.442469	0.999	2795	tags=25%, list=17%, signal=29%
GSE14308_TH2_VS_TH17_UP	GSE14308_TH2_VS_TH17_UP		169	0.259343	1.25912	0.154004	0.44423	1	4126	tags=34%, list=25%, signal=44%
GSE17721_12H_VS_24H_LPS_BMDC_DN	GSE17721_12H_VS_24H_LPS_BMDC_DN		179	0.271736	1.25899	0.176591	0.443798	1	5012	tags=46%, list=30%, signal=65%
GSE9006_HEALTHY_VS_TYPE_1_DIABETES_PBMC_4MONTH_POST_DX_UP	GSE9006_HEALTHY_VS_TYPE_1_DIABETES_PBMC_4MONTH_POST_DX_UP		191	0.224545	1.25814	0.217742	0.444931	1	4092	tags=26%, list=24%, signal=34%
GSE17721_LPS_VS_PAM3CSK4_8H_BMDC_UP	GSE17721_LPS_VS_PAM3CSK4_8H_BMDC_UP		178	0.310144	1.25752	0.182773	0.44551	1	3255	tags=33%, list=19%, signal=41%
GSE22935_WT_VS_MYD88_KO_MACROPHAGE_12H_MBOVIS_BCG_STIM_DN	GSE22935_WT_VS_MYD88_KO_MACROPHAGE_12H_MBOVIS_BCG_STIM_DN		175	0.317325	1.25738	0.162839	0.445055	1	1683	tags=14%, list=10%, signal=16%
GSE19923_E2A_KO_VS_HEB_AND_E2A_KO_DP_THYMOCYTE_UP	GSE19923_E2A_KO_VS_HEB_AND_E2A_KO_DP_THYMOCYTE_UP		177	0.354356	1.25707	0.2	0.444962	1	2555	tags=27%, list=15%, signal=32%
GSE26343_WT_VS_NFAT5_KO_MACROPHAGE_DN	GSE26343_WT_VS_NFAT5_KO_MACROPHAGE_DN		188	0.380354	1.2552	0.201245	0.448331	1	2342	tags=30%, list=14%, signal=35%
GSE360_T_GONDII_VS_B_MALAYI_LOW_DOSE_DC_UP	GSE360_T_GONDII_VS_B_MALAYI_LOW_DOSE_DC_UP		165	0.36997	1.25342	0.163022	0.451495	1	1464	tags=19%, list=9%, signal=20%
GSE46242_CTRL_VS_EGR2_DELETED_ANERGIC_TH1_CD4_TCELL_DN	GSE46242_CTRL_VS_EGR2_DELETED_ANERGIC_TH1_CD4_TCELL_DN		171	0.385313	1.25338	0.202454	0.450856	1	2705	tags=35%, list=16%, signal=41%
GSE19772_HCMV_INFL_VS_HCMV_INF_MONOCYTES_AND_PI3K_INHIBITION_DN	GSE19772_HCMV_INFL_VS_HCMV_INF_MONOCYTES_AND_PI3K_INHIBITION_DN		188	0.299299	1.25311	0.236025	0.450751	1	2764	tags=23%, list=17%, signal=27%
GSE46606_IRF4HIGH_VS_WT_CD40L_IL2_IL5_DAY1_STIMULATED_BCELL_DN	GSE46606_IRF4HIGH_VS_WT_CD40L_IL2_IL5_DAY1_STIMULATED_BCELL_DN		175	0.296516	1.25226	0.144898	0.451879	1	2404	tags=23%, list=14%, signal=27%
GSE27786_LIN_NEG_VS_MONO_MAC_DN	GSE27786_LIN_NEG_VS_MONO_MAC_DN		168	0.317106	1.25029	0.1643	0.45539	1	2327	tags=22%, list=14%, signal=25%
GSE30083_SP2_VS_SP4_THYMOCYTE_DN	GSE30083_SP2_VS_SP4_THYMOCYTE_DN		177	0.437321	1.25007	0.216842	0.455219	1	2192	tags=32%, list=13%, signal=37%
GSE5503_PLN_DC_VS_SPLEEN_DC_ACTIVATED_ALLOGENIC_TCELL_DN	GSE5503_PLN_DC_VS_SPLEEN_DC_ACTIVATED_ALLOGENIC_TCELL_DN		178	0.265323	1.24941	0.221532	0.45596	1	2917	tags=21%, list=17%, signal=25%
GSE9988_LPS_VS_VEHICLE_TREATED_MONOCYTE_UP	GSE9988_LPS_VS_VEHICLE_TREATED_MONOCYTE_UP		166	0.432057	1.24925	0.221766	0.455626	1	1909	tags=28%, list=11%, signal=32%
GOLDRATH_EFF_VS_MEMORY_CD8_TCELL_UP	GOLDRATH_EFF_VS_MEMORY_CD8_TCELL_UP		190	0.350907	1.24918	0.237525	0.45507	1	1729	tags=16%, list=10%, signal=17%
GSE9988_LPS_VS_CTRL_TREATED_MONOCYTE_UP	GSE9988_LPS_VS_CTRL_TREATED_MONOCYTE_UP		161	0.415824	1.24784	0.225152	0.457293	1	3668	tags=43%, list=22%, signal=55%
GSE17721_POLYIC_VS_CPG_12H_BMDC_UP	GSE17721_POLYIC_VS_CPG_12H_BMDC_UP		173	0.302702	1.24712	0.168675	0.458152	1	2655	tags=26%, list=16%, signal=31%
GSE19825_NAIVE_VS_IL2RAHIGH_DAY3_EFF_CD8_TCELL_DN	GSE19825_NAIVE_VS_IL2RAHIGH_DAY3_EFF_CD8_TCELL_DN		182	0.207222	1.24657	0.17004	0.45861	1	4519	tags=32%, list=27%, signal=43%
GSE41867_NAIVE_VS_DAY8_LCMV_CLONE13_EFFECTOR_CD8_TCELL_UP	GSE41867_NAIVE_VS_DAY8_LCMV_CLONE13_EFFECTOR_CD8_TCELL_UP		176	0.302241	1.24598	0.178357	0.459162	1	2773	tags=25%, list=17%, signal=30%
GSE17974_CTRL_VS_ACT_IL4_AND_ANTI_IL12_4H_CD4_TCELL_DN	GSE17974_CTRL_VS_ACT_IL4_AND_ANTI_IL12_4H_CD4_TCELL_DN		171	0.246393	1.24538	0.170297	0.459721	1	3693	tags=31%, list=22%, signal=39%
GSE27786_LIN_NEG_VS_CD4_TCELL_DN	GSE27786_LIN_NEG_VS_CD4_TCELL_DN		172	0.288468	1.2452	0.1875	0.459357	1	2895	tags=24%, list=17%, signal=29%
GSE14908_ATOPIC_VS_NONATOPIC_PATIENT_RESTING_CD4_TCELL_DN	GSE14908_ATOPIC_VS_NONATOPIC_PATIENT_RESTING_CD4_TCELL_DN		174	0.225907	1.24491	0.205179	0.459239	1	4703	tags=37%, list=28%, signal=51%
GSE360_LOW_DOSE_B_MALAYI_VS_M_TUBERCULOSIS_MAC_DN	GSE360_LOW_DOSE_B_MALAYI_VS_M_TUBERCULOSIS_MAC_DN		178	0.31779	1.24437	0.215292	0.459733	1	3261	tags=30%, list=19%, signal=37%
GSE5679_CTRL_VS_PPARG_LIGAND_ROSIGLITAZONE_TREATED_DC_UP	GSE5679_CTRL_VS_PPARG_LIGAND_ROSIGLITAZONE_TREATED_DC_UP		179	0.337764	1.2431	0.26383	0.461775	1	5080	tags=44%, list=30%, signal=62%
GSE17721_POLYIC_VS_PAM3CSK4_4H_BMDC_UP	GSE17721_POLYIC_VS_PAM3CSK4_4H_BMDC_UP		178	0.286631	1.24235	0.188259	0.462785	1	3359	tags=29%, list=20%, signal=35%
GSE23502_WT_VS_HDC_KO_MYELOID_DERIVED_SUPPRESSOR_CELL_COLON_TUMOR_UP	GSE23502_WT_VS_HDC_KO_MYELOID_DERIVED_SUPPRESSOR_CELL_COLON_TUMOR_UP		176	0.336171	1.24113	0.158317	0.464728	1	2520	tags=26%, list=15%, signal=30%
GSE24292_WT_VS_PPARG_KO_MACROPHAGE_UP	GSE24292_WT_VS_PPARG_KO_MACROPHAGE_UP		182	0.27733	1.2402	0.159329	0.465994	1	2198	tags=20%, list=13%, signal=23%
GSE24634_TEFF_VS_TCONV_DAY3_IN_CULTURE_DN	GSE24634_TEFF_VS_TCONV_DAY3_IN_CULTURE_DN		182	0.459972	1.23957	0.270541	0.466677	1	2494	tags=39%, list=15%, signal=45%
GSE17721_LPS_VS_POLYIC_16H_BMDC_DN	GSE17721_LPS_VS_POLYIC_16H_BMDC_DN		177	0.286561	1.23925	0.174699	0.466662	1	2510	tags=21%, list=15%, signal=25%
GSE19923_WT_VS_HEB_AND_E2A_KO_DP_THYMOCYTE_DN	GSE19923_WT_VS_HEB_AND_E2A_KO_DP_THYMOCYTE_DN		184	0.333036	1.23822	0.205941	0.468204	1	1727	tags=17%, list=10%, signal=19%
GSE21063_CTRL_VS_ANTI_IGM_STIM_BCELL_NFATC1_KO_3H_UP	GSE21063_CTRL_VS_ANTI_IGM_STIM_BCELL_NFATC1_KO_3H_UP		177	0.329951	1.23767	0.145669	0.46871	1	1732	tags=21%, list=10%, signal=23%
GSE2197_IMMUNOSUPPRESSIVE_DNA_VS_UNTREATED_IN_DC_UP	GSE2197_IMMUNOSUPPRESSIVE_DNA_VS_UNTREATED_IN_DC_UP		176	0.321226	1.23758	0.202041	0.468185	1	2195	tags=20%, list=13%, signal=23%
GSE17974_0H_VS_48H_IN_VITRO_ACT_CD4_TCELL_DN	GSE17974_0H_VS_48H_IN_VITRO_ACT_CD4_TCELL_DN		171	0.274793	1.23701	0.224839	0.468745	1	3645	tags=25%, list=22%, signal=32%
GSE17186_MEMORY_VS_CD21HIGH_TRANSITIONAL_BCELL_DN	GSE17186_MEMORY_VS_CD21HIGH_TRANSITIONAL_BCELL_DN		186	0.351193	1.23698	0.262397	0.468089	1	2187	tags=22%, list=13%, signal=25%
GSE43955_TH0_VS_TGFB_IL6_IL23_TH17_ACT_CD4_TCELL_52H_UP	GSE43955_TH0_VS_TGFB_IL6_IL23_TH17_ACT_CD4_TCELL_52H_UP		184	0.301799	1.23689	0.158103	0.467547	1	1840	tags=17%, list=11%, signal=19%
GSE7219_UNSTIM_VS_LPS_AND_ANTI_CD40_STIM_NIK_NFKB2_KO_DC_DN	GSE7219_UNSTIM_VS_LPS_AND_ANTI_CD40_STIM_NIK_NFKB2_KO_DC_DN		184	0.377052	1.23625	0.248	0.468322	1	2555	tags=28%, list=15%, signal=33%
GSE23568_ID3_TRANSDUCED_VS_ID3_KO_CD8_TCELL_UP	GSE23568_ID3_TRANSDUCED_VS_ID3_KO_CD8_TCELL_UP		187	0.380481	1.23556	0.256972	0.469149	1	2712	tags=28%, list=16%, signal=33%
GSE17721_LPS_VS_GARDIQUIMOD_6H_BMDC_UP	GSE17721_LPS_VS_GARDIQUIMOD_6H_BMDC_UP		182	0.276098	1.23472	0.160321	0.470157	1	2875	tags=24%, list=17%, signal=28%
GSE13411_NAIVE_VS_MEMORY_BCELL_DN	GSE13411_NAIVE_VS_MEMORY_BCELL_DN		179	0.236876	1.23425	0.174274	0.470523	1	2561	tags=18%, list=15%, signal=21%
GSE1740_UNSTIM_VS_IFNA_STIMULATED_MCSF_IFNG_DERIVED_MACROPHAGE_UP	GSE1740_UNSTIM_VS_IFNA_STIMULATED_MCSF_IFNG_DERIVED_MACROPHAGE_UP		137	0.379775	1.23351	0.176817	0.471516	1	1633	tags=26%, list=10%, signal=28%
GSE26495_NAIVE_VS_PD1HIGH_CD8_TCELL_DN	GSE26495_NAIVE_VS_PD1HIGH_CD8_TCELL_DN		182	0.416982	1.23294	0.238776	0.472077	1	2121	tags=31%, list=13%, signal=35%
GSE39110_UNTREATED_VS_IL2_TREATED_CD8_TCELL_DAY6_POST_IMMUNIZATION_UP	GSE39110_UNTREATED_VS_IL2_TREATED_CD8_TCELL_DAY6_POST_IMMUNIZATION_UP		185	0.422701	1.2319	0.245968	0.473589	1	2081	tags=27%, list=12%, signal=31%
GSE17721_CTRL_VS_POLYIC_24H_BMDC_DN	GSE17721_CTRL_VS_POLYIC_24H_BMDC_DN		171	0.292846	1.23026	0.15261	0.476601	1	2241	tags=22%, list=13%, signal=25%
GSE1460_DP_VS_CD4_THYMOCYTE_DN	GSE1460_DP_VS_CD4_THYMOCYTE_DN		181	0.409741	1.23019	0.218295	0.476026	1	2037	tags=28%, list=12%, signal=31%
GSE41176_WT_VS_TAK1_KO_ANTI_IGM_STIM_BCELL_3H_DN	GSE41176_WT_VS_TAK1_KO_ANTI_IGM_STIM_BCELL_3H_DN		186	0.304083	1.22957	0.221328	0.476658	1	4409	tags=41%, list=26%, signal=55%
GSE30083_SP3_VS_SP4_THYMOCYTE_DN	GSE30083_SP3_VS_SP4_THYMOCYTE_DN		174	0.420701	1.22784	0.248447	0.479873	1	2109	tags=30%, list=13%, signal=34%
GSE17721_LPS_VS_POLYIC_24H_BMDC_UP	GSE17721_LPS_VS_POLYIC_24H_BMDC_UP		174	0.235141	1.22765	0.184739	0.479536	1	3617	tags=30%, list=22%, signal=38%
GSE22886_DAY0_VS_DAY1_MONOCYTE_IN_CULTURE_DN	GSE22886_DAY0_VS_DAY1_MONOCYTE_IN_CULTURE_DN		187	0.354782	1.22752	0.250485	0.479136	1	3231	tags=39%, list=19%, signal=48%
GSE22935_WT_VS_MYD88_KO_MACROPHAGE_UP	GSE22935_WT_VS_MYD88_KO_MACROPHAGE_UP		187	0.415915	1.22731	0.25	0.478906	1	2915	tags=34%, list=17%, signal=40%
GSE20151_CTRL_VS_FUSOBACT_NUCLEATUM_NEUTROPHIL_DN	GSE20151_CTRL_VS_FUSOBACT_NUCLEATUM_NEUTROPHIL_DN		175	0.223755	1.22695	0.187373	0.478955	1	2333	tags=15%, list=14%, signal=18%
GSE11961_FOLLICULAR_BCELL_VS_PLASMA_CELL_DAY7_UP	GSE11961_FOLLICULAR_BCELL_VS_PLASMA_CELL_DAY7_UP		161	0.322126	1.22635	0.150198	0.479647	1	2756	tags=26%, list=16%, signal=31%
GSE15330_HSC_VS_LYMPHOID_PRIMED_MULTIPOTENT_PROGENITOR_DN	GSE15330_HSC_VS_LYMPHOID_PRIMED_MULTIPOTENT_PROGENITOR_DN		172	0.36807	1.22592	0.255102	0.479866	1	2015	tags=22%, list=12%, signal=25%
GSE42088_UNINF_VS_LEISHMANIA_INF_DC_4H_DN	GSE42088_UNINF_VS_LEISHMANIA_INF_DC_4H_DN		182	0.3157	1.22479	0.232143	0.481624	1	2300	tags=19%, list=14%, signal=21%
GSE2405_S_AUREUS_VS_A_PHAGOCYTOPHILUM_NEUTROPHIL_UP	GSE2405_S_AUREUS_VS_A_PHAGOCYTOPHILUM_NEUTROPHIL_UP		178	0.396725	1.22478	0.212551	0.480923	1	1568	tags=22%, list=9%, signal=25%
GSE10325_BCELL_VS_MYELOID_DN	GSE10325_BCELL_VS_MYELOID_DN		186	0.446248	1.22397	0.271654	0.482018	1	2203	tags=32%, list=13%, signal=37%
GSE3982_CENT_MEMORY_CD4_TCELL_VS_TH2_DN	GSE3982_CENT_MEMORY_CD4_TCELL_VS_TH2_DN		183	0.269592	1.22388	0.232	0.481549	1	3972	tags=34%, list=24%, signal=45%
GSE3039_CD4_TCELL_VS_B1_BCELL_DN	GSE3039_CD4_TCELL_VS_B1_BCELL_DN		176	0.372766	1.22301	0.190476	0.482811	1	3087	tags=39%, list=18%, signal=48%
GSE32901_TH1_VS_TH17_NEG_CD4_TCELL_DN	GSE32901_TH1_VS_TH17_NEG_CD4_TCELL_DN		107	0.367708	1.22221	0.13347	0.483878	1	1530	tags=22%, list=9%, signal=25%
GSE22432_MULTIPOTENT_VS_COMMON_DC_PROGENITOR_DN	GSE22432_MULTIPOTENT_VS_COMMON_DC_PROGENITOR_DN		170	0.316327	1.22203	0.223849	0.483544	1	2365	tags=23%, list=14%, signal=26%
GSE43955_1H_VS_60H_ACT_CD4_TCELL_WITH_TGFB_IL6_DN	GSE43955_1H_VS_60H_ACT_CD4_TCELL_WITH_TGFB_IL6_DN		171	0.315597	1.2207	0.175141	0.485704	1	1002	tags=13%, list=6%, signal=14%
GSE17721_12H_VS_24H_GARDIQUIMOD_BMDC_UP	GSE17721_12H_VS_24H_GARDIQUIMOD_BMDC_UP		182	0.324287	1.22053	0.212598	0.485403	1	2676	tags=26%, list=16%, signal=31%
GSE22886_NAIVE_BCELL_VS_BLOOD_PLASMA_CELL_DN	GSE22886_NAIVE_BCELL_VS_BLOOD_PLASMA_CELL_DN		182	0.228019	1.22005	0.209901	0.485733	1	3408	tags=25%, list=20%, signal=31%
GSE21670_STAT3_KO_VS_WT_CD4_TCELL_TGFB_IL6_TREATED_UP	GSE21670_STAT3_KO_VS_WT_CD4_TCELL_TGFB_IL6_TREATED_UP		168	0.258269	1.21951	0.185336	0.48617	1	4188	tags=39%, list=25%, signal=51%
GSE2128_CTRL_VS_MIMETOPE_NEGATIVE_SELECTION_DP_THYMOCYTE_NOD_UP	GSE2128_CTRL_VS_MIMETOPE_NEGATIVE_SELECTION_DP_THYMOCYTE_NOD_UP		177	0.392467	1.21941	0.248521	0.485692	1	2237	tags=26%, list=13%, signal=30%
GSE3039_ALPHABETA_CD8_TCELL_VS_B2_BCELL_DN	GSE3039_ALPHABETA_CD8_TCELL_VS_B2_BCELL_DN		181	0.250093	1.21932	0.177043	0.485169	1	2872	tags=22%, list=17%, signal=26%
GSE19825_NAIVE_VS_IL2RALOW_DAY3_EFF_CD8_TCELL_DN	GSE19825_NAIVE_VS_IL2RALOW_DAY3_EFF_CD8_TCELL_DN		170	0.200368	1.21738	0.159091	0.488817	1	4323	tags=34%, list=26%, signal=45%
GSE19923_HEB_KO_VS_HEB_AND_E2A_KO_DP_THYMOCYTE_DN	GSE19923_HEB_KO_VS_HEB_AND_E2A_KO_DP_THYMOCYTE_DN		181	0.319815	1.21588	0.250509	0.491471	1	2463	tags=23%, list=15%, signal=26%
GSE25146_UNSTIM_VS_HELIOBACTER_PYLORI_LPS_STIM_AGS_CELL_DN	GSE25146_UNSTIM_VS_HELIOBACTER_PYLORI_LPS_STIM_AGS_CELL_DN		154	0.315893	1.21586	0.252083	0.490807	1	2831	tags=22%, list=17%, signal=26%
GSE41176_UNSTIM_VS_ANTI_IGM_STIM_TAK1_KO_BCELL_24H_DN	GSE41176_UNSTIM_VS_ANTI_IGM_STIM_TAK1_KO_BCELL_24H_DN		174	0.368534	1.21566	0.182711	0.490554	1	1979	tags=28%, list=12%, signal=31%
GSE30083_SP1_VS_SP3_THYMOCYTE_DN	GSE30083_SP1_VS_SP3_THYMOCYTE_DN		157	0.360129	1.21554	0.165957	0.490087	1	1979	tags=24%, list=12%, signal=26%
GSE27786_LIN_NEG_VS_NKCELL_DN	GSE27786_LIN_NEG_VS_NKCELL_DN		177	0.283714	1.21532	0.218876	0.489872	1	1201	tags=11%, list=7%, signal=12%
GSE3400_UNTREATED_VS_IFNB_TREATED_MEF_DN	GSE3400_UNTREATED_VS_IFNB_TREATED_MEF_DN		130	0.376621	1.21398	0.172888	0.492222	1	1617	tags=30%, list=10%, signal=33%
GSE3982_MAC_VS_NEUTROPHIL_LPS_STIM_UP	GSE3982_MAC_VS_NEUTROPHIL_LPS_STIM_UP		180	0.223468	1.21352	0.184584	0.492508	1	3378	tags=20%, list=20%, signal=25%
GSE22886_IGM_MEMORY_BCELL_VS_BLOOD_PLASMA_CELL_DN	GSE22886_IGM_MEMORY_BCELL_VS_BLOOD_PLASMA_CELL_DN		189	0.195948	1.21266	0.204724	0.493629	1	3617	tags=21%, list=22%, signal=27%
GSE17721_LPS_VS_GARDIQUIMOD_16H_BMDC_UP	GSE17721_LPS_VS_GARDIQUIMOD_16H_BMDC_UP		183	0.321052	1.21139	0.220619	0.495863	1	2263	tags=23%, list=14%, signal=26%
GSE17721_LPS_VS_CPG_2H_BMDC_UP	GSE17721_LPS_VS_CPG_2H_BMDC_UP		188	0.316455	1.21113	0.184	0.495774	1	2024	tags=21%, list=12%, signal=23%
GSE42088_UNINF_VS_LEISHMANIA_INF_DC_2H_UP	GSE42088_UNINF_VS_LEISHMANIA_INF_DC_2H_UP		181	0.321292	1.21036	0.207031	0.496801	1	2603	tags=27%, list=16%, signal=31%
GSE3982_NEUTROPHIL_VS_NKCELL_UP	GSE3982_NEUTROPHIL_VS_NKCELL_UP		185	0.315921	1.20729	0.255533	0.503047	1	1633	tags=16%, list=10%, signal=18%
GSE32986_GMCSF_VS_GMCSF_AND_CURDLAN_LOWDOSE_STIM_DC_UP	GSE32986_GMCSF_VS_GMCSF_AND_CURDLAN_LOWDOSE_STIM_DC_UP		180	0.288039	1.20683	0.228175	0.503428	1	3364	tags=25%, list=20%, signal=31%
GSE17974_IL4_AND_ANTI_IL12_VS_UNTREATED_12H_ACT_CD4_TCELL_DN	GSE17974_IL4_AND_ANTI_IL12_VS_UNTREATED_12H_ACT_CD4_TCELL_DN		140	0.423067	1.20565	0.228283	0.505338	1	1665	tags=24%, list=10%, signal=27%
GSE42724_NAIVE_VS_MEMORY_BCELL_DN	GSE42724_NAIVE_VS_MEMORY_BCELL_DN		177	0.297468	1.20518	0.22268	0.505637	1	844	tags=9%, list=5%, signal=9%
GSE34156_TLR1_TLR2_LIGAND_VS_NOD2_AND_TLR1_TLR2_LIGAND_24H_TREATED_MONOCYTE_UP	GSE34156_TLR1_TLR2_LIGAND_VS_NOD2_AND_TLR1_TLR2_LIGAND_24H_TREATED_MONOCYTE_UP		180	0.417587	1.20505	0.28	0.505168	1	2900	tags=41%, list=17%, signal=49%
GSE37533_UNTREATED_VS_PIOGLIZATONE_TREATED_CD4_TCELL_PPARG1_AND_FOXP3_TRASDUCED_UP	GSE37533_UNTREATED_VS_PIOGLIZATONE_TREATED_CD4_TCELL_PPARG1_AND_FOXP3_TRASDUCED_UP		186	0.364596	1.20402	0.249501	0.506877	1	2277	tags=29%, list=14%, signal=33%
GSE3982_BCELL_VS_TH2_UP	GSE3982_BCELL_VS_TH2_UP		169	0.362531	1.20384	0.2375	0.506596	1	1469	tags=21%, list=9%, signal=22%
GSE17721_LPS_VS_PAM3CSK4_4H_BMDC_UP	GSE17721_LPS_VS_PAM3CSK4_4H_BMDC_UP		178	0.301252	1.20368	0.196755	0.506209	1	2271	tags=24%, list=14%, signal=27%
GSE17721_0.5H_VS_8H_LPS_BMDC_DN	GSE17721_0.5H_VS_8H_LPS_BMDC_DN		169	0.316107	1.20326	0.215645	0.506522	1	1884	tags=18%, list=11%, signal=20%
GSE17721_PAM3CSK4_VS_CPG_8H_BMDC_DN	GSE17721_PAM3CSK4_VS_CPG_8H_BMDC_DN		178	0.277917	1.20262	0.219959	0.507298	1	3130	tags=28%, list=19%, signal=34%
GSE14308_NAIVE_CD4_TCELL_VS_NATURAL_TREG_DN	GSE14308_NAIVE_CD4_TCELL_VS_NATURAL_TREG_DN		170	0.268937	1.20126	0.206544	0.50976	1	3814	tags=34%, list=23%, signal=43%
GSE40274_CTRL_VS_SATB1_TRANSDUCED_ACTIVATED_CD4_TCELL_DN	GSE40274_CTRL_VS_SATB1_TRANSDUCED_ACTIVATED_CD4_TCELL_DN		159	0.241354	1.20059	0.205714	0.510574	1	3801	tags=31%, list=23%, signal=39%
GSE34156_NOD2_LIGAND_VS_TLR1_TLR2_LIGAND_6H_TREATED_MONOCYTE_DN	GSE34156_NOD2_LIGAND_VS_TLR1_TLR2_LIGAND_6H_TREATED_MONOCYTE_DN		173	0.411828	1.19925	0.288889	0.513169	1	2487	tags=35%, list=15%, signal=40%
GSE46242_TH1_VS_ANERGIC_TH1_CD4_TCELL_WITH_EGR2_DELETED_UP	GSE46242_TH1_VS_ANERGIC_TH1_CD4_TCELL_WITH_EGR2_DELETED_UP		170	0.343408	1.19914	0.242	0.512709	1	2661	tags=27%, list=16%, signal=32%
GSE40655_FOXO1_KO_VS_WT_NTREG_DN	GSE40655_FOXO1_KO_VS_WT_NTREG_DN		168	0.271201	1.19876	0.170082	0.512837	1	2666	tags=24%, list=16%, signal=29%
GSE3982_MAST_CELL_VS_TH1_DN	GSE3982_MAST_CELL_VS_TH1_DN		175	0.317824	1.19739	0.259794	0.515229	1	2232	tags=18%, list=13%, signal=20%
GSE16385_UNTREATED_VS_12H_IFNG_TNF_TREATED_MACROPHAGE_DN	GSE16385_UNTREATED_VS_12H_IFNG_TNF_TREATED_MACROPHAGE_DN		166	0.303555	1.19729	0.200811	0.51473	1	2671	tags=25%, list=16%, signal=29%
GSE39820_TGFBETA1_IL6_VS_TGFBETA1_IL6_IL23A_TREATED_CD4_TCELL_DN	GSE39820_TGFBETA1_IL6_VS_TGFBETA1_IL6_IL23A_TREATED_CD4_TCELL_DN		176	0.286907	1.19703	0.218437	0.514668	1	4073	tags=41%, list=24%, signal=54%
GSE4142_NAIVE_BCELL_VS_PLASMA_CELL_DN	GSE4142_NAIVE_BCELL_VS_PLASMA_CELL_DN		176	0.304501	1.19646	0.208163	0.515173	1	1030	tags=12%, list=6%, signal=13%
GSE39110_DAY3_VS_DAY6_POST_IMMUNIZATION_CD8_TCELL_WITH_IL2_TREATMENT_UP	GSE39110_DAY3_VS_DAY6_POST_IMMUNIZATION_CD8_TCELL_WITH_IL2_TREATMENT_UP		184	0.31701	1.19632	0.238659	0.514713	1	3016	tags=29%, list=18%, signal=35%
GSE43863_TH1_VS_LY6C_INT_CXCR5POS_EFFECTOR_CD4_TCELL_UP	GSE43863_TH1_VS_LY6C_INT_CXCR5POS_EFFECTOR_CD4_TCELL_UP		171	0.257544	1.19574	0.245509	0.515309	1	3178	tags=22%, list=19%, signal=26%
GSE5589_UNSTIM_VS_180MIN_LPS_STIM_MACROPHAGE_DN	GSE5589_UNSTIM_VS_180MIN_LPS_STIM_MACROPHAGE_DN		177	0.31576	1.19548	0.255144	0.515183	1	2929	tags=26%, list=18%, signal=31%
GSE22886_NAIVE_CD4_TCELL_VS_48H_ACT_TH2_DN	GSE22886_NAIVE_CD4_TCELL_VS_48H_ACT_TH2_DN		184	0.23053	1.19398	0.265432	0.517791	1	4597	tags=37%, list=27%, signal=50%
GSE3982_DC_VS_NEUTROPHIL_DN	GSE3982_DC_VS_NEUTROPHIL_DN		176	0.331008	1.19368	0.202	0.517728	1	1285	tags=16%, list=8%, signal=18%
GSE17721_LPS_VS_CPG_24H_BMDC_UP	GSE17721_LPS_VS_CPG_24H_BMDC_UP		165	0.290529	1.19309	0.203285	0.51837	1	681	tags=9%, list=4%, signal=9%
GSE22432_PDC_VS_TGFB1_TREATEDCOMMON_DC_PROGENITOR_UP	GSE22432_PDC_VS_TGFB1_TREATEDCOMMON_DC_PROGENITOR_UP		177	0.238712	1.19246	0.300601	0.519097	1	4621	tags=38%, list=28%, signal=52%
GSE37301_PRO_BCELL_VS_RAG2_KO_NK_CELL_UP	GSE37301_PRO_BCELL_VS_RAG2_KO_NK_CELL_UP		172	0.263754	1.19245	0.192797	0.518404	1	2593	tags=22%, list=15%, signal=25%
GSE13547_WT_VS_ZFX_KO_BCELL_ANTI_IGM_STIM_2H_UP	GSE13547_WT_VS_ZFX_KO_BCELL_ANTI_IGM_STIM_2H_UP		171	0.283341	1.19185	0.277666	0.519091	1	3938	tags=30%, list=24%, signal=39%
GSE32533_MIR17_KO_VS_MIR17_OVEREXPRESS_ACT_CD4_TCELL_UP	GSE32533_MIR17_KO_VS_MIR17_OVEREXPRESS_ACT_CD4_TCELL_UP		173	0.39939	1.19122	0.291242	0.519791	1	2135	tags=29%, list=13%, signal=33%
GSE27859_DC_VS_CD11C_INT_F480_HI_MACROPHAGE_UP	GSE27859_DC_VS_CD11C_INT_F480_HI_MACROPHAGE_UP		176	0.215181	1.19096	0.250996	0.51963	1	3761	tags=25%, list=22%, signal=32%
GSE5503_LIVER_DC_VS_MLN_DC_ACTIVATED_ALLOGENIC_TCELL_DN	GSE5503_LIVER_DC_VS_MLN_DC_ACTIVATED_ALLOGENIC_TCELL_DN		177	0.255935	1.19074	0.22428	0.519464	1	2972	tags=23%, list=18%, signal=28%
GSE17721_LPS_VS_PAM3CSK4_6H_BMDC_DN	GSE17721_LPS_VS_PAM3CSK4_6H_BMDC_DN		187	0.197234	1.19039	0.212982	0.51952	1	4117	tags=30%, list=25%, signal=39%
GSE17721_ALL_VS_24H_PAM3CSK4_BMDC_UP	GSE17721_ALL_VS_24H_PAM3CSK4_BMDC_UP		173	0.32434	1.19011	0.268	0.519454	1	3268	tags=34%, list=20%, signal=41%
GSE17721_POLYIC_VS_GARDIQUIMOD_2H_BMDC_DN	GSE17721_POLYIC_VS_GARDIQUIMOD_2H_BMDC_DN		173	0.279516	1.18823	0.224	0.523146	1	2620	tags=21%, list=16%, signal=24%
GSE11386_NAIVE_VS_MEMORY_BCELL_UP	GSE11386_NAIVE_VS_MEMORY_BCELL_UP		173	0.261932	1.18745	0.268775	0.524198	1	3693	tags=27%, list=22%, signal=34%
GSE339_CD4POS_VS_CD8POS_DC_IN_CULTURE_DN	GSE339_CD4POS_VS_CD8POS_DC_IN_CULTURE_DN		182	0.251002	1.1873	0.216162	0.523855	1	2974	tags=25%, list=18%, signal=30%
GSE2770_IL12_ACT_VS_ACT_CD4_TCELL_6H_UP	GSE2770_IL12_ACT_VS_ACT_CD4_TCELL_6H_UP		166	0.238165	1.18567	0.233533	0.526866	1	3455	tags=27%, list=21%, signal=33%
GSE17721_CTRL_VS_POLYIC_6H_BMDC_DN	GSE17721_CTRL_VS_POLYIC_6H_BMDC_DN		176	0.312407	1.18533	0.227092	0.526938	1	2519	tags=23%, list=15%, signal=26%
GSE39110_DAY3_VS_DAY6_POST_IMMUNIZATION_CD8_TCELL_DN	GSE39110_DAY3_VS_DAY6_POST_IMMUNIZATION_CD8_TCELL_DN		180	0.34267	1.18511	0.261811	0.526714	1	2786	tags=22%, list=17%, signal=26%
GSE17721_CTRL_VS_LPS_2H_BMDC_UP	GSE17721_CTRL_VS_LPS_2H_BMDC_UP		176	0.227694	1.18474	0.206612	0.526811	1	2902	tags=19%, list=17%, signal=23%
GSE19941_IL10_KO_VS_IL10_KO_AND_NFKBP50_KO_LPS_STIM_MACROPHAGE_DN	GSE19941_IL10_KO_VS_IL10_KO_AND_NFKBP50_KO_LPS_STIM_MACROPHAGE_DN		180	0.286826	1.1845	0.271255	0.52666	1	2095	tags=18%, list=13%, signal=21%
GSE30971_WBP7_HET_VS_KO_MACROPHAGE_DN	GSE30971_WBP7_HET_VS_KO_MACROPHAGE_DN		177	0.395461	1.18434	0.267327	0.526323	1	2932	tags=40%, list=18%, signal=47%
GSE25123_IL4_VS_IL4_AND_ROSIGLITAZONE_STIM_PPARG_KO_MACROPHAGE_DAY10_DN	GSE25123_IL4_VS_IL4_AND_ROSIGLITAZONE_STIM_PPARG_KO_MACROPHAGE_DAY10_DN		171	0.35757	1.18406	0.246988	0.526303	1	2552	tags=33%, list=15%, signal=38%
GSE43700_UNTREATED_VS_IL10_TREATED_PBMC_DN	GSE43700_UNTREATED_VS_IL10_TREATED_PBMC_DN		177	0.282318	1.18101	0.212891	0.532653	1	2654	tags=19%, list=16%, signal=23%
GSE26343_UNSTIM_VS_LPS_STIM_MACROPHAGE_UP	GSE26343_UNSTIM_VS_LPS_STIM_MACROPHAGE_UP		183	0.308308	1.18062	0.250501	0.532801	1	2963	tags=30%, list=18%, signal=35%
GSE23568_CTRL_TRANSDUCED_VS_WT_CD8_TCELL_DN	GSE23568_CTRL_TRANSDUCED_VS_WT_CD8_TCELL_DN		183	0.386357	1.17938	0.313131	0.534969	1	2618	tags=27%, list=16%, signal=31%
GSE15330_HSC_VS_LYMPHOID_PRIMED_MULTIPOTENT_PROGENITOR_IKAROS_KO_DN	GSE15330_HSC_VS_LYMPHOID_PRIMED_MULTIPOTENT_PROGENITOR_IKAROS_KO_DN		176	0.247338	1.17924	0.234216	0.534559	1	2686	tags=18%, list=16%, signal=21%
GSE46606_IRF4_KO_VS_WT_UNSTIM_BCELL_DN	GSE46606_IRF4_KO_VS_WT_UNSTIM_BCELL_DN		166	0.386782	1.17846	0.272727	0.53564	1	2252	tags=31%, list=13%, signal=35%
GSE17721_0.5H_VS_4H_CPG_BMDC_DN	GSE17721_0.5H_VS_4H_CPG_BMDC_DN		181	0.340821	1.17751	0.239085	0.537059	1	727	tags=13%, list=4%, signal=14%
GSE12845_IGD_NEG_BLOOD_VS_DARKZONE_GC_TONSIL_BCELL_UP	GSE12845_IGD_NEG_BLOOD_VS_DARKZONE_GC_TONSIL_BCELL_UP		172	0.286117	1.17742	0.283133	0.536519	1	2609	tags=23%, list=16%, signal=27%
GSE25085_FETAL_BM_VS_ADULT_BM_SP4_THYMIC_IMPLANT_DN	GSE25085_FETAL_BM_VS_ADULT_BM_SP4_THYMIC_IMPLANT_DN		183	0.325519	1.17646	0.275449	0.53818	1	2981	tags=31%, list=18%, signal=37%
GSE17721_CPG_VS_GARDIQUIMOD_6H_BMDC_UP	GSE17721_CPG_VS_GARDIQUIMOD_6H_BMDC_UP		169	0.301688	1.17618	0.207039	0.538087	1	1811	tags=18%, list=11%, signal=20%
GSE21360_TERTIARY_VS_QUATERNARY_MEMORY_CD8_TCELL_DN	GSE21360_TERTIARY_VS_QUATERNARY_MEMORY_CD8_TCELL_DN		169	0.385554	1.17589	0.27821	0.538095	1	2669	tags=32%, list=16%, signal=38%
GSE16522_ANTI_CD3CD28_STIM_VS_UNSTIM_MEMORY_CD8_TCELL_DN	GSE16522_ANTI_CD3CD28_STIM_VS_UNSTIM_MEMORY_CD8_TCELL_DN		172	0.277389	1.1756	0.298805	0.538035	1	2896	tags=24%, list=17%, signal=29%
GSE16385_ROSIGLITAZONE_IL4_VS_IL4_ALONE_STIM_MACROPHAGE_12H_UP	GSE16385_ROSIGLITAZONE_IL4_VS_IL4_ALONE_STIM_MACROPHAGE_12H_UP		182	0.321413	1.17519	0.303901	0.538291	1	2799	tags=23%, list=17%, signal=27%
GSE3982_EOSINOPHIL_VS_DC_DN	GSE3982_EOSINOPHIL_VS_DC_DN		183	0.252194	1.17513	0.230616	0.5377	1	2914	tags=26%, list=17%, signal=31%
GSE17721_LPS_VS_POLYIC_2H_BMDC_DN	GSE17721_LPS_VS_POLYIC_2H_BMDC_DN		180	0.19707	1.17511	0.229675	0.537023	1	4218	tags=28%, list=25%, signal=37%
GSE37532_TREG_VS_TCONV_CD4_TCELL_FROM_LN_UP	GSE37532_TREG_VS_TCONV_CD4_TCELL_FROM_LN_UP		181	0.269727	1.17496	0.284274	0.536686	1	3653	tags=31%, list=22%, signal=40%
GSE27670_CTRL_VS_LMP1_TRANSDUCED_GC_BCELL_UP	GSE27670_CTRL_VS_LMP1_TRANSDUCED_GC_BCELL_UP		179	0.298249	1.17399	0.208333	0.538278	1	2644	tags=25%, list=16%, signal=30%
GSE6259_FLT3L_INDUCED_VS_WT_SPLENIC_DC_33D1_POS_UP	GSE6259_FLT3L_INDUCED_VS_WT_SPLENIC_DC_33D1_POS_UP		171	0.367923	1.17312	0.306584	0.539565	1	2215	tags=26%, list=13%, signal=30%
GSE43955_1H_VS_20H_ACT_CD4_TCELL_UP	GSE43955_1H_VS_20H_ACT_CD4_TCELL_UP		186	0.27896	1.17196	0.27163	0.541527	1	3129	tags=26%, list=19%, signal=32%
GSE22935_UNSTIM_VS_24H_MBOVIS_BCG_STIM_MYD88_KO_MACROPHAGE_DN	GSE22935_UNSTIM_VS_24H_MBOVIS_BCG_STIM_MYD88_KO_MACROPHAGE_DN		152	0.354776	1.17035	0.230326	0.544704	1	1263	tags=16%, list=8%, signal=17%
GSE22282_HYPOXIA_VS_NORMOXIA_MYELOID_DC_UP	GSE22282_HYPOXIA_VS_NORMOXIA_MYELOID_DC_UP		166	0.297963	1.1703	0.243461	0.544079	1	2001	tags=21%, list=12%, signal=24%
GSE9006_TYPE_1_DIABETES_AT_DX_VS_1MONTH_POST_DX_PBMC_UP	GSE9006_TYPE_1_DIABETES_AT_DX_VS_1MONTH_POST_DX_PBMC_UP		189	0.209382	1.16987	0.250988	0.544459	1	4511	tags=30%, list=27%, signal=40%
GSE26290_WT_VS_PDK1_KO_ANTI_CD3_AND_IL2_STIM_CD8_TCELL_DN	GSE26290_WT_VS_PDK1_KO_ANTI_CD3_AND_IL2_STIM_CD8_TCELL_DN		174	0.212527	1.16974	0.214567	0.544055	1	3021	tags=22%, list=18%, signal=26%
GSE2770_IL4_ACT_VS_ACT_CD4_TCELL_6H_UP	GSE2770_IL4_ACT_VS_ACT_CD4_TCELL_6H_UP		169	0.342527	1.16825	0.265594	0.546835	1	1465	tags=15%, list=9%, signal=17%
GSE15930_STIM_VS_STIM_AND_IL12_48H_CD8_T_CELL_UP	GSE15930_STIM_VS_STIM_AND_IL12_48H_CD8_T_CELL_UP		185	0.295858	1.16769	0.301229	0.547351	1	2764	tags=22%, list=17%, signal=26%
GSE14769_UNSTIM_VS_60MIN_LPS_BMDM_DN	GSE14769_UNSTIM_VS_60MIN_LPS_BMDM_DN		186	0.345533	1.16748	0.298387	0.547138	1	3262	tags=33%, list=19%, signal=40%
GSE10273_HIGH_VS_LOW_IL7_TREATED_IRF4_8_NULL_PRE_BCELL_DN	GSE10273_HIGH_VS_LOW_IL7_TREATED_IRF4_8_NULL_PRE_BCELL_DN		170	0.325076	1.16736	0.308008	0.546716	1	2080	tags=21%, list=12%, signal=23%
GSE23308_WT_VS_MINERALCORTICOID_REC_KO_MACROPHAGE_DN	GSE23308_WT_VS_MINERALCORTICOID_REC_KO_MACROPHAGE_DN		176	0.312145	1.1667	0.249004	0.547544	1	3750	tags=35%, list=22%, signal=45%
GSE14415_INDUCED_VS_NATURAL_TREG_UP	GSE14415_INDUCED_VS_NATURAL_TREG_UP		150	0.344556	1.16571	0.286004	0.549102	1	1240	tags=14%, list=7%, signal=15%
GSE15659_RESTING_VS_ACTIVATED_TREG_DN	GSE15659_RESTING_VS_ACTIVATED_TREG_DN		162	0.248213	1.16567	0.224742	0.54845	1	3608	tags=28%, list=22%, signal=35%
GSE29618_BCELL_VS_MONOCYTE_DN	GSE29618_BCELL_VS_MONOCYTE_DN		189	0.3527	1.16483	0.327381	0.549599	1	3223	tags=32%, list=19%, signal=40%
GSE7568_IL4_VS_IL4_AND_TGFB_TREATED_MACROPHAGE_24H_DN	GSE7568_IL4_VS_IL4_AND_TGFB_TREATED_MACROPHAGE_24H_DN		179	0.228117	1.16443	0.274949	0.549787	1	5338	tags=44%, list=32%, signal=64%
GSE2405_0H_VS_9H_A_PHAGOCYTOPHILUM_STIM_NEUTROPHIL_DN	GSE2405_0H_VS_9H_A_PHAGOCYTOPHILUM_STIM_NEUTROPHIL_DN		179	0.305004	1.16393	0.366197	0.55023	1	5120	tags=40%, list=31%, signal=57%
GSE17721_0.5H_VS_4H_LPS_BMDC_UP	GSE17721_0.5H_VS_4H_LPS_BMDC_UP		172	0.186393	1.16374	0.207424	0.54998	1	3383	tags=27%, list=20%, signal=33%
GSE19888_ADENOSINE_A3R_INH_VS_INH_PRETREAT_AND_ACT_WITH_TCELL_MEMBRANES_MAST_CELL_UP	GSE19888_ADENOSINE_A3R_INH_VS_INH_PRETREAT_AND_ACT_WITH_TCELL_MEMBRANES_MAST_CELL_UP		170	0.36154	1.16362	0.265849	0.549534	1	1367	tags=20%, list=8%, signal=22%
GSE17721_CTRL_VS_POLYIC_12H_BMDC_DN	GSE17721_CTRL_VS_POLYIC_12H_BMDC_DN		165	0.290478	1.16177	0.237721	0.553079	1	2894	tags=27%, list=17%, signal=33%
GSE32986_UNSTIM_VS_CURDLAN_LOWDOSE_STIM_DC_DN	GSE32986_UNSTIM_VS_CURDLAN_LOWDOSE_STIM_DC_DN		189	0.274413	1.16127	0.286853	0.553565	1	3392	tags=31%, list=20%, signal=38%
GSE33424_CD161_HIGH_VS_INT_CD8_TCELL_DN	GSE33424_CD161_HIGH_VS_INT_CD8_TCELL_DN		170	0.299528	1.16035	0.299029	0.554891	1	2739	tags=24%, list=16%, signal=29%
GSE4748_LPS_VS_LPS_AND_CYANOBACTERIUM_LPSLIKE_STIM_DC_3H_UP	GSE4748_LPS_VS_LPS_AND_CYANOBACTERIUM_LPSLIKE_STIM_DC_3H_UP		164	0.3377	1.16	0.323771	0.554968	1	2198	tags=25%, list=13%, signal=28%
GSE25123_CTRL_VS_IL4_STIM_MACROPHAGE_UP	GSE25123_CTRL_VS_IL4_STIM_MACROPHAGE_UP		178	0.269521	1.15991	0.278586	0.554465	1	3192	tags=30%, list=19%, signal=36%
GSE5455_EX_VIVO_VS_POST_24H_INCUBATION_MONOCYTES_FROM_TUMOR_BEARING_MOUSE_DN	GSE5455_EX_VIVO_VS_POST_24H_INCUBATION_MONOCYTES_FROM_TUMOR_BEARING_MOUSE_DN		173	0.340967	1.15903	0.271984	0.55581	1	2044	tags=22%, list=12%, signal=25%
GSE3039_NKT_CELL_VS_B2_BCELL_DN	GSE3039_NKT_CELL_VS_B2_BCELL_DN		177	0.326332	1.15805	0.248532	0.557391	1	1974	tags=24%, list=12%, signal=27%
GSE27434_WT_VS_DNMT1_KO_TREG_DN	GSE27434_WT_VS_DNMT1_KO_TREG_DN		186	0.326675	1.15793	0.299401	0.556978	1	2688	tags=28%, list=16%, signal=33%
GSE15930_NAIVE_VS_48H_IN_VITRO_STIM_IFNAB_CD8_TCELL_DN	GSE15930_NAIVE_VS_48H_IN_VITRO_STIM_IFNAB_CD8_TCELL_DN		185	0.25328	1.15692	0.350806	0.5585	1	5402	tags=49%, list=32%, signal=71%
GSE15930_NAIVE_VS_24H_IN_VITRO_STIM_CD8_TCELL_DN	GSE15930_NAIVE_VS_24H_IN_VITRO_STIM_CD8_TCELL_DN		187	0.265675	1.15593	0.331976	0.56016	1	4612	tags=38%, list=28%, signal=52%
GSE7460_FOXP3_MUT_VS_WT_ACT_TCONV_UP	GSE7460_FOXP3_MUT_VS_WT_ACT_TCONV_UP		179	0.341853	1.15576	0.274949	0.559804	1	2255	tags=28%, list=13%, signal=32%
GSE26030_TH1_VS_TH17_RESTIMULATED_DAY15_POST_POLARIZATION_DN	GSE26030_TH1_VS_TH17_RESTIMULATED_DAY15_POST_POLARIZATION_DN		180	0.28422	1.15542	0.315041	0.559936	1	3734	tags=30%, list=22%, signal=38%
GSE32986_CURDLAN_HIGHDOSE_VS_GMCSF_AND_CURDLAN_HIGHDOSE_STIM_DC_DN	GSE32986_CURDLAN_HIGHDOSE_VS_GMCSF_AND_CURDLAN_HIGHDOSE_STIM_DC_DN		183	0.375572	1.15518	0.320158	0.55975	1	2718	tags=31%, list=16%, signal=36%
GSE21546_SAP1A_KO_VS_SAP1A_KO_AND_ELK1_KO_DP_THYMOCYTES_UP	GSE21546_SAP1A_KO_VS_SAP1A_KO_AND_ELK1_KO_DP_THYMOCYTES_UP		176	0.292534	1.15491	0.230159	0.559676	1	2514	tags=23%, list=15%, signal=27%
GSE2826_WT_VS_XID_BCELL_UP	GSE2826_WT_VS_XID_BCELL_UP		175	0.259671	1.15454	0.262425	0.559782	1	2532	tags=20%, list=15%, signal=23%
GSE44955_MCSF_VS_MCSF_AND_IL27_STIM_MACROPHAGE_UP	GSE44955_MCSF_VS_MCSF_AND_IL27_STIM_MACROPHAGE_UP		181	0.323753	1.15149	0.289474	0.566311	1	2664	tags=29%, list=16%, signal=34%
GSE6092_B_BURGDOFERI_VS_B_BURGDORFERI_AND_IFNG_STIM_ENDOTHELIAL_CELL_DN	GSE6092_B_BURGDOFERI_VS_B_BURGDORFERI_AND_IFNG_STIM_ENDOTHELIAL_CELL_DN		172	0.325334	1.15123	0.309237	0.566214	1	2460	tags=23%, list=15%, signal=26%
GSE11864_CSF1_IFNG_VS_CSF1_PAM3CYS_IN_MAC_UP	GSE11864_CSF1_IFNG_VS_CSF1_PAM3CYS_IN_MAC_UP		180	0.313446	1.15074	0.311159	0.566616	1	2203	tags=21%, list=13%, signal=23%
GSE20198_IL12_VS_IL12_IL18_TREATED_ACT_CD4_TCELL_UP	GSE20198_IL12_VS_IL12_IL18_TREATED_ACT_CD4_TCELL_UP		178	0.212792	1.15073	0.230924	0.565942	1	3538	tags=25%, list=21%, signal=32%
GSE14769_UNSTIM_VS_40MIN_LPS_BMDM_DN	GSE14769_UNSTIM_VS_40MIN_LPS_BMDM_DN		186	0.330404	1.15045	0.300395	0.565938	1	2515	tags=24%, list=15%, signal=28%
GSE41087_WT_VS_FOXP3_MUT_ANTI_CD3_CD28_STIM_CD4_TCELL_UP	GSE41087_WT_VS_FOXP3_MUT_ANTI_CD3_CD28_STIM_CD4_TCELL_UP		177	0.383117	1.14981	0.317814	0.56675	1	1443	tags=21%, list=9%, signal=23%
GSE33425_CD161_INT_VS_NEG_CD8_TCELL_UP	GSE33425_CD161_INT_VS_NEG_CD8_TCELL_UP		190	0.245436	1.14948	0.316222	0.566754	1	3079	tags=20%, list=18%, signal=24%
GSE46606_IRF4HIGH_VS_WT_CD40L_IL2_IL5_DAY3_STIMULATED_BCELL_DN	GSE46606_IRF4HIGH_VS_WT_CD40L_IL2_IL5_DAY3_STIMULATED_BCELL_DN		167	0.358397	1.14924	0.25502	0.566568	1	1801	tags=28%, list=11%, signal=31%
GSE9509_LPS_VS_LPS_AND_IL10_STIM_IL10_KO_MACROPHAGE_20MIN_DN	GSE9509_LPS_VS_LPS_AND_IL10_STIM_IL10_KO_MACROPHAGE_20MIN_DN		174	0.294155	1.14908	0.29065	0.566213	1	3259	tags=30%, list=19%, signal=37%
GSE17721_0.5H_VS_12H_GARDIQUIMOD_BMDC_UP	GSE17721_0.5H_VS_12H_GARDIQUIMOD_BMDC_UP		177	0.214327	1.14881	0.242105	0.566122	1	4073	tags=35%, list=24%, signal=46%
GSE17721_POLYIC_VS_GARDIQUIMOD_0.5H_BMDC_DN	GSE17721_POLYIC_VS_GARDIQUIMOD_0.5H_BMDC_DN		172	0.21727	1.1487	0.28866	0.565682	1	3086	tags=22%, list=18%, signal=27%
GSE45739_UNSTIM_VS_ACD3_ACD28_STIM_NRAS_KO_CD4_TCELL_DN	GSE45739_UNSTIM_VS_ACD3_ACD28_STIM_NRAS_KO_CD4_TCELL_DN		176	0.423559	1.14838	0.306418	0.565681	1	1469	tags=28%, list=9%, signal=30%
GSE26343_UNSTIM_VS_LPS_STIM_NFAT5_KO_MACROPHAGE_UP	GSE26343_UNSTIM_VS_LPS_STIM_NFAT5_KO_MACROPHAGE_UP		188	0.257537	1.14765	0.274	0.566683	1	3440	tags=31%, list=21%, signal=38%
GSE17721_POLYIC_VS_GARDIQUIMOD_16H_BMDC_DN	GSE17721_POLYIC_VS_GARDIQUIMOD_16H_BMDC_DN		172	0.20437	1.14633	0.255061	0.569168	1	4195	tags=34%, list=25%, signal=45%
GSE22886_NAIVE_CD8_TCELL_VS_NEUTROPHIL_UP	GSE22886_NAIVE_CD8_TCELL_VS_NEUTROPHIL_UP		176	0.269231	1.14609	0.331924	0.56899	1	2089	tags=15%, list=12%, signal=17%
GSE360_DC_VS_MAC_DN	GSE360_DC_VS_MAC_DN		173	0.261465	1.14597	0.244576	0.568571	1	1960	tags=20%, list=12%, signal=22%
GSE369_PRE_VS_POST_IL6_INJECTION_IFNG_WT_LIVER_UP	GSE369_PRE_VS_POST_IL6_INJECTION_IFNG_WT_LIVER_UP		147	0.334452	1.14582	0.249004	0.568211	1	1049	tags=17%, list=6%, signal=18%
GSE40274_CTRL_VS_FOXP3_AND_GATA1_TRANSDUCED_ACTIVATED_CD4_TCELL_UP	GSE40274_CTRL_VS_FOXP3_AND_GATA1_TRANSDUCED_ACTIVATED_CD4_TCELL_UP		141	0.39164	1.14571	0.303093	0.567778	1	2407	tags=35%, list=14%, signal=41%
GSE29618_MONOCYTE_VS_PDC_UP	GSE29618_MONOCYTE_VS_PDC_UP		186	0.413664	1.14391	0.349901	0.571434	1	2868	tags=36%, list=17%, signal=43%
GSE339_EX_VIVO_VS_IN_CULTURE_CD4POS_DC_DN	GSE339_EX_VIVO_VS_IN_CULTURE_CD4POS_DC_DN		178	0.267488	1.14234	0.271825	0.574504	1	3186	tags=27%, list=19%, signal=33%
GSE11973_MIR223_KOVS_WT_BONE_MARROW_NEUTROPHIL_DN	GSE11973_MIR223_KOVS_WT_BONE_MARROW_NEUTROPHIL_DN		166	0.230391	1.14227	0.257384	0.573945	1	3797	tags=27%, list=23%, signal=34%
GSE17721_LPS_VS_GARDIQUIMOD_4H_BMDC_UP	GSE17721_LPS_VS_GARDIQUIMOD_4H_BMDC_UP		179	0.29476	1.142	0.264463	0.573857	1	1971	tags=22%, list=12%, signal=24%
GSE7460_CD8_TCELL_VS_CD4_TCELL_ACT_UP	GSE7460_CD8_TCELL_VS_CD4_TCELL_ACT_UP		173	0.392378	1.14152	0.341615	0.574263	1	2109	tags=32%, list=13%, signal=36%
GSE4984_UNTREATED_VS_GALECTIN1_TREATED_DC_UP	GSE4984_UNTREATED_VS_GALECTIN1_TREATED_DC_UP		165	0.329336	1.14108	0.321212	0.57463	1	2417	tags=27%, list=14%, signal=31%
GSE5589_UNSTIM_VS_45MIN_LPS_AND_IL10_STIM_MACROPHAGE_UP	GSE5589_UNSTIM_VS_45MIN_LPS_AND_IL10_STIM_MACROPHAGE_UP		171	0.239706	1.14088	0.266129	0.574405	1	1379	tags=12%, list=8%, signal=13%
GSE14000_TRANSLATED_RNA_VS_MRNA_DC_UP	GSE14000_TRANSLATED_RNA_VS_MRNA_DC_UP		185	0.227433	1.14014	0.329854	0.57547	1	3975	tags=36%, list=24%, signal=46%
GSE19198_CTRL_VS_IL21_TREATED_TCELL_6H_UP	GSE19198_CTRL_VS_IL21_TREATED_TCELL_6H_UP		179	0.351979	1.13962	0.329365	0.576025	1	2692	tags=27%, list=16%, signal=32%
GSE17580_UNINFECTED_VS_S_MANSONI_INF_TREG_DN	GSE17580_UNINFECTED_VS_S_MANSONI_INF_TREG_DN		174	0.283453	1.13932	0.280992	0.576061	1	2312	tags=21%, list=14%, signal=24%
GSE5679_PPARG_LIGAND_ROSIGLITAZONE_VS_RARA_AGONIST_AM580_TREATED_DC_DN	GSE5679_PPARG_LIGAND_ROSIGLITAZONE_VS_RARA_AGONIST_AM580_TREATED_DC_DN		175	0.351161	1.13884	0.310924	0.576508	1	2051	tags=23%, list=12%, signal=26%
GSE22886_CD8_VS_CD4_NAIVE_TCELL_UP	GSE22886_CD8_VS_CD4_NAIVE_TCELL_UP		178	0.271159	1.1385	0.329854	0.576649	1	3430	tags=27%, list=20%, signal=34%
GSE17721_CPG_VS_GARDIQUIMOD_1H_BMDC_DN	GSE17721_CPG_VS_GARDIQUIMOD_1H_BMDC_DN		183	0.170487	1.13576	0.273085	0.582577	1	4318	tags=28%, list=26%, signal=37%
GSE360_T_GONDII_VS_M_TUBERCULOSIS_MAC_DN	GSE360_T_GONDII_VS_M_TUBERCULOSIS_MAC_DN		166	0.323907	1.13485	0.289575	0.583919	1	1971	tags=24%, list=12%, signal=27%
GSE5589_LPS_VS_LPS_AND_IL10_STIM_IL6_KO_MACROPHAGE_180MIN_DN	GSE5589_LPS_VS_LPS_AND_IL10_STIM_IL6_KO_MACROPHAGE_180MIN_DN		175	0.214675	1.13381	0.268102	0.585645	1	3888	tags=31%, list=23%, signal=40%
GSE15330_WT_VS_IKAROS_KO_HSC_UP	GSE15330_WT_VS_IKAROS_KO_HSC_UP		185	0.251736	1.13364	0.290389	0.585296	1	3301	tags=25%, list=20%, signal=31%
GSE360_L_MAJOR_VS_M_TUBERCULOSIS_DC_DN	GSE360_L_MAJOR_VS_M_TUBERCULOSIS_DC_DN		178	0.319613	1.1332	0.260355	0.585698	1	1176	tags=13%, list=7%, signal=14%
GSE42021_CD24LO_TREG_VS_CD24LO_TCONV_THYMUS_DN	GSE42021_CD24LO_TREG_VS_CD24LO_TCONV_THYMUS_DN		178	0.230659	1.13294	0.316116	0.585618	1	4498	tags=34%, list=27%, signal=46%
GSE46606_DAY1_VS_DAY3_CD40L_IL2_IL5_STIMULATED_BCELL_DN	GSE46606_DAY1_VS_DAY3_CD40L_IL2_IL5_STIMULATED_BCELL_DN		173	0.284774	1.1328	0.274662	0.585248	1	2578	tags=24%, list=15%, signal=28%
GSE17721_CTRL_VS_LPS_0.5H_BMDC_UP	GSE17721_CTRL_VS_LPS_0.5H_BMDC_UP		162	0.285413	1.13227	0.278656	0.585846	1	1901	tags=15%, list=11%, signal=17%
GSE2770_IL12_AND_TGFB_ACT_VS_ACT_CD4_TCELL_48H_DN	GSE2770_IL12_AND_TGFB_ACT_VS_ACT_CD4_TCELL_48H_DN		181	0.2108	1.13185	0.261209	0.586067	1	4332	tags=30%, list=26%, signal=40%
GSE14415_INDUCED_TREG_VS_TCONV_UP	GSE14415_INDUCED_TREG_VS_TCONV_UP		171	0.328006	1.13152	0.352577	0.586153	1	3806	tags=29%, list=23%, signal=37%
GSE17301_IFNA2_VS_IFNA2_AND_ACD3_ACD28_STIM_CD8_TCELL_UP	GSE17301_IFNA2_VS_IFNA2_AND_ACD3_ACD28_STIM_CD8_TCELL_UP		184	0.296738	1.13142	0.335417	0.585699	1	1724	tags=15%, list=10%, signal=16%
GSE15930_NAIVE_VS_72H_IN_VITRO_STIM_TRICHOSTATINA_CD8_TCELL_DN	GSE15930_NAIVE_VS_72H_IN_VITRO_STIM_TRICHOSTATINA_CD8_TCELL_DN		185	0.251471	1.1314	0.318637	0.585039	1	4276	tags=33%, list=26%, signal=44%
GSE360_CTRL_VS_T_GONDII_DC_DN	GSE360_CTRL_VS_T_GONDII_DC_DN		168	0.329927	1.13131	0.282869	0.584543	1	1108	tags=14%, list=7%, signal=15%
GSE13547_2H_VS_12_H_ANTI_IGM_STIM_ZFX_KO_BCELL_UP	GSE13547_2H_VS_12_H_ANTI_IGM_STIM_ZFX_KO_BCELL_UP		154	0.376512	1.13101	0.356998	0.584586	1	835	tags=14%, list=5%, signal=15%
GSE7348_LPS_VS_TOLERIZED_AND_LPS_STIM_MACROPHAGE_DN	GSE7348_LPS_VS_TOLERIZED_AND_LPS_STIM_MACROPHAGE_DN		162	0.320884	1.13093	0.33	0.584079	1	1428	tags=15%, list=9%, signal=17%
GSE22886_NAIVE_TCELL_VS_DC_DN	GSE22886_NAIVE_TCELL_VS_DC_DN		193	0.275918	1.13076	0.354776	0.583806	1	3515	tags=26%, list=21%, signal=33%
GSE42724_NAIVE_VS_B1_BCELL_UP	GSE42724_NAIVE_VS_B1_BCELL_UP		172	0.271888	1.12994	0.298569	0.58502	1	1888	tags=17%, list=11%, signal=19%
GSE24102_GRANULOCYSTIC_MDSC_VS_NEUTROPHIL_DN	GSE24102_GRANULOCYSTIC_MDSC_VS_NEUTROPHIL_DN		178	0.250854	1.12971	0.279919	0.584878	1	2887	tags=25%, list=17%, signal=30%
GSE32423_MEMORY_VS_NAIVE_CD8_TCELL_UP	GSE32423_MEMORY_VS_NAIVE_CD8_TCELL_UP		162	0.332673	1.1293	0.263052	0.585158	1	2080	tags=26%, list=12%, signal=29%
GSE22601_DOUBLE_POSITIVE_VS_CD8_SINGLE_POSITIVE_THYMOCYTE_UP	GSE22601_DOUBLE_POSITIVE_VS_CD8_SINGLE_POSITIVE_THYMOCYTE_UP		179	0.339344	1.12916	0.339623	0.584806	1	2532	tags=22%, list=15%, signal=26%
GSE15930_STIM_VS_STIM_AND_IL12_72H_CD8_T_CELL_UP	GSE15930_STIM_VS_STIM_AND_IL12_72H_CD8_T_CELL_UP		165	0.234665	1.12887	0.265432	0.584797	1	1123	tags=8%, list=7%, signal=8%
GSE41176_UNSTIM_VS_ANTI_IGM_STIM_BCELL_1H_UP	GSE41176_UNSTIM_VS_ANTI_IGM_STIM_BCELL_1H_UP		182	0.36229	1.12871	0.312749	0.584495	1	2976	tags=35%, list=18%, signal=42%
GSE17721_LPS_VS_CPG_6H_BMDC_UP	GSE17721_LPS_VS_CPG_6H_BMDC_UP		181	0.290692	1.12846	0.293878	0.584414	1	1196	tags=13%, list=7%, signal=14%
GSE17721_CTRL_VS_CPG_6H_BMDC_DN	GSE17721_CTRL_VS_CPG_6H_BMDC_DN		176	0.268473	1.12799	0.278	0.584795	1	1981	tags=18%, list=12%, signal=20%
GSE18791_CTRL_VS_NEWCASTLE_VIRUS_DC_2H_DN	GSE18791_CTRL_VS_NEWCASTLE_VIRUS_DC_2H_DN		137	0.341127	1.12792	0.261477	0.58426	1	704	tags=12%, list=4%, signal=12%
GSE17186_BLOOD_VS_CORD_BLOOD_NAIVE_BCELL_DN	GSE17186_BLOOD_VS_CORD_BLOOD_NAIVE_BCELL_DN		169	0.275531	1.12763	0.295499	0.58424	1	2746	tags=24%, list=16%, signal=28%
GSE34205_HEALTHY_VS_RSV_INF_INFANT_PBMC_DN	GSE34205_HEALTHY_VS_RSV_INF_INFANT_PBMC_DN		159	0.290559	1.12737	0.27789	0.584155	1	3925	tags=33%, list=23%, signal=42%
GSE6259_FLT3L_INDUCED_33D1_POS_DC_VS_BCELL_UP	GSE6259_FLT3L_INDUCED_33D1_POS_DC_VS_BCELL_UP		167	0.236292	1.12719	0.29207	0.583881	1	4164	tags=35%, list=25%, signal=47%
GSE3039_ALPHAALPHA_CD8_TCELL_VS_B2_BCELL_DN	GSE3039_ALPHAALPHA_CD8_TCELL_VS_B2_BCELL_DN		181	0.281268	1.12658	0.311637	0.584689	1	1784	tags=15%, list=11%, signal=17%
GSE41176_UNSTIM_VS_ANTI_IGM_STIM_BCELL_3H_UP	GSE41176_UNSTIM_VS_ANTI_IGM_STIM_BCELL_3H_UP		177	0.358553	1.12432	0.299197	0.589252	1	1979	tags=27%, list=12%, signal=30%
GSE19825_CD24LOW_VS_IL2RA_HIGH_DAY3_EFF_CD8_TCELL_UP	GSE19825_CD24LOW_VS_IL2RA_HIGH_DAY3_EFF_CD8_TCELL_UP		173	0.298853	1.12362	0.321649	0.59021	1	2327	tags=21%, list=14%, signal=25%
GSE9006_HEALTHY_VS_TYPE_1_DIABETES_PBMC_AT_DX_DN	GSE9006_HEALTHY_VS_TYPE_1_DIABETES_PBMC_AT_DX_DN		174	0.341951	1.12315	0.314342	0.590653	1	2646	tags=31%, list=16%, signal=36%
GSE6674_ANTI_IGM_VS_CPG_STIM_BCELL_DN	GSE6674_ANTI_IGM_VS_CPG_STIM_BCELL_DN		181	0.255478	1.1216	0.29065	0.593808	1	3848	tags=32%, list=23%, signal=41%
GSE37416_0H_VS_3H_F_TULARENSIS_LVS_NEUTROPHIL_UP	GSE37416_0H_VS_3H_F_TULARENSIS_LVS_NEUTROPHIL_UP		167	0.227493	1.12103	0.305085	0.594397	1	4509	tags=34%, list=27%, signal=45%
GSE15330_MEGAKARYOCYTE_ERYTHROID_PROGENITOR_VS_PRO_BCELL_DN	GSE15330_MEGAKARYOCYTE_ERYTHROID_PROGENITOR_VS_PRO_BCELL_DN		167	0.209218	1.12006	0.308911	0.596056	1	3752	tags=28%, list=22%, signal=35%
GSE32164_RESTING_DIFFERENTIATED_VS_ALTERNATIVELY_ACT_M2_MACROPHAGE_DN	GSE32164_RESTING_DIFFERENTIATED_VS_ALTERNATIVELY_ACT_M2_MACROPHAGE_DN		189	0.335162	1.1195	0.365904	0.596679	1	2241	tags=22%, list=13%, signal=25%
GSE17721_POLYIC_VS_GARDIQUIMOD_12H_BMDC_DN	GSE17721_POLYIC_VS_GARDIQUIMOD_12H_BMDC_DN		172	0.208189	1.11934	0.245399	0.596387	1	4381	tags=34%, list=26%, signal=45%
GSE26343_UNSTIM_VS_LPS_STIM_NFAT5_KO_MACROPHAGE_DN	GSE26343_UNSTIM_VS_LPS_STIM_NFAT5_KO_MACROPHAGE_DN		193	0.362958	1.11933	0.354125	0.595709	1	3052	tags=32%, list=18%, signal=39%
GSE18893_TCONV_VS_TREG_24H_CULTURE_DN	GSE18893_TCONV_VS_TREG_24H_CULTURE_DN		183	0.360175	1.11816	0.313253	0.597927	1	398	tags=9%, list=2%, signal=9%
GSE17721_CPG_VS_GARDIQUIMOD_8H_BMDC_UP	GSE17721_CPG_VS_GARDIQUIMOD_8H_BMDC_UP		176	0.250584	1.11816	0.279116	0.597236	1	2946	tags=24%, list=18%, signal=29%
GSE43955_1H_VS_10H_ACT_CD4_TCELL_WITH_TGFB_IL6_DN	GSE43955_1H_VS_10H_ACT_CD4_TCELL_WITH_TGFB_IL6_DN		184	0.311694	1.11688	0.324752	0.599505	1	2526	tags=26%, list=15%, signal=30%
GSE13547_2H_VS_12_H_ANTI_IGM_STIM_BCELL_DN	GSE13547_2H_VS_12_H_ANTI_IGM_STIM_BCELL_DN		170	0.309797	1.11619	0.349301	0.600501	1	5005	tags=45%, list=30%, signal=64%
GSE26030_UNSTIM_VS_RESTIM_TH1_DAY5_POST_POLARIZATION_DN	GSE26030_UNSTIM_VS_RESTIM_TH1_DAY5_POST_POLARIZATION_DN		178	0.274286	1.116	0.319192	0.600253	1	2998	tags=25%, list=18%, signal=30%
GSE2770_IL12_ACT_VS_ACT_CD4_TCELL_2H_DN	GSE2770_IL12_ACT_VS_ACT_CD4_TCELL_2H_DN		175	0.249955	1.11513	0.339321	0.601656	1	3422	tags=29%, list=20%, signal=36%
GSE21360_NAIVE_VS_PRIMARY_MEMORY_CD8_TCELL_DN	GSE21360_NAIVE_VS_PRIMARY_MEMORY_CD8_TCELL_DN		186	0.332902	1.11263	0.353061	0.607037	1	2391	tags=22%, list=14%, signal=25%
GSE42088_UNINF_VS_LEISHMANIA_INF_DC_2H_DN	GSE42088_UNINF_VS_LEISHMANIA_INF_DC_2H_DN		183	0.301107	1.11201	0.341948	0.607873	1	1713	tags=13%, list=10%, signal=14%
GSE23321_EFFECTOR_MEMORY_VS_NAIVE_CD8_TCELL_DN	GSE23321_EFFECTOR_MEMORY_VS_NAIVE_CD8_TCELL_DN		174	0.237453	1.11182	0.342412	0.607637	1	4135	tags=33%, list=25%, signal=44%
GSE36888_STAT5_AB_KNOCKIN_VS_WT_TCELL_IL2_TREATED_6H_UP	GSE36888_STAT5_AB_KNOCKIN_VS_WT_TCELL_IL2_TREATED_6H_UP		166	0.286521	1.11174	0.317526	0.607093	1	2066	tags=16%, list=12%, signal=18%
GSE13522_CTRL_VS_T_CRUZI_Y_STRAIN_INF_SKIN_IFNAR_KO_DN	GSE13522_CTRL_VS_T_CRUZI_Y_STRAIN_INF_SKIN_IFNAR_KO_DN		181	0.320955	1.11134	0.320487	0.607353	1	1628	tags=20%, list=10%, signal=22%
GSE29617_DAY3_VS_DAY7_TIV_FLU_VACCINE_PBMC_2008_UP	GSE29617_DAY3_VS_DAY7_TIV_FLU_VACCINE_PBMC_2008_UP		152	0.343911	1.11108	0.325203	0.607289	1	1813	tags=23%, list=11%, signal=26%
GSE11057_NAIVE_VS_EFF_MEMORY_CD4_TCELL_DN	GSE11057_NAIVE_VS_EFF_MEMORY_CD4_TCELL_DN		177	0.338016	1.11008	0.345756	0.608934	1	3065	tags=36%, list=18%, signal=43%
GSE14908_RESTING_VS_HDM_STIM_CD4_TCELL_ATOPIC_PATIENT_UP	GSE14908_RESTING_VS_HDM_STIM_CD4_TCELL_ATOPIC_PATIENT_UP		170	0.183134	1.11005	0.3125	0.608303	1	4285	tags=36%, list=26%, signal=48%
GSE10325_CD4_TCELL_VS_MYELOID_DN	GSE10325_CD4_TCELL_VS_MYELOID_DN		189	0.394572	1.10969	0.363817	0.608475	1	2203	tags=31%, list=13%, signal=35%
GSE17721_POLYIC_VS_CPG_2H_BMDC_UP	GSE17721_POLYIC_VS_CPG_2H_BMDC_UP		177	0.184637	1.1096	0.285124	0.607956	1	3303	tags=20%, list=20%, signal=25%
GSE26351_UNSTIM_VS_BMP_PATHWAY_STIM_HEMATOPOIETIC_PROGENITORS_UP	GSE26351_UNSTIM_VS_BMP_PATHWAY_STIM_HEMATOPOIETIC_PROGENITORS_UP		174	0.240665	1.10933	0.340909	0.607924	1	3226	tags=27%, list=19%, signal=33%
GSE3565_CTRL_VS_LPS_INJECTED_DUSP1_KO_SPLENOCYTES_UP	GSE3565_CTRL_VS_LPS_INJECTED_DUSP1_KO_SPLENOCYTES_UP		177	0.406008	1.10928	0.37551	0.607363	1	1926	tags=26%, list=12%, signal=29%
GSE22886_IGG_IGA_MEMORY_BCELL_VS_BLOOD_PLASMA_CELL_DN	GSE22886_IGG_IGA_MEMORY_BCELL_VS_BLOOD_PLASMA_CELL_DN		176	0.198914	1.10803	0.317907	0.609631	1	3096	tags=18%, list=18%, signal=21%
GSE21670_STAT3_KO_VS_WT_CD4_TCELL_UP	GSE21670_STAT3_KO_VS_WT_CD4_TCELL_UP		173	0.366892	1.10801	0.327835	0.608993	1	2001	tags=28%, list=12%, signal=32%
GSE5960_TH1_VS_ANERGIC_TH1_UP	GSE5960_TH1_VS_ANERGIC_TH1_UP		182	0.225559	1.10776	0.30572	0.60887	1	3743	tags=30%, list=22%, signal=38%
GSE17721_LPS_VS_POLYIC_1H_BMDC_UP	GSE17721_LPS_VS_POLYIC_1H_BMDC_UP		174	0.286468	1.1077	0.30426	0.608284	1	2567	tags=27%, list=15%, signal=32%
GSE17721_0.5H_VS_24H_CPG_BMDC_DN	GSE17721_0.5H_VS_24H_CPG_BMDC_DN		186	0.335661	1.10719	0.340862	0.608899	1	1586	tags=19%, list=9%, signal=21%
GSE339_EX_VIVO_VS_IN_CULTURE_CD4CD8DN_DC_UP	GSE339_EX_VIVO_VS_IN_CULTURE_CD4CD8DN_DC_UP		172	0.226194	1.10713	0.320084	0.608359	1	4625	tags=33%, list=28%, signal=45%
GSE22196_HEALTHY_VS_OBESE_MOUSE_SKIN_GAMMADELTA_TCELL_DN	GSE22196_HEALTHY_VS_OBESE_MOUSE_SKIN_GAMMADELTA_TCELL_DN		191	0.292841	1.10582	0.336538	0.610799	1	1724	tags=18%, list=10%, signal=20%
GSE9988_ANTI_TREM1_VS_ANTI_TREM1_AND_LPS_MONOCYTE_DN	GSE9988_ANTI_TREM1_VS_ANTI_TREM1_AND_LPS_MONOCYTE_DN		160	0.38341	1.10563	0.344468	0.610543	1	3644	tags=46%, list=22%, signal=58%
GSE19198_1H_VS_24H_IL21_TREATED_TCELL_DN	GSE19198_1H_VS_24H_IL21_TREATED_TCELL_DN		180	0.352167	1.10561	0.328629	0.609917	1	2731	tags=31%, list=16%, signal=37%
GSE25123_CTRL_VS_IL4_AND_ROSIGLITAZONE_STIM_MACROPHAGE_UP	GSE25123_CTRL_VS_IL4_AND_ROSIGLITAZONE_STIM_MACROPHAGE_UP		178	0.243861	1.10501	0.356557	0.610679	1	1199	tags=10%, list=7%, signal=10%
GSE17721_CTRL_VS_LPS_6H_BMDC_DN	GSE17721_CTRL_VS_LPS_6H_BMDC_DN		179	0.270313	1.10089	0.306202	0.619883	1	2392	tags=22%, list=14%, signal=26%
GSE17721_POLYIC_VS_CPG_8H_BMDC_UP	GSE17721_POLYIC_VS_CPG_8H_BMDC_UP		175	0.283957	1.10043	0.316832	0.620297	1	2853	tags=25%, list=17%, signal=29%
GSE37301_LYMPHOID_PRIMED_MPP_VS_RAG2_KO_NK_CELL_UP	GSE37301_LYMPHOID_PRIMED_MPP_VS_RAG2_KO_NK_CELL_UP		182	0.235231	1.10004	0.326255	0.620515	1	3231	tags=28%, list=19%, signal=34%
GSE3720_VD1_VS_VD2_GAMMADELTA_TCELL_UP	GSE3720_VD1_VS_VD2_GAMMADELTA_TCELL_UP		163	0.280091	1.1	0.311155	0.619936	1	1882	tags=17%, list=11%, signal=18%
GSE34156_UNTREATED_VS_6H_TLR1_TLR2_LIGAND_TREATED_MONOCYTE_UP	GSE34156_UNTREATED_VS_6H_TLR1_TLR2_LIGAND_TREATED_MONOCYTE_UP		178	0.375752	1.09905	0.376494	0.621459	1	2900	tags=36%, list=17%, signal=43%
GSE26030_TH1_VS_TH17_DAY15_POST_POLARIZATION_UP	GSE26030_TH1_VS_TH17_DAY15_POST_POLARIZATION_UP		171	0.274876	1.09902	0.318637	0.620831	1	1700	tags=20%, list=10%, signal=22%
GSE360_L_DONOVANI_VS_T_GONDII_DC_DN	GSE360_L_DONOVANI_VS_T_GONDII_DC_DN		169	0.260621	1.09897	0.282908	0.620252	1	2006	tags=16%, list=12%, signal=18%
GSE37533_UNTREATED_VS_PIOGLIZATONE_TREATED_CD4_TCELL_PPARG1_AND_FOXP3_TRASDUCED_DN	GSE37533_UNTREATED_VS_PIOGLIZATONE_TREATED_CD4_TCELL_PPARG1_AND_FOXP3_TRASDUCED_DN		186	0.281541	1.09841	0.330677	0.620931	1	2816	tags=22%, list=17%, signal=26%
GSE27786_NKCELL_VS_NKTCELL_UP	GSE27786_NKCELL_VS_NKTCELL_UP		185	0.245841	1.09666	0.349174	0.624587	1	2358	tags=19%, list=14%, signal=22%
GSE9650_GP33_VS_GP276_LCMV_SPECIFIC_EXHAUSTED_CD8_TCELL_DN	GSE9650_GP33_VS_GP276_LCMV_SPECIFIC_EXHAUSTED_CD8_TCELL_DN		184	0.171116	1.09638	0.315582	0.624608	1	4267	tags=32%, list=25%, signal=42%
GSE17974_0H_VS_1H_IN_VITRO_ACT_CD4_TCELL_DN	GSE17974_0H_VS_1H_IN_VITRO_ACT_CD4_TCELL_DN		173	0.281415	1.09634	0.349802	0.623987	1	4113	tags=40%, list=25%, signal=52%
GSE15930_STIM_VS_STIM_AND_IL12_24H_CD8_T_CELL_UP	GSE15930_STIM_VS_STIM_AND_IL12_24H_CD8_T_CELL_UP		172	0.228847	1.09613	0.320988	0.623784	1	2166	tags=15%, list=13%, signal=17%
GSE5589_UNSTIM_VS_180MIN_LPS_AND_IL10_STIM_MACROPHAGE_DN	GSE5589_UNSTIM_VS_180MIN_LPS_AND_IL10_STIM_MACROPHAGE_DN		174	0.294741	1.09594	0.349301	0.623559	1	3149	tags=28%, list=19%, signal=34%
GSE16522_ANTI_CD3CD28_STIM_VS_UNSTIM_NAIVE_CD8_TCELL_DN	GSE16522_ANTI_CD3CD28_STIM_VS_UNSTIM_NAIVE_CD8_TCELL_DN		178	0.224073	1.09534	0.342159	0.624366	1	1254	tags=10%, list=7%, signal=11%
GSE30971_WBP7_HET_VS_KO_MACROPHAGE_2H_LPS_STIM_DN	GSE30971_WBP7_HET_VS_KO_MACROPHAGE_2H_LPS_STIM_DN		178	0.361953	1.09455	0.344196	0.625592	1	2932	tags=37%, list=18%, signal=44%
GSE20500_RETINOIC_ACID_VS_RARA_ANTAGONIST_TREATED_CD4_TCELL_DN	GSE20500_RETINOIC_ACID_VS_RARA_ANTAGONIST_TREATED_CD4_TCELL_DN		174	0.24796	1.09391	0.292398	0.626483	1	2888	tags=25%, list=17%, signal=30%
GSE28237_FOLLICULAR_VS_EARLY_GC_BCELL_DN	GSE28237_FOLLICULAR_VS_EARLY_GC_BCELL_DN		180	0.208201	1.09317	0.301455	0.627615	1	3242	tags=21%, list=19%, signal=26%
GSE40068_CXCR5NEG_BCL6NEG_CD4_TCELL_VS_CXCR5POS_BCL6NEG_TFH_UP	GSE40068_CXCR5NEG_BCL6NEG_CD4_TCELL_VS_CXCR5POS_BCL6NEG_TFH_UP		174	0.266134	1.09238	0.342574	0.628788	1	2489	tags=24%, list=15%, signal=27%
GSE14000_4H_VS_16H_LPS_DC_UP	GSE14000_4H_VS_16H_LPS_DC_UP		169	0.248467	1.09212	0.323353	0.62874	1	1649	tags=12%, list=10%, signal=13%
GSE14000_TRANSLATED_RNA_VS_MRNA_4H_LPS_DC_UP	GSE14000_TRANSLATED_RNA_VS_MRNA_4H_LPS_DC_UP		173	0.201678	1.09166	0.335329	0.629175	1	4893	tags=40%, list=29%, signal=57%
GSE360_L_DONOVANI_VS_B_MALAYI_HIGH_DOSE_MAC_DN	GSE360_L_DONOVANI_VS_B_MALAYI_HIGH_DOSE_MAC_DN		186	0.298164	1.09131	0.35214	0.629291	1	2252	tags=20%, list=13%, signal=23%
GSE14699_NAIVE_VS_DELETIONAL_TOLERANCE_CD8_TCELL_DN	GSE14699_NAIVE_VS_DELETIONAL_TOLERANCE_CD8_TCELL_DN		180	0.3581	1.09037	0.364754	0.630868	1	1037	tags=14%, list=6%, signal=15%
GSE8621_LPS_STIM_VS_LPS_PRIMED_AND_LPS_STIM_MACROPHAGE_DN	GSE8621_LPS_STIM_VS_LPS_PRIMED_AND_LPS_STIM_MACROPHAGE_DN		177	0.288669	1.08964	0.374245	0.631969	1	2416	tags=20%, list=14%, signal=24%
GSE3920_UNTREATED_VS_IFNA_TREATED_ENDOTHELIAL_CELL_DN	GSE3920_UNTREATED_VS_IFNA_TREATED_ENDOTHELIAL_CELL_DN		158	0.29558	1.08961	0.330629	0.631335	1	909	tags=11%, list=5%, signal=12%
GSE43863_TH1_VS_LY6C_LOW_CXCR5NEG_EFFECTOR_CD4_TCELL_DN	GSE43863_TH1_VS_LY6C_LOW_CXCR5NEG_EFFECTOR_CD4_TCELL_DN		188	0.218786	1.08889	0.351129	0.632363	1	1948	tags=10%, list=12%, signal=11%
GSE33425_CD8_ALPHAALPHA_VS_ALPHABETA_CD161_HIGH_TCELL_DN	GSE33425_CD8_ALPHAALPHA_VS_ALPHABETA_CD161_HIGH_TCELL_DN		181	0.300836	1.08842	0.376494	0.632863	1	2591	tags=23%, list=15%, signal=27%
GSE32034_LY6C_HIGH_VS_LOW_ROSIGLIZATONE_TREATED_MONOCYTE_DN	GSE32034_LY6C_HIGH_VS_LOW_ROSIGLIZATONE_TREATED_MONOCYTE_DN		183	0.300105	1.08836	0.323413	0.632311	1	2519	tags=24%, list=15%, signal=28%
GSE17721_LPS_VS_PAM3CSK4_8H_BMDC_DN	GSE17721_LPS_VS_PAM3CSK4_8H_BMDC_DN		181	0.201421	1.08814	0.324	0.632206	1	3822	tags=26%, list=23%, signal=33%
GSE37532_WT_VS_PPARG_KO_VISCERAL_ADIPOSE_TISSUE_TCONV_UP	GSE37532_WT_VS_PPARG_KO_VISCERAL_ADIPOSE_TISSUE_TCONV_UP		171	0.318379	1.08711	0.361963	0.633988	1	2437	tags=26%, list=15%, signal=30%
GSE22432_MULTIPOTENT_PROGENITOR_VS_CDC_UP	GSE22432_MULTIPOTENT_PROGENITOR_VS_CDC_UP		163	0.307639	1.08707	0.3286	0.63343	1	2572	tags=28%, list=15%, signal=33%
GSE11864_CSF1_IFNG_VS_CSF1_IFNG_PAM3CYS_IN_MAC_DN	GSE11864_CSF1_IFNG_VS_CSF1_IFNG_PAM3CYS_IN_MAC_DN		171	0.273641	1.08706	0.310757	0.632754	1	3667	tags=35%, list=22%, signal=44%
GSE27786_LIN_NEG_VS_CD8_TCELL_DN	GSE27786_LIN_NEG_VS_CD8_TCELL_DN		185	0.244206	1.08676	0.344609	0.63287	1	2548	tags=19%, list=15%, signal=22%
GSE35435_RESTING_VS_IL4_TREATED_MACROPHAGE_UP	GSE35435_RESTING_VS_IL4_TREATED_MACROPHAGE_UP		178	0.287392	1.08649	0.362069	0.63282	1	2430	tags=22%, list=15%, signal=26%
GSE17974_CTRL_VS_ACT_IL4_AND_ANTI_IL12_12H_CD4_TCELL_DN	GSE17974_CTRL_VS_ACT_IL4_AND_ANTI_IL12_12H_CD4_TCELL_DN		176	0.230667	1.08611	0.353175	0.633088	1	3635	tags=27%, list=22%, signal=34%
GSE3039_ALPHAALPHA_CD8_TCELL_VS_B1_BCELL_UP	GSE3039_ALPHAALPHA_CD8_TCELL_VS_B1_BCELL_UP		187	0.303579	1.08606	0.37732	0.632519	1	2244	tags=22%, list=13%, signal=26%
GSE9037_CTRL_VS_LPS_4H_STIM_IRAK4_KO_BMDM_DN	GSE9037_CTRL_VS_LPS_4H_STIM_IRAK4_KO_BMDM_DN		176	0.295344	1.08575	0.373737	0.632587	1	1855	tags=19%, list=11%, signal=21%
GSE40274_FOXP3_VS_FOXP3_AND_LEF1_TRANSDUCED_ACTIVATED_CD4_TCELL_UP	GSE40274_FOXP3_VS_FOXP3_AND_LEF1_TRANSDUCED_ACTIVATED_CD4_TCELL_UP		178	0.306783	1.08572	0.358607	0.631976	1	2241	tags=23%, list=13%, signal=26%
GSE29949_DC_BRAIN_VS_MONOCYTE_BONE_MARROW_UP	GSE29949_DC_BRAIN_VS_MONOCYTE_BONE_MARROW_UP		177	0.24087	1.08471	0.346614	0.633705	1	3123	tags=25%, list=19%, signal=31%
GSE22589_HEALTHY_VS_SIV_INFECTED_DC_DN	GSE22589_HEALTHY_VS_SIV_INFECTED_DC_DN		172	0.314853	1.08433	0.362725	0.633954	1	1119	tags=16%, list=7%, signal=17%
GSE3982_EOSINOPHIL_VS_BASOPHIL_DN	GSE3982_EOSINOPHIL_VS_BASOPHIL_DN		170	0.209257	1.08398	0.343284	0.634068	1	2487	tags=15%, list=15%, signal=17%
GSE22886_NAIVE_BCELL_VS_DC_DN	GSE22886_NAIVE_BCELL_VS_DC_DN		192	0.253042	1.08287	0.376518	0.635971	1	2926	tags=21%, list=17%, signal=25%
GOLDRATH_NAIVE_VS_MEMORY_CD8_TCELL_UP	GOLDRATH_NAIVE_VS_MEMORY_CD8_TCELL_UP		186	0.245693	1.08238	0.318725	0.636449	1	1819	tags=13%, list=11%, signal=15%
GSE11961_MEMORY_BCELL_DAY7_VS_GERMINAL_CENTER_BCELL_DAY7_DN	GSE11961_MEMORY_BCELL_DAY7_VS_GERMINAL_CENTER_BCELL_DAY7_DN		176	0.315909	1.082	0.342685	0.636679	1	2326	tags=26%, list=14%, signal=29%
GSE15330_LYMPHOID_MULTIPOTENT_VS_PRO_BCELL_DN	GSE15330_LYMPHOID_MULTIPOTENT_VS_PRO_BCELL_DN		177	0.241269	1.0818	0.373016	0.636484	1	2903	tags=21%, list=17%, signal=25%
GSE13411_NAIVE_VS_IGM_MEMORY_BCELL_DN	GSE13411_NAIVE_VS_IGM_MEMORY_BCELL_DN		173	0.231384	1.08116	0.321285	0.63727	1	2561	tags=18%, list=15%, signal=22%
GSE39820_CTRL_VS_TGFBETA1_IL6_CD4_TCELL_DN	GSE39820_CTRL_VS_TGFBETA1_IL6_CD4_TCELL_DN		185	0.219901	1.08109	0.361963	0.636765	1	2801	tags=22%, list=17%, signal=26%
GSE6259_DEC205_POS_DC_VS_CD8_TCELL_UP	GSE6259_DEC205_POS_DC_VS_CD8_TCELL_UP		172	0.265549	1.08072	0.349174	0.63696	1	2783	tags=26%, list=17%, signal=31%
GSE3982_MAC_VS_TH1_DN	GSE3982_MAC_VS_TH1_DN		175	0.249164	1.08015	0.360721	0.637646	1	2690	tags=20%, list=16%, signal=24%
GSE5142_HTERT_TRANSDUCED_VS_CTRL_CD8_TCELL_LATE_PASSAGE_CLONE_UP	GSE5142_HTERT_TRANSDUCED_VS_CTRL_CD8_TCELL_LATE_PASSAGE_CLONE_UP		172	0.263167	1.08006	0.373469	0.637179	1	5169	tags=44%, list=31%, signal=63%
GSE20198_UNTREATED_VS_IL12_IL18_TREATED_ACT_CD4_TCELL_DN	GSE20198_UNTREATED_VS_IL12_IL18_TREATED_ACT_CD4_TCELL_DN		171	0.209824	1.08005	0.309665	0.63654	1	4129	tags=33%, list=25%, signal=44%
GSE17721_CTRL_VS_GARDIQUIMOD_2H_BMDC_UP	GSE17721_CTRL_VS_GARDIQUIMOD_2H_BMDC_UP		165	0.237777	1.07992	0.334677	0.636222	1	3127	tags=27%, list=19%, signal=32%
GSE17721_12H_VS_24H_CPG_BMDC_UP	GSE17721_12H_VS_24H_CPG_BMDC_UP		168	0.299582	1.07981	0.353535	0.63582	1	1895	tags=23%, list=11%, signal=25%
GSE40273_XBP1_KO_VS_WT_TREG_UP	GSE40273_XBP1_KO_VS_WT_TREG_UP		176	0.2709	1.07962	0.37234	0.635619	1	2993	tags=27%, list=18%, signal=32%
GSE6269_FLU_VS_STAPH_AUREUS_INF_PBMC_DN	GSE6269_FLU_VS_STAPH_AUREUS_INF_PBMC_DN		157	0.322356	1.07934	0.385214	0.635606	1	2608	tags=29%, list=16%, signal=34%
GSE3982_NKCELL_VS_TH1_DN	GSE3982_NKCELL_VS_TH1_DN		183	0.248946	1.07902	0.344358	0.635717	1	3445	tags=30%, list=21%, signal=37%
GSE17721_PAM3CSK4_VS_CPG_4H_BMDC_UP	GSE17721_PAM3CSK4_VS_CPG_4H_BMDC_UP		169	0.183577	1.07901	0.336614	0.635077	1	4619	tags=37%, list=28%, signal=50%
GSE15930_NAIVE_VS_48H_IN_VITRO_STIM_CD8_TCELL_DN	GSE15930_NAIVE_VS_48H_IN_VITRO_STIM_CD8_TCELL_DN		189	0.278282	1.07874	0.408034	0.635095	1	5402	tags=46%, list=32%, signal=66%
GSE17186_NAIVE_VS_CD21LOW_TRANSITIONAL_BCELL_CORD_BLOOD_DN	GSE17186_NAIVE_VS_CD21LOW_TRANSITIONAL_BCELL_CORD_BLOOD_DN		183	0.273285	1.07855	0.358051	0.634843	1	2270	tags=20%, list=14%, signal=23%
GSE27859_MACROPHAGE_VS_CD11C_INT_F480_HI_MACROPHAGE_UP	GSE27859_MACROPHAGE_VS_CD11C_INT_F480_HI_MACROPHAGE_UP		165	0.285982	1.07855	0.385892	0.634176	1	2506	tags=20%, list=15%, signal=23%
GSE14908_ATOPIC_VS_NONATOPIC_PATIENT_HDM_STIM_CD4_TCELL_DN	GSE14908_ATOPIC_VS_NONATOPIC_PATIENT_HDM_STIM_CD4_TCELL_DN		171	0.230184	1.07835	0.298354	0.634005	1	1888	tags=15%, list=11%, signal=16%
GSE17721_CTRL_VS_PAM3CSK4_6H_BMDC_UP	GSE17721_CTRL_VS_PAM3CSK4_6H_BMDC_UP		181	0.230171	1.07769	0.346856	0.634927	1	2777	tags=22%, list=17%, signal=26%
GSE9988_LOW_LPS_VS_CTRL_TREATED_MONOCYTE_UP	GSE9988_LOW_LPS_VS_CTRL_TREATED_MONOCYTE_UP		167	0.378942	1.07718	0.367556	0.635465	1	3336	tags=38%, list=20%, signal=47%
GSE2770_UNTREATED_VS_IL4_TREATED_ACT_CD4_TCELL_6H_UP	GSE2770_UNTREATED_VS_IL4_TREATED_ACT_CD4_TCELL_6H_UP		178	0.258395	1.07621	0.349112	0.637207	1	2228	tags=20%, list=13%, signal=22%
GSE37301_HEMATOPOIETIC_STEM_CELL_VS_LYMPHOID_PRIMED_MPP_DN	GSE37301_HEMATOPOIETIC_STEM_CELL_VS_LYMPHOID_PRIMED_MPP_DN		154	0.236406	1.07591	0.390873	0.637189	1	3800	tags=29%, list=23%, signal=37%
GSE360_HIGH_DOSE_B_MALAYI_VS_M_TUBERCULOSIS_MAC_DN	GSE360_HIGH_DOSE_B_MALAYI_VS_M_TUBERCULOSIS_MAC_DN		178	0.323385	1.07589	0.360396	0.636563	1	1971	tags=20%, list=12%, signal=22%
GSE2128_C57BL6_VS_NOD_CD4CD8_DP_THYMOCYTE_UP	GSE2128_C57BL6_VS_NOD_CD4CD8_DP_THYMOCYTE_UP		179	0.276542	1.07535	0.343811	0.637213	1	2327	tags=21%, list=14%, signal=24%
GSE17721_CTRL_VS_PAM3CSK4_24H_BMDC_DN	GSE17721_CTRL_VS_PAM3CSK4_24H_BMDC_DN		171	0.23487	1.07522	0.304	0.636871	1	3380	tags=29%, list=20%, signal=36%
GSE12198_CTRL_VS_LOW_IL2_STIM_NK_CELL_DN	GSE12198_CTRL_VS_LOW_IL2_STIM_NK_CELL_DN		173	0.223254	1.07429	0.318471	0.638385	1	3304	tags=29%, list=20%, signal=36%
GSE36392_EOSINOPHIL_VS_NEUTROPHIL_IL25_TREATED_LUNG_UP	GSE36392_EOSINOPHIL_VS_NEUTROPHIL_IL25_TREATED_LUNG_UP		171	0.328749	1.07365	0.372188	0.639247	1	1180	tags=15%, list=7%, signal=16%
GSE43955_1H_VS_42H_ACT_CD4_TCELL_UP	GSE43955_1H_VS_42H_ACT_CD4_TCELL_UP		183	0.257997	1.07339	0.361829	0.639227	1	3542	tags=31%, list=21%, signal=39%
GSE46242_CTRL_VS_EGR2_DELETED_ANERGIC_TH1_CD4_TCELL_UP	GSE46242_CTRL_VS_EGR2_DELETED_ANERGIC_TH1_CD4_TCELL_UP		172	0.264021	1.07275	0.374	0.640113	1	2269	tags=19%, list=14%, signal=21%
GSE17721_PAM3CSK4_VS_CPG_24H_BMDC_DN	GSE17721_PAM3CSK4_VS_CPG_24H_BMDC_DN		178	0.241493	1.07249	0.37247	0.640071	1	3078	tags=21%, list=18%, signal=26%
GSE18893_CTRL_VS_TNF_TREATED_TCONV_2H_DN	GSE18893_CTRL_VS_TNF_TREATED_TCONV_2H_DN		174	0.185021	1.07232	0.339251	0.63977	1	3703	tags=24%, list=22%, signal=31%
GSE17721_0.5H_VS_8H_POLYIC_BMDC_DN	GSE17721_0.5H_VS_8H_POLYIC_BMDC_DN		184	0.262302	1.07186	0.395062	0.640292	1	1961	tags=16%, list=12%, signal=18%
GSE24142_DN2_VS_DN3_THYMOCYTE_UP	GSE24142_DN2_VS_DN3_THYMOCYTE_UP		178	0.31597	1.0717	0.333333	0.640016	1	2554	tags=30%, list=15%, signal=35%
GSE37605_FOXP3_FUSION_GFP_VS_IRES_GFP_TREG_NOD_UP	GSE37605_FOXP3_FUSION_GFP_VS_IRES_GFP_TREG_NOD_UP		176	0.24504	1.07102	0.387755	0.641024	1	3878	tags=28%, list=23%, signal=37%
GSE3720_LPS_VS_PMA_STIM_VD1_GAMMADELTA_TCELL_UP	GSE3720_LPS_VS_PMA_STIM_VD1_GAMMADELTA_TCELL_UP		141	0.329073	1.07015	0.380042	0.642427	1	1422	tags=18%, list=8%, signal=19%
GSE22601_DOUBLE_NEGATIVE_VS_CD4_SINGLE_POSITIVE_THYMOCYTE_UP	GSE22601_DOUBLE_NEGATIVE_VS_CD4_SINGLE_POSITIVE_THYMOCYTE_UP		183	0.247515	1.0699	0.371197	0.64232	1	2244	tags=17%, list=13%, signal=20%
GSE13484_12H_VS_3H_YF17D_VACCINE_STIM_PBMC_UP	GSE13484_12H_VS_3H_YF17D_VACCINE_STIM_PBMC_UP		168	0.239719	1.06917	0.343949	0.643437	1	2888	tags=20%, list=17%, signal=24%
GSE3982_BCELL_VS_TH1_DN	GSE3982_BCELL_VS_TH1_DN		174	0.26441	1.06913	0.329412	0.642866	1	1967	tags=18%, list=12%, signal=21%
GSE40068_BCL6_POS_VS_NEG_CXCR5_POS_TFH_UP	GSE40068_BCL6_POS_VS_NEG_CXCR5_POS_TFH_UP		175	0.261564	1.06869	0.365571	0.643219	1	2340	tags=19%, list=14%, signal=22%
GSE27241_CTRL_VS_DIGOXIN_TREATED_CD4_TCELL_IN_TH17_POLARIZING_CONDITIONS_UP	GSE27241_CTRL_VS_DIGOXIN_TREATED_CD4_TCELL_IN_TH17_POLARIZING_CONDITIONS_UP		147	0.321075	1.06802	0.378486	0.644172	1	2090	tags=19%, list=12%, signal=22%
GSE17721_POLYIC_VS_GARDIQUIMOD_16H_BMDC_UP	GSE17721_POLYIC_VS_GARDIQUIMOD_16H_BMDC_UP		177	0.265102	1.06701	0.372671	0.645896	1	2598	tags=22%, list=16%, signal=26%
GSE40068_CXCR5NEG_BCL6NEG_CD4_TCELL_VS_CXCR5POS_BCL6NEG_TFH_DN	GSE40068_CXCR5NEG_BCL6NEG_CD4_TCELL_VS_CXCR5POS_BCL6NEG_TFH_DN		184	0.321771	1.06683	0.395492	0.645661	1	2950	tags=30%, list=18%, signal=37%
GSE27786_NEUTROPHIL_VS_MONO_MAC_UP	GSE27786_NEUTROPHIL_VS_MONO_MAC_UP		167	0.267677	1.06658	0.357285	0.645556	1	2671	tags=21%, list=16%, signal=25%
GSE3039_NKT_CELL_VS_ALPHAALPHA_CD8_TCELL_UP	GSE3039_NKT_CELL_VS_ALPHAALPHA_CD8_TCELL_UP		181	0.297104	1.06629	0.372745	0.64559	1	2746	tags=30%, list=16%, signal=35%
GSE339_CD8POS_VS_CD4CD8DN_DC_UP	GSE339_CD8POS_VS_CD4CD8DN_DC_UP		179	0.255689	1.06596	0.356164	0.645695	1	1235	tags=12%, list=7%, signal=13%
GSE41978_ID2_KO_VS_ID2_KO_AND_BIM_KO_KLRG1_LOW_EFFECTOR_CD8_TCELL_DN	GSE41978_ID2_KO_VS_ID2_KO_AND_BIM_KO_KLRG1_LOW_EFFECTOR_CD8_TCELL_DN		185	0.213882	1.06574	0.359841	0.645614	1	3965	tags=24%, list=24%, signal=32%
GSE36888_UNTREATED_VS_IL2_TREATED_STAT5_AB_KNOCKIN_TCELL_6H_DN	GSE36888_UNTREATED_VS_IL2_TREATED_STAT5_AB_KNOCKIN_TCELL_6H_DN		176	0.227893	1.06543	0.371032	0.645677	1	3658	tags=32%, list=22%, signal=40%
GSE2770_UNTREATED_VS_TGFB_AND_IL4_TREATED_ACT_CD4_TCELL_4H_UP	GSE2770_UNTREATED_VS_TGFB_AND_IL4_TREATED_ACT_CD4_TCELL_4H_UP		177	0.249892	1.06499	0.387234	0.64614	1	2598	tags=21%, list=16%, signal=24%
GSE43955_10H_VS_30H_ACT_CD4_TCELL_UP	GSE43955_10H_VS_30H_ACT_CD4_TCELL_UP		181	0.321159	1.06488	0.364	0.645742	1	1882	tags=21%, list=11%, signal=23%
GSE9650_EFFECTOR_VS_EXHAUSTED_CD8_TCELL_UP	GSE9650_EFFECTOR_VS_EXHAUSTED_CD8_TCELL_UP		181	0.234393	1.06481	0.399586	0.645239	1	3139	tags=22%, list=19%, signal=26%
GSE22432_UNTREATED_VS_TGFB1_TREATED_COMMON_DC_PROGENITOR_UP	GSE22432_UNTREATED_VS_TGFB1_TREATED_COMMON_DC_PROGENITOR_UP		173	0.25845	1.0648	0.371369	0.644624	1	2809	tags=24%, list=17%, signal=28%
GSE17721_4H_VS_24H_POLYIC_BMDC_UP	GSE17721_4H_VS_24H_POLYIC_BMDC_UP		174	0.248144	1.06429	0.373016	0.645228	1	2736	tags=20%, list=16%, signal=24%
GSE15330_WT_VS_IKAROS_KO_GRANULOCYTE_MONOCYTE_PROGENITOR_DN	GSE15330_WT_VS_IKAROS_KO_GRANULOCYTE_MONOCYTE_PROGENITOR_DN		178	0.252131	1.06336	0.384615	0.646884	1	2902	tags=28%, list=17%, signal=34%
GSE3982_DC_VS_NEUTROPHIL_LPS_STIM_UP	GSE3982_DC_VS_NEUTROPHIL_LPS_STIM_UP		183	0.194965	1.06239	0.353535	0.64852	1	2480	tags=16%, list=15%, signal=19%
GSE22886_CD4_TCELL_VS_BCELL_NAIVE_UP	GSE22886_CD4_TCELL_VS_BCELL_NAIVE_UP		184	0.325355	1.06209	0.422	0.648634	1	1791	tags=20%, list=11%, signal=22%
GSE1112_HY_CD8AB_VS_HY_CD8AA_THYMOCYTE_RTOC_CULTURE_DN	GSE1112_HY_CD8AB_VS_HY_CD8AA_THYMOCYTE_RTOC_CULTURE_DN		157	0.287176	1.06192	0.35259	0.648398	1	1849	tags=20%, list=11%, signal=22%
GSE17186_BLOOD_VS_CORD_BLOOD_NAIVE_BCELL_UP	GSE17186_BLOOD_VS_CORD_BLOOD_NAIVE_BCELL_UP		185	0.219121	1.06175	0.372984	0.648141	1	3300	tags=25%, list=20%, signal=31%
GSE17721_CTRL_VS_GARDIQUIMOD_6H_BMDC_DN	GSE17721_CTRL_VS_GARDIQUIMOD_6H_BMDC_DN		176	0.227889	1.06171	0.355828	0.647554	1	2901	tags=20%, list=17%, signal=24%
GSE5542_IFNA_VS_IFNA_AND_IFNG_TREATED_EPITHELIAL_CELLS_6H_DN	GSE5542_IFNA_VS_IFNA_AND_IFNG_TREATED_EPITHELIAL_CELLS_6H_DN		167	0.242968	1.06136	0.366803	0.647711	1	1185	tags=14%, list=7%, signal=15%
GSE2128_C57BL6_VS_NOD_THYMOCYTE_MIMETOPE_NEGATIVE_SELECTION_DN	GSE2128_C57BL6_VS_NOD_THYMOCYTE_MIMETOPE_NEGATIVE_SELECTION_DN		183	0.266087	1.06096	0.377049	0.648015	1	2771	tags=23%, list=17%, signal=27%
GSE22935_WT_VS_MYD88_KO_MACROPHAGE_48H_MBOVIS_BCG_STIM_DN	GSE22935_WT_VS_MYD88_KO_MACROPHAGE_48H_MBOVIS_BCG_STIM_DN		183	0.306658	1.06062	0.395062	0.648184	1	2981	tags=31%, list=18%, signal=37%
GSE3565_DUSP1_VS_WT_SPLENOCYTES_UP	GSE3565_DUSP1_VS_WT_SPLENOCYTES_UP		161	0.39362	1.05928	0.424431	0.650781	1	2015	tags=27%, list=12%, signal=30%
GSE17721_LPS_VS_CPG_4H_BMDC_UP	GSE17721_LPS_VS_CPG_4H_BMDC_UP		181	0.26525	1.0592	0.34004	0.650288	1	858	tags=11%, list=5%, signal=12%
GSE17721_POLYIC_VS_PAM3CSK4_12H_BMDC_DN	GSE17721_POLYIC_VS_PAM3CSK4_12H_BMDC_DN		165	0.186051	1.05866	0.394422	0.650937	1	4848	tags=39%, list=29%, signal=54%
GSE32423_IL7_VS_IL7_IL4_MEMORY_CD8_TCELL_DN	GSE32423_IL7_VS_IL7_IL4_MEMORY_CD8_TCELL_DN		170	0.248077	1.05814	0.356299	0.65145	1	1122	tags=10%, list=7%, signal=11%
GSE32986_UNSTIM_VS_GMCSF_AND_CURDLAN_HIGHDOSE_STIM_DC_UP	GSE32986_UNSTIM_VS_GMCSF_AND_CURDLAN_HIGHDOSE_STIM_DC_UP		179	0.223721	1.05753	0.371429	0.652212	1	3392	tags=23%, list=20%, signal=29%
GSE3982_MEMORY_CD4_TCELL_VS_TH2_UP	GSE3982_MEMORY_CD4_TCELL_VS_TH2_UP		164	0.294152	1.05694	0.402062	0.653078	1	2036	tags=20%, list=12%, signal=23%
GSE17322_CD103_POS_VS_CD11B_HIGH_LUNG_DC_UP	GSE17322_CD103_POS_VS_CD11B_HIGH_LUNG_DC_UP		177	0.239023	1.05591	0.361746	0.655004	1	4458	tags=38%, list=27%, signal=51%
GSE3565_CTRL_VS_LPS_INJECTED_SPLENOCYTES_UP	GSE3565_CTRL_VS_LPS_INJECTED_SPLENOCYTES_UP		174	0.38851	1.05508	0.434426	0.656394	1	1887	tags=25%, list=11%, signal=28%
GSE27786_LSK_VS_CD4_TCELL_DN	GSE27786_LSK_VS_CD4_TCELL_DN		166	0.254707	1.05499	0.397149	0.655969	1	1486	tags=11%, list=9%, signal=12%
GSE3039_CD4_TCELL_VS_B2_BCELL_DN	GSE3039_CD4_TCELL_VS_B2_BCELL_DN		180	0.242729	1.05495	0.373047	0.655381	1	3862	tags=33%, list=23%, signal=42%
GSE36888_UNTREATED_VS_IL2_TREATED_STAT5_AB_KNOCKIN_TCELL_17H_UP	GSE36888_UNTREATED_VS_IL2_TREATED_STAT5_AB_KNOCKIN_TCELL_17H_UP		153	0.30926	1.05412	0.378218	0.656811	1	3191	tags=36%, list=19%, signal=44%
GSE37301_MULTIPOTENT_PROGENITOR_VS_LYMPHOID_PRIMED_MPP_UP	GSE37301_MULTIPOTENT_PROGENITOR_VS_LYMPHOID_PRIMED_MPP_UP		149	0.256593	1.05412	0.409736	0.656154	1	2779	tags=20%, list=17%, signal=24%
GSE17721_PAM3CSK4_VS_GADIQUIMOD_6H_BMDC_DN	GSE17721_PAM3CSK4_VS_GADIQUIMOD_6H_BMDC_DN		178	0.28053	1.05385	0.398785	0.65615	1	2943	tags=28%, list=18%, signal=33%
GSE12392_WT_VS_IFNB_KO_CD8A_NEG_SPLEEN_DC_DN	GSE12392_WT_VS_IFNB_KO_CD8A_NEG_SPLEEN_DC_DN		186	0.320955	1.05376	0.421712	0.65572	1	2599	tags=23%, list=16%, signal=27%
GSE7219_UNSTIM_VS_LPS_AND_ANTI_CD40_STIM_DC_DN	GSE7219_UNSTIM_VS_LPS_AND_ANTI_CD40_STIM_DC_DN		168	0.32679	1.0526	0.408998	0.657926	1	2252	tags=25%, list=13%, signal=29%
GSE24634_TREG_VS_TCONV_POST_DAY3_IL4_CONVERSION_UP	GSE24634_TREG_VS_TCONV_POST_DAY3_IL4_CONVERSION_UP		178	0.248632	1.05219	0.411647	0.658252	1	4703	tags=42%, list=28%, signal=57%
GSE41867_NAIVE_VS_DAY6_LCMV_ARMSTRONG_EFFECTOR_CD8_TCELL_DN	GSE41867_NAIVE_VS_DAY6_LCMV_ARMSTRONG_EFFECTOR_CD8_TCELL_DN		172	0.332996	1.05172	0.419087	0.658773	1	2081	tags=23%, list=12%, signal=26%
GSE41867_NAIVE_VS_DAY8_LCMV_ARMSTRONG_EFFECTOR_CD8_TCELL_UP	GSE41867_NAIVE_VS_DAY8_LCMV_ARMSTRONG_EFFECTOR_CD8_TCELL_UP		167	0.229028	1.05126	0.367347	0.65923	1	3193	tags=26%, list=19%, signal=32%
GSE40274_CTRL_VS_LEF1_TRANSDUCED_ACTIVATED_CD4_TCELL_DN	GSE40274_CTRL_VS_LEF1_TRANSDUCED_ACTIVATED_CD4_TCELL_DN		157	0.209468	1.05072	0.380671	0.659841	1	3409	tags=30%, list=20%, signal=37%
GSE20484_MCSG_VS_CXCL4_MONOCYTE_DERIVED_MACROPHAGE_UP	GSE20484_MCSG_VS_CXCL4_MONOCYTE_DERIVED_MACROPHAGE_UP		164	0.240324	1.05064	0.398844	0.659381	1	3024	tags=24%, list=18%, signal=29%
GSE36826_NORMAL_VS_STAPH_AUREUS_INF_IL1R_KO_SKIN_DN	GSE36826_NORMAL_VS_STAPH_AUREUS_INF_IL1R_KO_SKIN_DN		182	0.240768	1.05049	0.404908	0.659105	1	2782	tags=21%, list=17%, signal=25%
GSE3982_NEUTROPHIL_VS_BCELL_UP	GSE3982_NEUTROPHIL_VS_BCELL_UP		169	0.301468	1.05042	0.378698	0.658612	1	1815	tags=24%, list=11%, signal=26%
GSE42021_CD24HI_TREG_VS_CD24HI_TCONV_THYMUS_DN	GSE42021_CD24HI_TREG_VS_CD24HI_TCONV_THYMUS_DN		186	0.28037	1.05022	0.38835	0.658421	1	3049	tags=26%, list=18%, signal=31%
GSE11961_MARGINAL_ZONE_BCELL_VS_GERMINAL_CENTER_BCELL_DAY7_DN	GSE11961_MARGINAL_ZONE_BCELL_VS_GERMINAL_CENTER_BCELL_DAY7_DN		174	0.259016	1.04951	0.400415	0.659475	1	1526	tags=14%, list=9%, signal=16%
GSE20151_CTRL_VS_FUSOBACT_NUCLEATUM_NEUTROPHIL_UP	GSE20151_CTRL_VS_FUSOBACT_NUCLEATUM_NEUTROPHIL_UP		160	0.275657	1.04937	0.358149	0.659168	1	1382	tags=16%, list=8%, signal=18%
GSE17721_PAM3CSK4_VS_CPG_2H_BMDC_DN	GSE17721_PAM3CSK4_VS_CPG_2H_BMDC_DN		172	0.282545	1.04918	0.394366	0.658976	1	988	tags=10%, list=6%, signal=11%
GSE15624_CTRL_VS_6H_HALOFUGINONE_TREATED_CD4_TCELL_DN	GSE15624_CTRL_VS_6H_HALOFUGINONE_TREATED_CD4_TCELL_DN		154	0.194508	1.0485	0.375	0.660048	1	4309	tags=33%, list=26%, signal=44%
GSE36392_TYPE_2_MYELOID_VS_NEUTROPHIL_IL25_TREATED_LUNG_DN	GSE36392_TYPE_2_MYELOID_VS_NEUTROPHIL_IL25_TREATED_LUNG_DN		182	0.230626	1.04784	0.372047	0.660992	1	3455	tags=25%, list=21%, signal=31%
GSE25088_WT_VS_STAT6_KO_MACROPHAGE_ROSIGLITAZONE_AND_IL4_STIM_DN	GSE25088_WT_VS_STAT6_KO_MACROPHAGE_ROSIGLITAZONE_AND_IL4_STIM_DN		170	0.322783	1.04663	0.387967	0.663281	1	1661	tags=19%, list=10%, signal=21%
GSE25677_MPL_VS_MPL_AND_R848_STIM_BCELL_DN	GSE25677_MPL_VS_MPL_AND_R848_STIM_BCELL_DN		117	0.314123	1.04629	0.362705	0.66353	1	1255	tags=18%, list=7%, signal=19%
GSE8835_HEALTHY_VS_CLL_CD4_TCELL_UP	GSE8835_HEALTHY_VS_CLL_CD4_TCELL_UP		169	0.315392	1.04621	0.382114	0.663051	1	1884	tags=21%, list=11%, signal=24%
GSE46606_UNSTIM_VS_CD40L_IL2_IL5_1DAY_STIMULATED_IRF4HIGH_SORTED_BCELL_DN	GSE46606_UNSTIM_VS_CD40L_IL2_IL5_1DAY_STIMULATED_IRF4HIGH_SORTED_BCELL_DN		176	0.297598	1.04524	0.401639	0.664818	1	3052	tags=27%, list=18%, signal=32%
GSE17186_MEMORY_VS_NAIVE_BCELL_DN	GSE17186_MEMORY_VS_NAIVE_BCELL_DN		181	0.254887	1.04507	0.399209	0.664611	1	2929	tags=23%, list=18%, signal=28%
GSE22886_NEUTROPHIL_VS_DC_DN	GSE22886_NEUTROPHIL_VS_DC_DN		180	0.163682	1.04353	0.361746	0.667703	1	5267	tags=36%, list=31%, signal=51%
GSE1448_CTRL_VS_ANTI_VBETA5_DP_THYMOCYTE_DN	GSE1448_CTRL_VS_ANTI_VBETA5_DP_THYMOCYTE_DN		180	0.264587	1.0433	0.402834	0.667657	1	3196	tags=31%, list=19%, signal=37%
GSE40274_CTRL_VS_FOXP3_AND_EOS_TRANSDUCED_ACTIVATED_CD4_TCELL_DN	GSE40274_CTRL_VS_FOXP3_AND_EOS_TRANSDUCED_ACTIVATED_CD4_TCELL_DN		141	0.228716	1.04306	0.375479	0.667556	1	3100	tags=23%, list=19%, signal=28%
GSE20366_EX_VIVO_VS_DEC205_CONVERSION_NAIVE_CD4_TCELL_UP	GSE20366_EX_VIVO_VS_DEC205_CONVERSION_NAIVE_CD4_TCELL_UP		178	0.327075	1.04279	0.404255	0.667569	1	1493	tags=21%, list=9%, signal=23%
GSE6566_STRONG_VS_WEAK_DC_STIMULATED_CD4_TCELL_UP	GSE6566_STRONG_VS_WEAK_DC_STIMULATED_CD4_TCELL_UP		127	0.328555	1.04219	0.378378	0.668419	1	828	tags=17%, list=5%, signal=18%
GSE17721_POLYIC_VS_GARDIQUIMOD_6H_BMDC_UP	GSE17721_POLYIC_VS_GARDIQUIMOD_6H_BMDC_UP		181	0.249016	1.04141	0.394309	0.669634	1	2779	tags=24%, list=17%, signal=29%
GSE369_PRE_VS_POST_IL6_INJECTION_IFNG_KO_LIVER_DN	GSE369_PRE_VS_POST_IL6_INJECTION_IFNG_KO_LIVER_DN		173	0.275169	1.04126	0.414286	0.669304	1	757	tags=9%, list=5%, signal=9%
GSE9037_CTRL_VS_LPS_1H_STIM_IRAK4_KO_BMDM_DN	GSE9037_CTRL_VS_LPS_1H_STIM_IRAK4_KO_BMDM_DN		166	0.272482	1.03946	0.384921	0.67306	1	1875	tags=19%, list=11%, signal=21%
GSE43955_TH0_VS_TGFB_IL6_TH17_ACT_CD4_TCELL_30H_DN	GSE43955_TH0_VS_TGFB_IL6_TH17_ACT_CD4_TCELL_30H_DN		170	0.248988	1.03908	0.38664	0.67335	1	3528	tags=31%, list=21%, signal=38%
GSE43956_WT_VS_SGK1_KO_TH17_DIFFERENTIATED_CD4_TCELL_DN	GSE43956_WT_VS_SGK1_KO_TH17_DIFFERENTIATED_CD4_TCELL_DN		183	0.249054	1.03804	0.404517	0.675346	1	3191	tags=26%, list=19%, signal=32%
GSE19923_WT_VS_HEB_KO_DP_THYMOCYTE_DN	GSE19923_WT_VS_HEB_KO_DP_THYMOCYTE_DN		178	0.210106	1.03788	0.401606	0.675057	1	3731	tags=27%, list=22%, signal=34%
GSE40666_UNTREATED_VS_IFNA_STIM_CD8_TCELL_90MIN_UP	GSE40666_UNTREATED_VS_IFNA_STIM_CD8_TCELL_90MIN_UP		117	0.320706	1.03744	0.364162	0.675464	1	1512	tags=20%, list=9%, signal=21%
GSE10239_NAIVE_VS_KLRG1INT_EFF_CD8_TCELL_DN	GSE10239_NAIVE_VS_KLRG1INT_EFF_CD8_TCELL_DN		177	0.237188	1.03643	0.377691	0.677146	1	2874	tags=24%, list=17%, signal=29%
GSE16522_ANTI_CD3CD28_STIM_VS_UNSTIM_NAIVE_CD8_TCELL_UP	GSE16522_ANTI_CD3CD28_STIM_VS_UNSTIM_NAIVE_CD8_TCELL_UP		162	0.232455	1.03563	0.385214	0.678459	1	1844	tags=15%, list=11%, signal=16%
GSE29164_DAY3_VS_DAY7_CD8_TCELL_AND_IL12_TREATED_MELANOMA_UP	GSE29164_DAY3_VS_DAY7_CD8_TCELL_AND_IL12_TREATED_MELANOMA_UP		180	0.248644	1.03509	0.402863	0.679158	1	1596	tags=12%, list=10%, signal=13%
GSE45365_NK_CELL_VS_BCELL_MCMV_INFECTION_UP	GSE45365_NK_CELL_VS_BCELL_MCMV_INFECTION_UP		178	0.270482	1.03411	0.427686	0.681065	1	2031	tags=19%, list=12%, signal=21%
GSE30962_ACUTE_VS_CHRONIC_LCMV_SECONDARY_INF_CD8_TCELL_DN	GSE30962_ACUTE_VS_CHRONIC_LCMV_SECONDARY_INF_CD8_TCELL_DN		183	0.278043	1.03409	0.417495	0.68045	1	3132	tags=28%, list=19%, signal=34%
GSE34156_UNTREATED_VS_24H_NOD2_LIGAND_TREATED_MONOCYTE_DN	GSE34156_UNTREATED_VS_24H_NOD2_LIGAND_TREATED_MONOCYTE_DN		185	0.347711	1.03406	0.445344	0.679885	1	2783	tags=32%, list=17%, signal=38%
GSE8621_UNSTIM_VS_LPS_STIM_MACROPHAGE_DN	GSE8621_UNSTIM_VS_LPS_STIM_MACROPHAGE_DN		169	0.223198	1.03333	0.400818	0.681116	1	2842	tags=20%, list=17%, signal=24%
GSE3982_MAC_VS_BCELL_DN	GSE3982_MAC_VS_BCELL_DN		166	0.24676	1.03255	0.429175	0.682407	1	1455	tags=12%, list=9%, signal=13%
GSE36476_CTRL_VS_TSST_ACT_72H_MEMORY_CD4_TCELL_YOUNG_DN	GSE36476_CTRL_VS_TSST_ACT_72H_MEMORY_CD4_TCELL_YOUNG_DN		183	0.300547	1.03253	0.464435	0.681801	1	3615	tags=28%, list=22%, signal=36%
GSE6269_E_COLI_VS_STAPH_AUREUS_INF_PBMC_DN	GSE6269_E_COLI_VS_STAPH_AUREUS_INF_PBMC_DN		160	0.265924	1.03195	0.423228	0.682586	1	2736	tags=26%, list=16%, signal=31%
GSE4748_CTRL_VS_CYANOBACTERIUM_LPSLIKE_STIM_DC_1H_UP	GSE4748_CTRL_VS_CYANOBACTERIUM_LPSLIKE_STIM_DC_1H_UP		178	0.193746	1.03174	0.4	0.682423	1	3848	tags=28%, list=23%, signal=36%
GSE3920_UNTREATED_VS_IFNB_TREATED_ENDOTHELIAL_CELL_DN	GSE3920_UNTREATED_VS_IFNB_TREATED_ENDOTHELIAL_CELL_DN		159	0.264231	1.03155	0.428571	0.682217	1	431	tags=5%, list=3%, signal=5%
GSE26669_CD4_VS_CD8_TCELL_IN_MLR_COSTIM_BLOCK_UP	GSE26669_CD4_VS_CD8_TCELL_IN_MLR_COSTIM_BLOCK_UP		170	0.239747	1.03132	0.386364	0.682131	1	1714	tags=14%, list=10%, signal=16%
GSE339_CD4POS_VS_CD8POS_DC_IN_CULTURE_UP	GSE339_CD4POS_VS_CD8POS_DC_IN_CULTURE_UP		173	0.253785	1.03106	0.40404	0.682098	1	801	tags=8%, list=5%, signal=8%
GSE46606_UNSTIM_VS_CD40L_IL2_IL5_DAY3_STIMULATED_BCELL_DN	GSE46606_UNSTIM_VS_CD40L_IL2_IL5_DAY3_STIMULATED_BCELL_DN		174	0.222447	1.03089	0.40499	0.681818	1	3532	tags=33%, list=21%, signal=41%
GSE34156_UNTREATED_VS_6H_TLR1_TLR2_LIGAND_TREATED_MONOCYTE_DN	GSE34156_UNTREATED_VS_6H_TLR1_TLR2_LIGAND_TREATED_MONOCYTE_DN		168	0.194856	1.03073	0.402439	0.681534	1	3119	tags=24%, list=19%, signal=30%
GSE26559_TCF1_KO_VS_WT_LIN_NEG_CELL_UP	GSE26559_TCF1_KO_VS_WT_LIN_NEG_CELL_UP		179	0.228723	1.03071	0.420619	0.680914	1	3279	tags=27%, list=20%, signal=33%
GSE37605_TREG_VS_TCONV_C57BL6_FOXP3_IRES_GFP_DN	GSE37605_TREG_VS_TCONV_C57BL6_FOXP3_IRES_GFP_DN		142	0.240394	1.03042	0.399217	0.681018	1	2631	tags=23%, list=16%, signal=27%
GSE37301_HEMATOPOIETIC_STEM_CELL_VS_COMMON_LYMPHOID_PROGENITOR_UP	GSE37301_HEMATOPOIETIC_STEM_CELL_VS_COMMON_LYMPHOID_PROGENITOR_UP		153	0.282253	1.0304	0.43513	0.680403	1	2342	tags=24%, list=14%, signal=27%
GSE22886_NAIVE_CD4_TCELL_VS_NEUTROPHIL_DN	GSE22886_NAIVE_CD4_TCELL_VS_NEUTROPHIL_DN		165	0.34017	1.03037	0.39839	0.679829	1	1386	tags=22%, list=8%, signal=24%
GSE8921_UNSTIM_VS_TLR1_2_STIM_MONOCYTE_3H_UP	GSE8921_UNSTIM_VS_TLR1_2_STIM_MONOCYTE_3H_UP		165	0.248734	1.03035	0.399209	0.679228	1	2066	tags=16%, list=12%, signal=18%
GSE3920_UNTREATED_VS_IFNG_TREATED_ENDOTHELIAL_CELL_UP	GSE3920_UNTREATED_VS_IFNG_TREATED_ENDOTHELIAL_CELL_UP		132	0.298319	1.02977	0.414683	0.680052	1	2937	tags=30%, list=18%, signal=36%
GSE28726_NAIVE_VS_ACTIVATED_CD4_TCELL_DN	GSE28726_NAIVE_VS_ACTIVATED_CD4_TCELL_DN		188	0.247806	1.0284	0.405941	0.682664	1	3615	tags=27%, list=22%, signal=34%
GSE27786_BCELL_VS_CD4_TCELL_DN	GSE27786_BCELL_VS_CD4_TCELL_DN		160	0.264287	1.02804	0.427984	0.682879	1	2807	tags=26%, list=17%, signal=30%
GSE17721_0.5H_VS_24H_POLYIC_BMDC_DN	GSE17721_0.5H_VS_24H_POLYIC_BMDC_DN		183	0.237449	1.02798	0.409543	0.682377	1	2976	tags=20%, list=18%, signal=24%
GSE36476_CTRL_VS_TSST_ACT_40H_MEMORY_CD4_TCELL_OLD_DN	GSE36476_CTRL_VS_TSST_ACT_40H_MEMORY_CD4_TCELL_OLD_DN		189	0.275043	1.0274	0.470226	0.683153	1	4025	tags=27%, list=24%, signal=35%
GSE5589_LPS_VS_LPS_AND_IL6_STIM_MACROPHAGE_45MIN_UP	GSE5589_LPS_VS_LPS_AND_IL6_STIM_MACROPHAGE_45MIN_UP		178	0.248005	1.02734	0.395397	0.682639	1	1128	tags=10%, list=7%, signal=10%
GSE15330_MEGAKARYOCYTE_ERYTHROID_VS_GRANULOCYTE_MONOCYTE_PROGENITOR_IKAROS_KO_UP	GSE15330_MEGAKARYOCYTE_ERYTHROID_VS_GRANULOCYTE_MONOCYTE_PROGENITOR_IKAROS_KO_UP		178	0.191043	1.02726	0.390397	0.682229	1	4299	tags=29%, list=26%, signal=39%
GSE29618_MONOCYTE_VS_PDC_DAY7_FLU_VACCINE_UP	GSE29618_MONOCYTE_VS_PDC_DAY7_FLU_VACCINE_UP		191	0.354172	1.0265	0.458586	0.683393	1	2944	tags=31%, list=18%, signal=37%
GSE6269_STAPH_AUREUS_VS_STREP_PNEUMO_INF_PBMC_UP	GSE6269_STAPH_AUREUS_VS_STREP_PNEUMO_INF_PBMC_UP		149	0.245751	1.0262	0.403922	0.683479	1	1467	tags=15%, list=9%, signal=17%
GSE1432_6H_VS_24H_IFNG_MICROGLIA_DN	GSE1432_6H_VS_24H_IFNG_MICROGLIA_DN		179	0.227674	1.02572	0.393375	0.684039	1	1581	tags=13%, list=9%, signal=14%
GSE19512_NAUTRAL_VS_INDUCED_TREG_DN	GSE19512_NAUTRAL_VS_INDUCED_TREG_DN		168	0.287237	1.02433	0.423154	0.686983	1	2710	tags=29%, list=16%, signal=34%
GSE40274_FOXP3_VS_FOXP3_AND_GATA1_TRANSDUCED_ACTIVATED_CD4_TCELL_DN	GSE40274_FOXP3_VS_FOXP3_AND_GATA1_TRANSDUCED_ACTIVATED_CD4_TCELL_DN		178	0.278975	1.02375	0.433809	0.687673	1	1028	tags=11%, list=6%, signal=11%
GSE13522_CTRL_VS_T_CRUZI_Y_STRAIN_INF_SKIN_IFNG_KO_UP	GSE13522_CTRL_VS_T_CRUZI_Y_STRAIN_INF_SKIN_IFNG_KO_UP		149	0.201018	1.02338	0.404	0.687937	1	2687	tags=21%, list=16%, signal=25%
GSE19941_IL10_KO_VS_IL10_KO_AND_NFKBP50_KO_LPS_STIM_MACROPHAGE_UP	GSE19941_IL10_KO_VS_IL10_KO_AND_NFKBP50_KO_LPS_STIM_MACROPHAGE_UP		171	0.281253	1.02213	0.397177	0.690403	1	1712	tags=20%, list=10%, signal=22%
GSE13738_TCR_VS_BYSTANDER_ACTIVATED_CD4_TCELL_DN	GSE13738_TCR_VS_BYSTANDER_ACTIVATED_CD4_TCELL_DN		175	0.286824	1.02166	0.449898	0.690971	1	2071	tags=22%, list=12%, signal=25%
GSE1791_CTRL_VS_NEUROMEDINU_IN_T_CELL_LINE_12H_DN	GSE1791_CTRL_VS_NEUROMEDINU_IN_T_CELL_LINE_12H_DN		127	0.321495	1.0216	0.418838	0.690477	1	986	tags=23%, list=6%, signal=24%
GSE40274_CTRL_VS_FOXP3_AND_PBX1_TRANSDUCED_ACTIVATED_CD4_TCELL_DN	GSE40274_CTRL_VS_FOXP3_AND_PBX1_TRANSDUCED_ACTIVATED_CD4_TCELL_DN		141	0.235278	1.0214	0.392786	0.690372	1	2531	tags=23%, list=15%, signal=27%
GSE22601_CD4_SINGLE_POSITIVE_VS_CD8_SINGLE_POSITIVE_THYMOCYTE_DN	GSE22601_CD4_SINGLE_POSITIVE_VS_CD8_SINGLE_POSITIVE_THYMOCYTE_DN		177	0.236709	1.02079	0.412371	0.691266	1	4158	tags=32%, list=25%, signal=42%
GSE23321_CENTRAL_VS_EFFECTOR_MEMORY_CD8_TCELL_UP	GSE23321_CENTRAL_VS_EFFECTOR_MEMORY_CD8_TCELL_UP		177	0.244065	1.02076	0.430528	0.690676	1	1686	tags=14%, list=10%, signal=16%
GSE22935_24H_VS_48H_MBOVIS_BCG_STIM_MACROPHAGE_DN	GSE22935_24H_VS_48H_MBOVIS_BCG_STIM_MACROPHAGE_DN		175	0.170422	1.02021	0.416	0.691396	1	4498	tags=31%, list=27%, signal=43%
GSE19772_CTRL_VS_HCMV_INF_MONOCYTES_AND_PI3K_INHIBITION_UP	GSE19772_CTRL_VS_HCMV_INF_MONOCYTES_AND_PI3K_INHIBITION_UP		153	0.223829	1.01964	0.407332	0.692131	1	2550	tags=20%, list=15%, signal=24%
GSE17721_0.5H_VS_24H_PAM3CSK4_BMDC_UP	GSE17721_0.5H_VS_24H_PAM3CSK4_BMDC_UP		179	0.19677	1.01935	0.393214	0.692182	1	3256	tags=22%, list=19%, signal=27%
GSE10147_IL3_VS_IL3_AND_CPG_STIM_PDC_UP	GSE10147_IL3_VS_IL3_AND_CPG_STIM_PDC_UP		119	0.338737	1.01934	0.435417	0.691581	1	1245	tags=19%, list=7%, signal=21%
GSE41176_UNSTIM_VS_ANTI_IGM_STIM_BCELL_6H_DN	GSE41176_UNSTIM_VS_ANTI_IGM_STIM_BCELL_6H_DN		181	0.255509	1.01765	0.439175	0.695039	1	1930	tags=17%, list=12%, signal=19%
GSE24634_TREG_VS_TCONV_POST_DAY10_IL4_CONVERSION_DN	GSE24634_TREG_VS_TCONV_POST_DAY10_IL4_CONVERSION_DN		192	0.376722	1.01718	0.495968	0.695551	1	2215	tags=31%, list=13%, signal=35%
GSE17721_LPS_VS_GARDIQUIMOD_8H_BMDC_DN	GSE17721_LPS_VS_GARDIQUIMOD_8H_BMDC_DN		185	0.220936	1.01708	0.422131	0.695166	1	2765	tags=22%, list=17%, signal=26%
GSE1925_3H_VS_24H_IFNG_STIM_IFNG_PRIMED_MACROPHAGE_DN	GSE1925_3H_VS_24H_IFNG_STIM_IFNG_PRIMED_MACROPHAGE_DN		183	0.182859	1.01659	0.396378	0.695713	1	2557	tags=17%, list=15%, signal=20%
GSE2770_UNTREATED_VS_IL12_TREATED_ACT_CD4_TCELL_6H_UP	GSE2770_UNTREATED_VS_IL12_TREATED_ACT_CD4_TCELL_6H_UP		174	0.240933	1.01658	0.408998	0.695086	1	1736	tags=13%, list=10%, signal=14%
GSE2770_IL12_AND_TGFB_ACT_VS_ACT_CD4_TCELL_2H_UP	GSE2770_IL12_AND_TGFB_ACT_VS_ACT_CD4_TCELL_2H_UP		177	0.220039	1.01643	0.439364	0.694773	1	4038	tags=35%, list=24%, signal=46%
GSE22886_NAIVE_CD8_TCELL_VS_DC_UP	GSE22886_NAIVE_CD8_TCELL_VS_DC_UP		174	0.341007	1.01628	0.469602	0.694477	1	2117	tags=23%, list=13%, signal=26%
GSE2770_TGFB_AND_IL4_VS_IL12_TREATED_ACT_CD4_TCELL_48H_DN	GSE2770_TGFB_AND_IL4_VS_IL12_TREATED_ACT_CD4_TCELL_48H_DN		177	0.224932	1.01619	0.423695	0.694023	1	4199	tags=37%, list=25%, signal=49%
GSE6259_FLT3L_INDUCED_33D1_POS_DC_VS_CD8_TCELL_DN	GSE6259_FLT3L_INDUCED_33D1_POS_DC_VS_CD8_TCELL_DN		134	0.31752	1.01576	0.432749	0.694526	1	2277	tags=25%, list=14%, signal=28%
GSE39820_IL1B_IL6_VS_IL1B_IL6_IL23A_TREATED_CD4_TCELL_UP	GSE39820_IL1B_IL6_VS_IL1B_IL6_IL23A_TREATED_CD4_TCELL_UP		152	0.331276	1.01498	0.432866	0.695759	1	1029	tags=18%, list=6%, signal=19%
GSE17721_CTRL_VS_PAM3CSK4_12H_BMDC_DN	GSE17721_CTRL_VS_PAM3CSK4_12H_BMDC_DN		172	0.235775	1.01474	0.411531	0.695716	1	1384	tags=12%, list=8%, signal=13%
GSE1925_CTRL_VS_IFNG_PRIMED_MACROPHAGE_3H_IFNG_STIM_UP	GSE1925_CTRL_VS_IFNG_PRIMED_MACROPHAGE_3H_IFNG_STIM_UP		163	0.208819	1.01464	0.446985	0.695349	1	1062	tags=6%, list=6%, signal=6%
GSE15330_MEGAKARYOCYTE_ERYTHROID_VS_GRANULOCYTE_MONOCYTE_PROGENITOR_IKAROS_KO_DN	GSE15330_MEGAKARYOCYTE_ERYTHROID_VS_GRANULOCYTE_MONOCYTE_PROGENITOR_IKAROS_KO_DN		176	0.216409	1.01435	0.431683	0.69542	1	3314	tags=26%, list=20%, signal=32%
GSE22886_NAIVE_TCELL_VS_NEUTROPHIL_DN	GSE22886_NAIVE_TCELL_VS_NEUTROPHIL_DN		164	0.345805	1.01375	0.427734	0.696207	1	1949	tags=24%, list=12%, signal=27%
GSE17974_IL4_AND_ANTI_IL12_VS_UNTREATED_6H_ACT_CD4_TCELL_DN	GSE17974_IL4_AND_ANTI_IL12_VS_UNTREATED_6H_ACT_CD4_TCELL_DN		164	0.312844	1.01368	0.450902	0.695728	1	1023	tags=13%, list=6%, signal=14%
GSE23505_IL6_IL1_IL23_VS_IL6_IL1_TGFB_TREATED_CD4_TCELL_UP	GSE23505_IL6_IL1_IL23_VS_IL6_IL1_TGFB_TREATED_CD4_TCELL_UP		179	0.294191	1.01355	0.437624	0.69543	1	2746	tags=24%, list=16%, signal=28%
GSE17721_CTRL_VS_LPS_1H_BMDC_DN	GSE17721_CTRL_VS_LPS_1H_BMDC_DN		165	0.276716	1.01326	0.438976	0.695497	1	2422	tags=22%, list=14%, signal=26%
GSE14350_TREG_VS_TEFF_IN_IL2RB_KO_UP	GSE14350_TREG_VS_TEFF_IN_IL2RB_KO_UP		181	0.228072	1.01308	0.428571	0.695303	1	1981	tags=15%, list=12%, signal=17%
GSE36078_WT_VS_IL1R_KO_LUNG_DC_UP	GSE36078_WT_VS_IL1R_KO_LUNG_DC_UP		163	0.303457	1.01278	0.43487	0.695382	1	2098	tags=25%, list=13%, signal=28%
GSE557_WT_VS_CIITA_KO_DC_UP	GSE557_WT_VS_CIITA_KO_DC_UP		175	0.230996	1.01232	0.434343	0.695782	1	3300	tags=25%, list=20%, signal=30%
GSE36078_WT_VS_IL1R_KO_LUNG_DC_DN	GSE36078_WT_VS_IL1R_KO_LUNG_DC_DN		172	0.283844	1.01132	0.440816	0.697572	1	2601	tags=23%, list=16%, signal=27%
GSE17721_PAM3CSK4_VS_GADIQUIMOD_0.5H_BMDC_DN	GSE17721_PAM3CSK4_VS_GADIQUIMOD_0.5H_BMDC_DN		171	0.223146	1.01096	0.432049	0.697817	1	828	tags=8%, list=5%, signal=8%
GSE43863_TH1_VS_LY6C_LOW_CXCR5NEG_EFFECTOR_CD4_TCELL_UP	GSE43863_TH1_VS_LY6C_LOW_CXCR5NEG_EFFECTOR_CD4_TCELL_UP		177	0.23773	1.01074	0.434	0.697727	1	3540	tags=23%, list=21%, signal=28%
GSE17721_0.5H_VS_24H_CPG_BMDC_UP	GSE17721_0.5H_VS_24H_CPG_BMDC_UP		182	0.287871	1.0107	0.442827	0.697199	1	3356	tags=33%, list=20%, signal=41%
GSE45365_NK_CELL_VS_CD11B_DC_MCMV_INFECTION_DN	GSE45365_NK_CELL_VS_CD11B_DC_MCMV_INFECTION_DN		180	0.319729	1.01061	0.446028	0.69679	1	2510	tags=26%, list=15%, signal=30%
GSE21360_PRIMARY_VS_TERTIARY_MEMORY_CD8_TCELL_UP	GSE21360_PRIMARY_VS_TERTIARY_MEMORY_CD8_TCELL_UP		188	0.213639	1.01004	0.410749	0.697535	1	1887	tags=12%, list=11%, signal=14%
GSE22935_UNSTIM_VS_24H_MBOVIS_BCG_STIM_MACROPHAGE_DN	GSE22935_UNSTIM_VS_24H_MBOVIS_BCG_STIM_MACROPHAGE_DN		168	0.254703	1.00902	0.44511	0.699287	1	1669	tags=15%, list=10%, signal=16%
GSE2826_XID_VS_BTK_KO_BCELL_DN	GSE2826_XID_VS_BTK_KO_BCELL_DN		179	0.280599	1.00828	0.44856	0.700368	1	2187	tags=24%, list=13%, signal=27%
GSE2770_IL12_AND_TGFB_VS_IL4_TREATED_ACT_CD4_TCELL_2H_UP	GSE2770_IL12_AND_TGFB_VS_IL4_TREATED_ACT_CD4_TCELL_2H_UP		182	0.213177	1.00802	0.433538	0.700403	1	2710	tags=20%, list=16%, signal=24%
GSE23568_CTRL_VS_ID3_TRANSDUCED_CD8_TCELL_DN	GSE23568_CTRL_VS_ID3_TRANSDUCED_CD8_TCELL_DN		172	0.261649	1.00781	0.429703	0.700269	1	3645	tags=29%, list=22%, signal=37%
GSE40274_CTRL_VS_FOXP3_AND_LEF1_TRANSDUCED_ACTIVATED_CD4_TCELL_UP	GSE40274_CTRL_VS_FOXP3_AND_LEF1_TRANSDUCED_ACTIVATED_CD4_TCELL_UP		164	0.358287	1.00766	0.481928	0.699989	1	1659	tags=26%, list=10%, signal=29%
GSE17974_0.5H_VS_72H_UNTREATED_IN_VITRO_CD4_TCELL_DN	GSE17974_0.5H_VS_72H_UNTREATED_IN_VITRO_CD4_TCELL_DN		172	0.221238	1.00697	0.440329	0.700972	1	3358	tags=27%, list=20%, signal=34%
GSE22935_24H_VS_48H_MBOVIS_BCG_STIM_MYD88_KO_MACROPHAGE_UP	GSE22935_24H_VS_48H_MBOVIS_BCG_STIM_MYD88_KO_MACROPHAGE_UP		178	0.261089	1.00689	0.445759	0.700538	1	1979	tags=17%, list=12%, signal=20%
GSE41867_DAY8_EFFECTOR_VS_DAY30_MEMORY_CD8_TCELL_LCMV_ARMSTRONG_DN	GSE41867_DAY8_EFFECTOR_VS_DAY30_MEMORY_CD8_TCELL_LCMV_ARMSTRONG_DN		177	0.217961	1.00644	0.444008	0.700997	1	2781	tags=20%, list=17%, signal=23%
GSE7460_FOXP3_MUT_VS_WT_ACT_WITH_TGFB_TCONV_UP	GSE7460_FOXP3_MUT_VS_WT_ACT_WITH_TGFB_TCONV_UP		178	0.282202	1.00637	0.462475	0.700527	1	1923	tags=22%, list=11%, signal=25%
GSE1925_CTRL_VS_IFNG_PRIMED_MACROPHAGE_DN	GSE1925_CTRL_VS_IFNG_PRIMED_MACROPHAGE_DN		181	0.218281	1.00596	0.422925	0.700902	1	2407	tags=19%, list=14%, signal=22%
GSE11057_CD4_EFF_MEM_VS_PBMC_DN	GSE11057_CD4_EFF_MEM_VS_PBMC_DN		185	0.347331	1.00504	0.452906	0.702571	1	2485	tags=29%, list=15%, signal=33%
GSE16451_CTRL_VS_WEST_EQUINE_ENC_VIRUS_IMMATURE_NEURON_CELL_LINE_DN	GSE16451_CTRL_VS_WEST_EQUINE_ENC_VIRUS_IMMATURE_NEURON_CELL_LINE_DN		181	0.222596	1.00409	0.413655	0.704231	1	2798	tags=21%, list=17%, signal=25%
GSE25087_FETAL_VS_ADULT_TREG_UP	GSE25087_FETAL_VS_ADULT_TREG_UP		182	0.215106	1.00359	0.453668	0.704863	1	3270	tags=27%, list=20%, signal=33%
GSE22229_RENAL_TRANSPLANT_IMMUNOSUPP_THERAPY_VS_HEALTHY_PBMC_UP	GSE22229_RENAL_TRANSPLANT_IMMUNOSUPP_THERAPY_VS_HEALTHY_PBMC_UP		180	0.254023	1.00299	0.432749	0.705742	1	2537	tags=18%, list=15%, signal=21%
GSE42088_UNINF_VS_LEISHMANIA_INF_DC_8H_UP	GSE42088_UNINF_VS_LEISHMANIA_INF_DC_8H_UP		188	0.309558	1.00294	0.439842	0.705201	1	2556	tags=25%, list=15%, signal=29%
GSE22601_IMMATURE_CD4_SINGLE_POSITIVE_VS_CD8_SINGLE_POSITIVE_THYMOCYTE_UP	GSE22601_IMMATURE_CD4_SINGLE_POSITIVE_VS_CD8_SINGLE_POSITIVE_THYMOCYTE_UP		183	0.318725	1.00285	0.472617	0.70482	1	1962	tags=19%, list=12%, signal=21%
GSE17721_LPS_VS_GARDIQUIMOD_6H_BMDC_DN	GSE17721_LPS_VS_GARDIQUIMOD_6H_BMDC_DN		179	0.187012	1.00248	0.435897	0.705072	1	3588	tags=26%, list=21%, signal=32%
GSE17721_LPS_VS_POLYIC_12H_BMDC_DN	GSE17721_LPS_VS_POLYIC_12H_BMDC_DN		172	0.245446	1.00229	0.42887	0.704887	1	1851	tags=16%, list=11%, signal=17%
GSE28726_NAIVE_CD4_TCELL_VS_NAIVE_VA24NEG_NKTCELL_UP	GSE28726_NAIVE_CD4_TCELL_VS_NAIVE_VA24NEG_NKTCELL_UP		189	0.242209	1.00107	0.453629	0.707278	1	3693	tags=26%, list=22%, signal=34%
GSE7400_CTRL_VS_CSF3_IN_VIVO_TREATED_PBMC_DN	GSE7400_CTRL_VS_CSF3_IN_VIVO_TREATED_PBMC_DN		171	0.273136	1.00101	0.463265	0.706804	1	3272	tags=33%, list=20%, signal=41%
GSE360_L_DONOVANI_VS_B_MALAYI_HIGH_DOSE_DC_UP	GSE360_L_DONOVANI_VS_B_MALAYI_HIGH_DOSE_DC_UP		180	0.310999	1.00028	0.452191	0.707935	1	1088	tags=15%, list=7%, signal=16%
GSE12003_4D_VS_8D_CULTURE_BM_PROGENITOR_UP	GSE12003_4D_VS_8D_CULTURE_BM_PROGENITOR_UP		154	0.215612	0.999925	0.435644	0.708165	1	2450	tags=18%, list=15%, signal=21%
GSE11864_UNTREATED_VS_CSF1_IFNG_PAM3CYS_IN_MAC_DN	GSE11864_UNTREATED_VS_CSF1_IFNG_PAM3CYS_IN_MAC_DN		166	0.224428	0.999752	0.438976	0.707921	1	2901	tags=21%, list=17%, signal=25%
GSE22886_TH1_VS_TH2_48H_ACT_DN	GSE22886_TH1_VS_TH2_48H_ACT_DN		188	0.246103	0.999582	0.48172	0.707746	1	727	tags=8%, list=4%, signal=8%
GSE5542_IFNG_VS_IFNA_AND_IFNG_TREATED_EPITHELIAL_CELLS_24H_UP	GSE5542_IFNG_VS_IFNA_AND_IFNG_TREATED_EPITHELIAL_CELLS_24H_UP		172	0.194666	0.998954	0.462926	0.708619	1	3134	tags=21%, list=19%, signal=25%
GSE9650_EXHAUSTED_VS_MEMORY_CD8_TCELL_DN	GSE9650_EXHAUSTED_VS_MEMORY_CD8_TCELL_DN		183	0.215165	0.998581	0.423935	0.709009	1	4268	tags=32%, list=26%, signal=43%
GSE29618_PRE_VS_DAY7_POST_TIV_FLU_VACCINE_BCELL_DN	GSE29618_PRE_VS_DAY7_POST_TIV_FLU_VACCINE_BCELL_DN		168	0.181612	0.998165	0.449505	0.709397	1	3470	tags=26%, list=21%, signal=33%
GSE39820_CTRL_VS_TGFBETA3_IL6_CD4_TCELL_UP	GSE39820_CTRL_VS_TGFBETA3_IL6_CD4_TCELL_UP		179	0.241855	0.997978	0.452191	0.709217	1	3653	tags=29%, list=22%, signal=37%
GSE9988_ANTI_TREM1_VS_VEHICLE_TREATED_MONOCYTES_UP	GSE9988_ANTI_TREM1_VS_VEHICLE_TREATED_MONOCYTES_UP		169	0.285824	0.997363	0.447217	0.710078	1	2519	tags=27%, list=15%, signal=31%
GSE557_CIITA_KO_VS_I_AB_KO_DC_UP	GSE557_CIITA_KO_VS_I_AB_KO_DC_UP		180	0.28135	0.996584	0.471338	0.711379	1	2437	tags=23%, list=15%, signal=26%
GSE27786_BCELL_VS_ERYTHROBLAST_UP	GSE27786_BCELL_VS_ERYTHROBLAST_UP		176	0.177791	0.995973	0.453416	0.712254	1	2077	tags=16%, list=12%, signal=18%
GSE27291_6H_VS_7D_STIM_GAMMADELTA_TCELL_UP	GSE27291_6H_VS_7D_STIM_GAMMADELTA_TCELL_UP		163	0.198231	0.995954	0.439024	0.711676	1	3136	tags=25%, list=19%, signal=30%
GSE17301_ACD3_ACD28_VS_ACD3_ACD28_AND_IFNA2_STIM_CD8_TCELL_DN	GSE17301_ACD3_ACD28_VS_ACD3_ACD28_AND_IFNA2_STIM_CD8_TCELL_DN		186	0.28243	0.995432	0.484342	0.712406	1	840	tags=9%, list=5%, signal=10%
GSE17721_12H_VS_24H_LPS_BMDC_UP	GSE17721_12H_VS_24H_LPS_BMDC_UP		180	0.263933	0.995259	0.471774	0.712217	1	2750	tags=22%, list=16%, signal=26%
GSE14308_NAIVE_CD4_TCELL_VS_INDUCED_TREG_UP	GSE14308_NAIVE_CD4_TCELL_VS_INDUCED_TREG_UP		165	0.216247	0.995161	0.447699	0.711827	1	2417	tags=18%, list=14%, signal=21%
GSE45365_NK_CELL_VS_CD8_TCELL_MCMV_INFECTION_UP	GSE45365_NK_CELL_VS_CD8_TCELL_MCMV_INFECTION_UP		181	0.24078	0.995085	0.475992	0.711414	1	2194	tags=18%, list=13%, signal=21%
GSE45365_NK_CELL_VS_BCELL_MCMV_INFECTION_DN	GSE45365_NK_CELL_VS_BCELL_MCMV_INFECTION_DN		181	0.254493	0.994814	0.444668	0.711445	1	3424	tags=30%, list=20%, signal=38%
GSE29949_CD8_NEG_DC_SPLEEN_VS_CD8_POS_DC_SPLEEN_DN	GSE29949_CD8_NEG_DC_SPLEEN_VS_CD8_POS_DC_SPLEEN_DN		164	0.258315	0.994269	0.462626	0.712115	1	1972	tags=16%, list=12%, signal=18%
GSE5589_WT_VS_IL10_KO_LPS_AND_IL10_STIM_MACROPHAGE_45MIN_DN	GSE5589_WT_VS_IL10_KO_LPS_AND_IL10_STIM_MACROPHAGE_45MIN_DN		172	0.198205	0.993908	0.454191	0.712387	1	3263	tags=26%, list=19%, signal=31%
GSE17721_12H_VS_24H_POLYIC_BMDC_UP	GSE17721_12H_VS_24H_POLYIC_BMDC_UP		174	0.239858	0.993696	0.470954	0.71231	1	2736	tags=21%, list=16%, signal=25%
GSE9988_ANTI_TREM1_AND_LPS_VS_VEHICLE_TREATED_MONOCYTES_DN	GSE9988_ANTI_TREM1_AND_LPS_VS_VEHICLE_TREATED_MONOCYTES_DN		181	0.266696	0.993556	0.470588	0.712068	1	3170	tags=26%, list=19%, signal=32%
GSE40685_NAIVE_CD4_TCELL_VS_FOXP3_KO_TREG_PRECURSOR_UP	GSE40685_NAIVE_CD4_TCELL_VS_FOXP3_KO_TREG_PRECURSOR_UP		172	0.252274	0.992951	0.459184	0.712996	1	2257	tags=19%, list=13%, signal=22%
GSE15139_GMCSF_TREATED_VS_UNTREATED_NEUTROPHILS_UP	GSE15139_GMCSF_TREATED_VS_UNTREATED_NEUTROPHILS_UP		170	0.193826	0.99292	0.467066	0.71244	1	2912	tags=19%, list=17%, signal=23%
GSE37301_PRO_BCELL_VS_CD4_TCELL_DN	GSE37301_PRO_BCELL_VS_CD4_TCELL_DN		146	0.341019	0.992719	0.48583	0.712359	1	1345	tags=19%, list=8%, signal=21%
GSE17721_CPG_VS_GARDIQUIMOD_24H_BMDC_UP	GSE17721_CPG_VS_GARDIQUIMOD_24H_BMDC_UP		175	0.216345	0.992224	0.464789	0.712978	1	1920	tags=16%, list=11%, signal=18%
GSE37532_VISCERAL_ADIPOSE_TISSUE_VS_LN_DERIVED_TREG_CD4_TCELL_UP	GSE37532_VISCERAL_ADIPOSE_TISSUE_VS_LN_DERIVED_TREG_CD4_TCELL_UP		152	0.246206	0.991456	0.486974	0.714245	1	1051	tags=10%, list=6%, signal=10%
GSE43955_1H_VS_60H_ACT_CD4_TCELL_WITH_TGFB_IL6_UP	GSE43955_1H_VS_60H_ACT_CD4_TCELL_WITH_TGFB_IL6_UP		182	0.227285	0.991391	0.437751	0.713792	1	2160	tags=15%, list=13%, signal=17%
GSE360_CTRL_VS_L_MAJOR_DC_DN	GSE360_CTRL_VS_L_MAJOR_DC_DN		181	0.296331	0.991286	0.467611	0.713446	1	1240	tags=16%, list=7%, signal=17%
GSE16451_IMMATURE_VS_MATURE_NEURON_CELL_LINE_WEST_EQUINE_ENC_VIRUS_UP	GSE16451_IMMATURE_VS_MATURE_NEURON_CELL_LINE_WEST_EQUINE_ENC_VIRUS_UP		178	0.2206	0.991186	0.456522	0.713078	1	2859	tags=22%, list=17%, signal=26%
GSE14415_NATURAL_TREG_VS_TCONV_UP	GSE14415_NATURAL_TREG_VS_TCONV_UP		152	0.329835	0.990665	0.488372	0.713759	1	2095	tags=26%, list=13%, signal=30%
GSE23308_WT_VS_MINERALCORTICOID_REC_KO_MACROPHAGE_CORTICOSTERONE_TREATED_DN	GSE23308_WT_VS_MINERALCORTICOID_REC_KO_MACROPHAGE_CORTICOSTERONE_TREATED_DN		172	0.22125	0.989403	0.450902	0.716276	1	2868	tags=23%, list=17%, signal=27%
GSE40666_NAIVE_VS_EFFECTOR_CD8_TCELL_DN	GSE40666_NAIVE_VS_EFFECTOR_CD8_TCELL_DN		180	0.28013	0.989385	0.487234	0.715695	1	1422	tags=17%, list=8%, signal=19%
GSE7219_WT_VS_NIK_NFKB2_KO_LPS_AND_ANTI_CD40_STIM_DC_DN	GSE7219_WT_VS_NIK_NFKB2_KO_LPS_AND_ANTI_CD40_STIM_DC_DN		178	0.309997	0.989215	0.476793	0.715484	1	1810	tags=23%, list=11%, signal=26%
GSE17301_CTRL_VS_48H_ACD3_ACD28_STIM_CD8_TCELL_DN	GSE17301_CTRL_VS_48H_ACD3_ACD28_STIM_CD8_TCELL_DN		179	0.291965	0.988761	0.461988	0.716059	1	1840	tags=22%, list=11%, signal=24%
GSE3982_NEUTROPHIL_VS_EFF_MEMORY_CD4_TCELL_DN	GSE3982_NEUTROPHIL_VS_EFF_MEMORY_CD4_TCELL_DN		172	0.195209	0.988416	0.474684	0.716298	1	3330	tags=23%, list=20%, signal=28%
GSE7596_AKT_TRANSD_VS_CTRL_CD4_TCONV_WITH_TGFB_UP	GSE7596_AKT_TRANSD_VS_CTRL_CD4_TCONV_WITH_TGFB_UP		150	0.2294	0.987597	0.505331	0.717751	1	2660	tags=18%, list=16%, signal=21%
GSE29164_DAY3_VS_DAY7_UNTREATED_MELANOMA_DN	GSE29164_DAY3_VS_DAY7_UNTREATED_MELANOMA_DN		180	0.187486	0.987407	0.4714	0.717661	1	3107	tags=19%, list=19%, signal=23%
GSE22935_UNSTIM_VS_12H_MBOVIS_BCG_STIM_MYD88_KO_MACROPHAGE_UP	GSE22935_UNSTIM_VS_12H_MBOVIS_BCG_STIM_MYD88_KO_MACROPHAGE_UP		164	0.282003	0.987311	0.478958	0.717286	1	1901	tags=21%, list=11%, signal=24%
GSE411_WT_VS_SOCS3_KO_MACROPHAGE_IL6_STIM_100MIN_UP	GSE411_WT_VS_SOCS3_KO_MACROPHAGE_IL6_STIM_100MIN_UP		185	0.204315	0.986686	0.447106	0.718334	1	4820	tags=43%, list=29%, signal=60%
GSE13547_2H_VS_12_H_ANTI_IGM_STIM_ZFX_KO_BCELL_DN	GSE13547_2H_VS_12_H_ANTI_IGM_STIM_ZFX_KO_BCELL_DN		159	0.268709	0.986562	0.485656	0.718013	1	2954	tags=26%, list=18%, signal=31%
GSE2770_IL12_ACT_VS_ACT_CD4_TCELL_2H_UP	GSE2770_IL12_ACT_VS_ACT_CD4_TCELL_2H_UP		165	0.278778	0.986432	0.461538	0.717732	1	2924	tags=27%, list=17%, signal=33%
GSE13522_WT_VS_IFNAR_KO_SKING_T_CRUZI_Y_STRAIN_INF_UP	GSE13522_WT_VS_IFNAR_KO_SKING_T_CRUZI_Y_STRAIN_INF_UP		181	0.334787	0.986282	0.498973	0.717488	1	2095	tags=25%, list=13%, signal=28%
GSE15330_LYMPHOID_MULTIPOTENT_VS_GRANULOCYTE_MONOCYTE_PROGENITOR_DN	GSE15330_LYMPHOID_MULTIPOTENT_VS_GRANULOCYTE_MONOCYTE_PROGENITOR_DN		170	0.207047	0.985915	0.451807	0.717814	1	3524	tags=28%, list=21%, signal=35%
GSE37416_CTRL_VS_48H_F_TULARENSIS_LVS_NEUTROPHIL_DN	GSE37416_CTRL_VS_48H_F_TULARENSIS_LVS_NEUTROPHIL_DN		172	0.139885	0.985187	0.447106	0.718989	1	5202	tags=37%, list=31%, signal=53%
GSE23321_CD8_STEM_CELL_MEMORY_VS_CENTRAL_MEMORY_CD8_TCELL_DN	GSE23321_CD8_STEM_CELL_MEMORY_VS_CENTRAL_MEMORY_CD8_TCELL_DN		157	0.187472	0.984986	0.471545	0.718871	1	3091	tags=18%, list=18%, signal=22%
GSE17721_POLYIC_VS_CPG_4H_BMDC_UP	GSE17721_POLYIC_VS_CPG_4H_BMDC_UP		175	0.205948	0.984608	0.450617	0.71916	1	2016	tags=13%, list=12%, signal=15%
GSE24634_NAIVE_CD4_TCELL_VS_DAY3_IL4_CONV_TREG_DN	GSE24634_NAIVE_CD4_TCELL_VS_DAY3_IL4_CONV_TREG_DN		184	0.199416	0.984165	0.463918	0.719615	1	5121	tags=38%, list=31%, signal=54%
GSE9988_ANTI_TREM1_AND_LPS_VS_VEHICLE_TREATED_MONOCYTES_UP	GSE9988_ANTI_TREM1_AND_LPS_VS_VEHICLE_TREATED_MONOCYTES_UP		160	0.306976	0.983641	0.456693	0.72028	1	1736	tags=22%, list=10%, signal=24%
GSE27859_CD11C_INT_F480_HI_MACROPHAGE_VS_CD11C_ING_F480_INT_DC_UP	GSE27859_CD11C_INT_F480_HI_MACROPHAGE_VS_CD11C_ING_F480_INT_DC_UP		170	0.223577	0.982631	0.462025	0.722196	1	2604	tags=18%, list=16%, signal=21%
GSE24142_DN2_VS_DN3_THYMOCYTE_FETAL_UP	GSE24142_DN2_VS_DN3_THYMOCYTE_FETAL_UP		180	0.273353	0.982206	0.489754	0.722669	1	1926	tags=17%, list=12%, signal=19%
GSE41867_NAIVE_VS_EFFECTOR_CD8_TCELL_DN	GSE41867_NAIVE_VS_EFFECTOR_CD8_TCELL_DN		177	0.199401	0.980734	0.451613	0.725801	1	4579	tags=34%, list=27%, signal=47%
GSE22886_NAIVE_CD4_TCELL_VS_NKCELL_DN	GSE22886_NAIVE_CD4_TCELL_VS_NKCELL_DN		189	0.221519	0.979947	0.476496	0.727062	1	3542	tags=24%, list=21%, signal=31%
GSE3982_NEUTROPHIL_VS_TH1_DN	GSE3982_NEUTROPHIL_VS_TH1_DN		180	0.180392	0.97963	0.448743	0.727265	1	3993	tags=28%, list=24%, signal=37%
GSE7568_IL4_VS_IL4_AND_DEXAMETHASONE_TREATED_MACROPHAGE_DN	GSE7568_IL4_VS_IL4_AND_DEXAMETHASONE_TREATED_MACROPHAGE_DN		147	0.271933	0.979382	0.490798	0.727325	1	681	tags=10%, list=4%, signal=11%
GSE17721_CPG_VS_GARDIQUIMOD_2H_BMDC_DN	GSE17721_CPG_VS_GARDIQUIMOD_2H_BMDC_DN		185	0.18685	0.97845	0.476891	0.729001	1	3086	tags=19%, list=18%, signal=23%
GSE17721_CTRL_VS_GARDIQUIMOD_1H_BMDC_DN	GSE17721_CTRL_VS_GARDIQUIMOD_1H_BMDC_DN		166	0.245785	0.978071	0.50996	0.729341	1	3003	tags=22%, list=18%, signal=26%
GSE17721_CTRL_VS_GARDIQUIMOD_8H_BMDC_DN	GSE17721_CTRL_VS_GARDIQUIMOD_8H_BMDC_DN		181	0.251332	0.977949	0.496957	0.72899	1	1098	tags=10%, list=7%, signal=11%
GSE24634_TEFF_VS_TCONV_DAY10_IN_CULTURE_DN	GSE24634_TEFF_VS_TCONV_DAY10_IN_CULTURE_DN		188	0.310525	0.977555	0.505976	0.729323	1	2912	tags=29%, list=17%, signal=34%
GSE4142_NAIVE_VS_GC_BCELL_DN	GSE4142_NAIVE_VS_GC_BCELL_DN		163	0.214379	0.97752	0.501992	0.728785	1	3666	tags=31%, list=22%, signal=39%
GSE17721_POLYIC_VS_GARDIQUIMOD_2H_BMDC_UP	GSE17721_POLYIC_VS_GARDIQUIMOD_2H_BMDC_UP		173	0.193162	0.977263	0.498969	0.728805	1	2590	tags=21%, list=15%, signal=24%
GSE9650_NAIVE_VS_EXHAUSTED_CD8_TCELL_DN	GSE9650_NAIVE_VS_EXHAUSTED_CD8_TCELL_DN		171	0.284909	0.977253	0.494949	0.72821	1	1980	tags=21%, list=12%, signal=24%
GSE24634_TREG_VS_TCONV_POST_DAY5_IL4_CONVERSION_DN	GSE24634_TREG_VS_TCONV_POST_DAY5_IL4_CONVERSION_DN		182	0.339003	0.977185	0.497976	0.727749	1	2072	tags=26%, list=12%, signal=29%
GSE33162_HDAC3_KO_VS_HDAC3_KO_MACROPHAGE_DN	GSE33162_HDAC3_KO_VS_HDAC3_KO_MACROPHAGE_DN		182	0.207308	0.97666	0.471954	0.728411	1	4571	tags=37%, list=27%, signal=50%
GSE39820_CTRL_VS_TGFBETA1_IL6_CD4_TCELL_UP	GSE39820_CTRL_VS_TGFBETA1_IL6_CD4_TCELL_UP		183	0.272141	0.976659	0.502075	0.727798	1	1822	tags=15%, list=11%, signal=16%
GSE3982_CENT_MEMORY_CD4_TCELL_VS_TH2_UP	GSE3982_CENT_MEMORY_CD4_TCELL_VS_TH2_UP		169	0.280026	0.97524	0.502083	0.730636	1	1651	tags=17%, list=10%, signal=19%
GSE6259_33D1_POS_VS_DEC205_POS_FLT3L_INDUCED_SPLENIC_DC_UP	GSE6259_33D1_POS_VS_DEC205_POS_FLT3L_INDUCED_SPLENIC_DC_UP		166	0.300393	0.975205	0.49503	0.730121	1	1977	tags=22%, list=12%, signal=24%
GSE8515_IL1_VS_IL6_4H_STIM_MAC_UP	GSE8515_IL1_VS_IL6_4H_STIM_MAC_UP		177	0.287017	0.974867	0.47412	0.730255	1	1595	tags=16%, list=10%, signal=18%
GSE17721_POLYIC_VS_CPG_12H_BMDC_DN	GSE17721_POLYIC_VS_CPG_12H_BMDC_DN		178	0.199911	0.974835	0.485437	0.729712	1	2895	tags=21%, list=17%, signal=25%
GSE14308_TH2_VS_NAIVE_CD4_TCELL_DN	GSE14308_TH2_VS_NAIVE_CD4_TCELL_DN		163	0.22274	0.974217	0.494888	0.730638	1	1126	tags=10%, list=7%, signal=10%
GSE10239_NAIVE_VS_KLRG1HIGH_EFF_CD8_TCELL_DN	GSE10239_NAIVE_VS_KLRG1HIGH_EFF_CD8_TCELL_DN		178	0.235854	0.973854	0.49497	0.730873	1	2874	tags=27%, list=17%, signal=32%
GSE12845_IGD_NEG_BLOOD_VS_PRE_GC_TONSIL_BCELL_UP	GSE12845_IGD_NEG_BLOOD_VS_PRE_GC_TONSIL_BCELL_UP		173	0.224955	0.973824	0.483101	0.730334	1	2783	tags=18%, list=17%, signal=22%
GSE17721_CTRL_VS_LPS_24H_BMDC_DN	GSE17721_CTRL_VS_LPS_24H_BMDC_DN		176	0.176835	0.973493	0.501976	0.730486	1	2646	tags=19%, list=16%, signal=23%
GSE41867_LCMV_ARMSTRONG_VS_CLONE13_DAY15_EFFECTOR_CD8_TCELL_UP	GSE41867_LCMV_ARMSTRONG_VS_CLONE13_DAY15_EFFECTOR_CD8_TCELL_UP		179	0.212337	0.973478	0.494929	0.729907	1	2567	tags=22%, list=15%, signal=25%
GSE17186_BLOOD_VS_CORD_BLOOD_CD21LOW_TRANSITIONAL_BCELL_UP	GSE17186_BLOOD_VS_CORD_BLOOD_CD21LOW_TRANSITIONAL_BCELL_UP		182	0.243979	0.973171	0.502032	0.730082	1	1884	tags=15%, list=11%, signal=17%
GSE11864_CSF1_IFNG_VS_CSF1_PAM3CYS_IN_MAC_DN	GSE11864_CSF1_IFNG_VS_CSF1_PAM3CYS_IN_MAC_DN		161	0.221725	0.973117	0.506876	0.729618	1	3359	tags=25%, list=20%, signal=32%
GSE21063_CTRL_VS_ANTI_IGM_STIM_BCELL_8H_UP	GSE21063_CTRL_VS_ANTI_IGM_STIM_BCELL_8H_UP		149	0.324706	0.972754	0.515275	0.729876	1	1164	tags=18%, list=7%, signal=19%
GSE41176_UNSTIM_VS_ANTI_IGM_STIM_TAK1_KO_BCELL_24H_UP	GSE41176_UNSTIM_VS_ANTI_IGM_STIM_TAK1_KO_BCELL_24H_UP		180	0.229542	0.972585	0.481707	0.729713	1	3807	tags=31%, list=23%, signal=39%
GSE3982_MAST_CELL_VS_BCELL_DN	GSE3982_MAST_CELL_VS_BCELL_DN		172	0.288109	0.972306	0.501066	0.729798	1	1235	tags=16%, list=7%, signal=17%
GSE19888_CTRL_VS_T_CELL_MEMBRANES_ACT_MAST_CELL_DN	GSE19888_CTRL_VS_T_CELL_MEMBRANES_ACT_MAST_CELL_DN		184	0.311755	0.97162	0.49177	0.730814	1	2754	tags=30%, list=16%, signal=35%
GSE15735_2H_VS_12H_HDAC_INHIBITOR_TREATED_CD4_TCELL_DN	GSE15735_2H_VS_12H_HDAC_INHIBITOR_TREATED_CD4_TCELL_DN		187	0.258386	0.971229	0.50823	0.731128	1	1979	tags=19%, list=12%, signal=21%
GSE12392_CD8A_POS_VS_NEG_SPLEEN_IFNB_KO_DC_DN	GSE12392_CD8A_POS_VS_NEG_SPLEEN_IFNB_KO_DC_DN		182	0.218049	0.971169	0.471173	0.73066	1	3260	tags=25%, list=19%, signal=30%
GSE16385_MONOCYTE_VS_12H_ROSIGLITAZONE_IL4_TREATED_MACROPHAGE_DN	GSE16385_MONOCYTE_VS_12H_ROSIGLITAZONE_IL4_TREATED_MACROPHAGE_DN		182	0.195704	0.970285	0.474849	0.732271	1	722	tags=6%, list=4%, signal=6%
GSE16522_ANTI_CD3CD28_STIM_VS_UNSTIM_MEMORY_CD8_TCELL_UP	GSE16522_ANTI_CD3CD28_STIM_VS_UNSTIM_MEMORY_CD8_TCELL_UP		182	0.22263	0.969768	0.500975	0.732959	1	1679	tags=15%, list=10%, signal=17%
GSE17721_LPS_VS_CPG_6H_BMDC_DN	GSE17721_LPS_VS_CPG_6H_BMDC_DN		172	0.219768	0.969629	0.49076	0.7327	1	3140	tags=26%, list=19%, signal=31%
GSE13887_HEALTHY_VS_LUPUS_RESTING_CD4_TCELL_UP	GSE13887_HEALTHY_VS_LUPUS_RESTING_CD4_TCELL_UP		103	0.280834	0.969591	0.510638	0.732166	1	2574	tags=29%, list=15%, signal=34%
GSE17721_POLYIC_VS_CPG_8H_BMDC_DN	GSE17721_POLYIC_VS_CPG_8H_BMDC_DN		175	0.172386	0.96908	0.468303	0.732777	1	4068	tags=31%, list=24%, signal=40%
GSE13547_CTRL_VS_ANTI_IGM_STIM_ZFX_KO_BCELL_12H_UP	GSE13547_CTRL_VS_ANTI_IGM_STIM_ZFX_KO_BCELL_12H_UP		126	0.263468	0.969044	0.517312	0.732254	1	903	tags=11%, list=5%, signal=12%
GSE36888_UNTREATED_VS_IL2_TREATED_STAT5_AB_KNOCKIN_TCELL_6H_UP	GSE36888_UNTREATED_VS_IL2_TREATED_STAT5_AB_KNOCKIN_TCELL_6H_UP		163	0.325896	0.969003	0.488753	0.731755	1	2122	tags=28%, list=13%, signal=31%
GSE46606_IRF4HIGH_VS_IRF4MID_CD40L_IL2_IL5_DAY1_STIMULATED_BCELL_DN	GSE46606_IRF4HIGH_VS_IRF4MID_CD40L_IL2_IL5_DAY1_STIMULATED_BCELL_DN		157	0.30939	0.969001	0.516393	0.731152	1	1410	tags=20%, list=8%, signal=22%
GSE360_L_DONOVANI_VS_B_MALAYI_LOW_DOSE_MAC_DN	GSE360_L_DONOVANI_VS_B_MALAYI_LOW_DOSE_MAC_DN		178	0.204179	0.968459	0.488934	0.731907	1	3107	tags=21%, list=19%, signal=26%
GSE24634_TREG_VS_TCONV_POST_DAY7_IL4_CONVERSION_DN	GSE24634_TREG_VS_TCONV_POST_DAY7_IL4_CONVERSION_DN		190	0.323831	0.96791	0.504016	0.73269	1	2489	tags=27%, list=15%, signal=32%
GSE17186_NAIVE_VS_CD21LOW_TRANSITIONAL_BCELL_UP	GSE17186_NAIVE_VS_CD21LOW_TRANSITIONAL_BCELL_UP		178	0.237793	0.967778	0.467583	0.732411	1	2919	tags=22%, list=17%, signal=26%
GSE17721_CTRL_VS_POLYIC_8H_BMDC_DN	GSE17721_CTRL_VS_POLYIC_8H_BMDC_DN		177	0.255616	0.966808	0.523046	0.734221	1	1961	tags=20%, list=12%, signal=23%
GSE339_CD4POS_VS_CD8POS_DC_UP	GSE339_CD4POS_VS_CD8POS_DC_UP		189	0.280513	0.96662	0.492813	0.734058	1	2567	tags=24%, list=15%, signal=28%
GSE5542_UNTREATED_VS_IFNA_TREATED_EPITHELIAL_CELLS_24H_UP	GSE5542_UNTREATED_VS_IFNA_TREATED_EPITHELIAL_CELLS_24H_UP		184	0.278321	0.966521	0.50503	0.733699	1	3531	tags=29%, list=21%, signal=36%
GSE14769_UNSTIM_VS_60MIN_LPS_BMDM_UP	GSE14769_UNSTIM_VS_60MIN_LPS_BMDM_UP		173	0.207488	0.966513	0.494	0.733109	1	4195	tags=39%, list=25%, signal=51%
GSE3982_MAC_VS_BASOPHIL_DN	GSE3982_MAC_VS_BASOPHIL_DN		166	0.269538	0.965519	0.491597	0.73505	1	2569	tags=20%, list=15%, signal=24%
GSE24142_EARLY_THYMIC_PROGENITOR_VS_DN3_THYMOCYTE_ADULT_DN	GSE24142_EARLY_THYMIC_PROGENITOR_VS_DN3_THYMOCYTE_ADULT_DN		179	0.256229	0.965007	0.5	0.735752	1	2926	tags=27%, list=17%, signal=32%
GSE13547_CTRL_VS_ANTI_IGM_STIM_ZFX_KO_BCELL_2H_UP	GSE13547_CTRL_VS_ANTI_IGM_STIM_ZFX_KO_BCELL_2H_UP		161	0.242467	0.964722	0.483034	0.735805	1	4378	tags=33%, list=26%, signal=44%
GSE22589_HEALTHY_VS_SIV_INFECTED_DC_UP	GSE22589_HEALTHY_VS_SIV_INFECTED_DC_UP		175	0.234991	0.963551	0.485772	0.738073	1	3576	tags=28%, list=21%, signal=35%
GSE17721_LPS_VS_GARDIQUIMOD_8H_BMDC_UP	GSE17721_LPS_VS_GARDIQUIMOD_8H_BMDC_UP		172	0.225109	0.963544	0.498032	0.737492	1	3740	tags=33%, list=22%, signal=41%
GSE17721_CTRL_VS_PAM3CSK4_4H_BMDC_UP	GSE17721_CTRL_VS_PAM3CSK4_4H_BMDC_UP		178	0.196663	0.963072	0.514286	0.738022	1	3124	tags=20%, list=19%, signal=25%
GSE41176_WT_VS_TAK1_KO_ANTI_IGM_STIM_BCELL_6H_UP	GSE41176_WT_VS_TAK1_KO_ANTI_IGM_STIM_BCELL_6H_UP		173	0.256583	0.962727	0.502959	0.738256	1	2160	tags=19%, list=13%, signal=22%
GSE37605_C57BL6_VS_NOD_FOXP3_IRES_GFP_TCONV_DN	GSE37605_C57BL6_VS_NOD_FOXP3_IRES_GFP_TCONV_DN		146	0.219655	0.962684	0.495935	0.737766	1	4273	tags=37%, list=26%, signal=49%
GSE5542_UNTREATED_VS_IFNG_TREATED_EPITHELIAL_CELLS_24H_UP	GSE5542_UNTREATED_VS_IFNG_TREATED_EPITHELIAL_CELLS_24H_UP		181	0.293745	0.961852	0.506903	0.739273	1	2544	tags=24%, list=15%, signal=28%
GSE5679_RARA_AGONIST_AM580_VS_AM580_AND_ROSIGLITAZONE_TREATED_DC_DN	GSE5679_RARA_AGONIST_AM580_VS_AM580_AND_ROSIGLITAZONE_TREATED_DC_DN		181	0.313971	0.96163	0.509203	0.739253	1	1636	tags=20%, list=10%, signal=22%
GSE9006_1MONTH_VS_4MONTH_POST_TYPE_1_DIABETES_DX_PBMC_UP	GSE9006_1MONTH_VS_4MONTH_POST_TYPE_1_DIABETES_DX_PBMC_UP		165	0.272322	0.961597	0.496094	0.738719	1	1885	tags=17%, list=11%, signal=19%
GSE13522_WT_VS_IFNAR_KO_SKIN_DN	GSE13522_WT_VS_IFNAR_KO_SKIN_DN		174	0.284834	0.96062	0.519833	0.740513	1	2588	tags=28%, list=15%, signal=32%
GSE36078_WT_VS_IL1R_KO_LUNG_DC_AFTER_AD5_INF_UP	GSE36078_WT_VS_IL1R_KO_LUNG_DC_AFTER_AD5_INF_UP		183	0.314392	0.960476	0.513078	0.740239	1	1923	tags=22%, list=11%, signal=25%
GSE16385_UNTREATED_VS_12H_ROSIGLITAZONE_TREATED_MACROPHAGE_DN	GSE16385_UNTREATED_VS_12H_ROSIGLITAZONE_TREATED_MACROPHAGE_DN		141	0.277252	0.959894	0.529774	0.741126	1	1974	tags=22%, list=12%, signal=25%
GSE24574_BCL6_LOW_TFH_VS_TCONV_CD4_TCELL_DN	GSE24574_BCL6_LOW_TFH_VS_TCONV_CD4_TCELL_DN		187	0.216906	0.959805	0.484909	0.740724	1	3888	tags=29%, list=23%, signal=37%
GSE17721_LPS_VS_CPG_1H_BMDC_UP	GSE17721_LPS_VS_CPG_1H_BMDC_UP		175	0.171154	0.959544	0.517647	0.740778	1	2688	tags=15%, list=16%, signal=18%
GSE7764_IL15_NK_CELL_24H_VS_SPLENOCYTE_DN	GSE7764_IL15_NK_CELL_24H_VS_SPLENOCYTE_DN		175	0.252269	0.958895	0.494929	0.741775	1	3209	tags=29%, list=19%, signal=36%
GSE13306_RA_VS_UNTREATED_MEM_CD4_TCELL_UP	GSE13306_RA_VS_UNTREATED_MEM_CD4_TCELL_UP		178	0.307424	0.95841	0.503106	0.742319	1	1636	tags=20%, list=10%, signal=22%
GSE19401_UNSTIM_VS_RETINOIC_ACID_AND_PAM2CSK4_STIM_FOLLICULAR_DC_DN	GSE19401_UNSTIM_VS_RETINOIC_ACID_AND_PAM2CSK4_STIM_FOLLICULAR_DC_DN		190	0.308312	0.957749	0.496109	0.74333	1	2270	tags=24%, list=14%, signal=27%
GSE17721_CTRL_VS_PAM3CSK4_24H_BMDC_UP	GSE17721_CTRL_VS_PAM3CSK4_24H_BMDC_UP		181	0.214664	0.956903	0.52	0.744829	1	3095	tags=21%, list=18%, signal=25%
GSE13411_PLASMA_CELL_VS_MEMORY_BCELL_DN	GSE13411_PLASMA_CELL_VS_MEMORY_BCELL_DN		178	0.28827	0.956233	0.533195	0.745925	1	2757	tags=25%, list=16%, signal=29%
GSE36009_UNSTIM_VS_LPS_STIM_NLRP10_KO_DC_DN	GSE36009_UNSTIM_VS_LPS_STIM_NLRP10_KO_DC_DN		169	0.187306	0.955613	0.493042	0.746921	1	2184	tags=15%, list=13%, signal=17%
GSE3982_MAC_VS_NEUTROPHIL_DN	GSE3982_MAC_VS_NEUTROPHIL_DN		159	0.26928	0.955603	0.524655	0.746364	1	635	tags=11%, list=4%, signal=11%
GSE15330_HSC_VS_LYMPHOID_PRIMED_MULTIPOTENT_PROGENITOR_IKAROS_KO_UP	GSE15330_HSC_VS_LYMPHOID_PRIMED_MULTIPOTENT_PROGENITOR_IKAROS_KO_UP		174	0.202594	0.955521	0.514911	0.745967	1	3853	tags=29%, list=23%, signal=37%
GSE43955_TH0_VS_TGFB_IL6_TH17_ACT_CD4_TCELL_30H_UP	GSE43955_TH0_VS_TGFB_IL6_TH17_ACT_CD4_TCELL_30H_UP		171	0.276445	0.9555	0.493976	0.745414	1	1132	tags=14%, list=7%, signal=15%
GSE37301_COMMON_LYMPHOID_PROGENITOR_VS_GRAN_MONO_PROGENITOR_UP	GSE37301_COMMON_LYMPHOID_PROGENITOR_VS_GRAN_MONO_PROGENITOR_UP		169	0.22638	0.954904	0.521212	0.746293	1	2241	tags=20%, list=13%, signal=22%
GSE38304_MYC_NEG_VS_POS_GC_BCELL_DN	GSE38304_MYC_NEG_VS_POS_GC_BCELL_DN		178	0.261233	0.954469	0.510374	0.746815	1	2249	tags=21%, list=13%, signal=24%
GSE3982_BASOPHIL_VS_TH2_DN	GSE3982_BASOPHIL_VS_TH2_DN		177	0.191941	0.95426	0.536634	0.746761	1	3689	tags=31%, list=22%, signal=39%
GSE43863_NAIVE_VS_TFH_CD4_EFF_TCELL_D6_LCMV_DN	GSE43863_NAIVE_VS_TFH_CD4_EFF_TCELL_D6_LCMV_DN		118	0.322983	0.952403	0.530488	0.750717	1	1751	tags=27%, list=10%, signal=30%
GSE22919_RESTING_VS_IL2_IL12_IL15_STIM_NK_CELL_DN	GSE22919_RESTING_VS_IL2_IL12_IL15_STIM_NK_CELL_DN		175	0.245794	0.951685	0.502032	0.751997	1	2188	tags=17%, list=13%, signal=20%
GSE26030_UNSTIM_VS_RESTIM_TH17_DAY15_POST_POLARIZATION_DN	GSE26030_UNSTIM_VS_RESTIM_TH17_DAY15_POST_POLARIZATION_DN		182	0.181377	0.95165	0.506073	0.751469	1	3084	tags=23%, list=18%, signal=28%
GSE17721_CTRL_VS_CPG_24H_BMDC_DN	GSE17721_CTRL_VS_CPG_24H_BMDC_DN		168	0.216169	0.951256	0.509506	0.751833	1	2145	tags=15%, list=13%, signal=17%
GSE27786_NKTCELL_VS_MONO_MAC_UP	GSE27786_NKTCELL_VS_MONO_MAC_UP		173	0.168337	0.951212	0.514677	0.751337	1	3814	tags=28%, list=23%, signal=36%
GSE12963_ENV_NEF_VS_ENV_NEF_AND_VPR_DEFICIENT_HIV1_INF_CD4_TCELL_DN	GSE12963_ENV_NEF_VS_ENV_NEF_AND_VPR_DEFICIENT_HIV1_INF_CD4_TCELL_DN		132	0.246062	0.951142	0.545977	0.750926	1	2724	tags=28%, list=16%, signal=33%
GSE25890_CTRL_VS_IL33_IL7_TREATED_NUOCYTES_DN	GSE25890_CTRL_VS_IL33_IL7_TREATED_NUOCYTES_DN		184	0.19359	0.9504	0.497908	0.752201	1	4239	tags=32%, list=25%, signal=42%
GSE41867_NAIVE_VS_DAY30_LCMV_ARMSTRONG_MEMORY_CD8_TCELL_DN	GSE41867_NAIVE_VS_DAY30_LCMV_ARMSTRONG_MEMORY_CD8_TCELL_DN		178	0.170751	0.950231	0.491936	0.752048	1	3767	tags=26%, list=23%, signal=34%
GSE6259_FLT3L_INDUCED_33D1_POS_DC_VS_CD4_TCELL_DN	GSE6259_FLT3L_INDUCED_33D1_POS_DC_VS_CD4_TCELL_DN		163	0.23522	0.949921	0.49187	0.752265	1	3733	tags=29%, list=22%, signal=38%
GSE360_T_GONDII_VS_B_MALAYI_HIGH_DOSE_DC_UP	GSE360_T_GONDII_VS_B_MALAYI_HIGH_DOSE_DC_UP		167	0.294984	0.949343	0.535573	0.753117	1	1108	tags=15%, list=7%, signal=16%
GSE5503_LIVER_DC_VS_SPLEEN_DC_ACTIVATED_ALLOGENIC_TCELL_DN	GSE5503_LIVER_DC_VS_SPLEEN_DC_ACTIVATED_ALLOGENIC_TCELL_DN		174	0.195946	0.949075	0.52	0.753203	1	1344	tags=8%, list=8%, signal=9%
GSE3982_MEMORY_CD4_TCELL_VS_BCELL_DN	GSE3982_MEMORY_CD4_TCELL_VS_BCELL_DN		177	0.298696	0.949049	0.5138	0.752657	1	2630	tags=27%, list=16%, signal=32%
GSE14308_TH1_VS_NAIVE_CD4_TCELL_UP	GSE14308_TH1_VS_NAIVE_CD4_TCELL_UP		171	0.185326	0.948836	0.55754	0.752575	1	3796	tags=31%, list=23%, signal=40%
GSE22601_DOUBLE_NEGATIVE_VS_DOUBLE_POSITIVE_THYMOCYTE_DN	GSE22601_DOUBLE_NEGATIVE_VS_DOUBLE_POSITIVE_THYMOCYTE_DN		187	0.231258	0.947869	0.529897	0.754453	1	3271	tags=22%, list=20%, signal=28%
GSE17974_CTRL_VS_ACT_IL4_AND_ANTI_IL12_6H_CD4_TCELL_DN	GSE17974_CTRL_VS_ACT_IL4_AND_ANTI_IL12_6H_CD4_TCELL_DN		169	0.243605	0.947432	0.532673	0.754928	1	3231	tags=27%, list=19%, signal=33%
GSE14415_TCONV_VS_FOXP3_KO_INDUCED_TREG_DN	GSE14415_TCONV_VS_FOXP3_KO_INDUCED_TREG_DN		174	0.25884	0.947283	0.512295	0.754674	1	4271	tags=31%, list=26%, signal=41%
GSE15930_STIM_VS_STIM_AND_TRICHOSTATINA_48H_CD8_T_CELL_UP	GSE15930_STIM_VS_STIM_AND_TRICHOSTATINA_48H_CD8_T_CELL_UP		187	0.234678	0.946703	0.522505	0.755453	1	2634	tags=22%, list=16%, signal=26%
KAECH_DAY15_EFF_VS_MEMORY_CD8_TCELL_DN	KAECH_DAY15_EFF_VS_MEMORY_CD8_TCELL_DN		188	0.232573	0.946649	0.498982	0.755013	1	1733	tags=14%, list=10%, signal=16%
GSE5099_UNSTIM_VS_MCSF_TREATED_MONOCYTE_DAY3_UP	GSE5099_UNSTIM_VS_MCSF_TREATED_MONOCYTE_DAY3_UP		170	0.205943	0.94627	0.538784	0.755364	1	3472	tags=30%, list=21%, signal=37%
GSE25085_FETAL_LIVER_VS_FETAL_BM_SP4_THYMIC_IMPLANT_DN	GSE25085_FETAL_LIVER_VS_FETAL_BM_SP4_THYMIC_IMPLANT_DN		185	0.285258	0.945591	0.538767	0.756491	1	2087	tags=23%, list=12%, signal=26%
GSE12845_IGD_POS_BLOOD_VS_DARKZONE_GC_TONSIL_BCELL_DN	GSE12845_IGD_POS_BLOOD_VS_DARKZONE_GC_TONSIL_BCELL_DN		177	0.161781	0.945273	0.498956	0.75664	1	4278	tags=27%, list=26%, signal=36%
GSE14308_TH17_VS_NATURAL_TREG_DN	GSE14308_TH17_VS_NATURAL_TREG_DN		170	0.209021	0.945006	0.536082	0.756709	1	985	tags=7%, list=6%, signal=7%
GSE10325_CD4_TCELL_VS_BCELL_UP	GSE10325_CD4_TCELL_VS_BCELL_UP		184	0.33241	0.944681	0.532922	0.756949	1	2155	tags=27%, list=13%, signal=30%
GSE411_WT_VS_SOCS3_KO_MACROPHAGE_IL6_STIM_100MIN_DN	GSE411_WT_VS_SOCS3_KO_MACROPHAGE_IL6_STIM_100MIN_DN		175	0.227311	0.944217	0.511628	0.757496	1	2512	tags=16%, list=15%, signal=19%
GSE45365_NK_CELL_VS_CD8A_DC_UP	GSE45365_NK_CELL_VS_CD8A_DC_UP		186	0.205729	0.943751	0.537849	0.758045	1	3403	tags=29%, list=20%, signal=36%
GSE13762_CTRL_VS_125_VITAMIND_DAY12_DC_DN	GSE13762_CTRL_VS_125_VITAMIND_DAY12_DC_DN		110	0.273874	0.943415	0.565657	0.758335	1	1106	tags=13%, list=7%, signal=14%
GSE7509_FCGRIIB_VS_TNFA_IL1B_IL6_PGE_STIM_DC_UP	GSE7509_FCGRIIB_VS_TNFA_IL1B_IL6_PGE_STIM_DC_UP		173	0.14644	0.943157	0.490385	0.758384	1	3861	tags=25%, list=23%, signal=32%
GSE43955_TH0_VS_TGFB_IL6_TH17_ACT_CD4_TCELL_20H_UP	GSE43955_TH0_VS_TGFB_IL6_TH17_ACT_CD4_TCELL_20H_UP		174	0.2257	0.943135	0.530888	0.75783	1	2727	tags=25%, list=16%, signal=30%
GSE22140_HEALTHY_VS_ARTHRITIC_MOUSE_CD4_TCELL_DN	GSE22140_HEALTHY_VS_ARTHRITIC_MOUSE_CD4_TCELL_DN		194	0.208667	0.943116	0.50099	0.757282	1	3036	tags=22%, list=18%, signal=26%
GSE17721_LPS_VS_GARDIQUIMOD_2H_BMDC_UP	GSE17721_LPS_VS_GARDIQUIMOD_2H_BMDC_UP		175	0.261665	0.942517	0.529058	0.758145	1	2039	tags=17%, list=12%, signal=19%
GSE40274_CTRL_VS_EOS_TRANSDUCED_ACTIVATED_CD4_TCELL_UP	GSE40274_CTRL_VS_EOS_TRANSDUCED_ACTIVATED_CD4_TCELL_UP		169	0.29051	0.941838	0.539095	0.759272	1	1865	tags=17%, list=11%, signal=18%
GSE40225_WT_VS_RIP_B7X_DIABETIC_MOUSE_PANCREATIC_CD8_TCELL_DN	GSE40225_WT_VS_RIP_B7X_DIABETIC_MOUSE_PANCREATIC_CD8_TCELL_DN		181	0.18881	0.941476	0.534137	0.759582	1	2903	tags=20%, list=17%, signal=24%
GSE23308_CTRL_VS_CORTICOSTERONE_TREATED_MACROPHAGE_DN	GSE23308_CTRL_VS_CORTICOSTERONE_TREATED_MACROPHAGE_DN		180	0.2282	0.941318	0.53629	0.759354	1	2961	tags=24%, list=18%, signal=29%
GSE24634_TEFF_VS_TCONV_DAY3_IN_CULTURE_UP	GSE24634_TEFF_VS_TCONV_DAY3_IN_CULTURE_UP		184	0.226384	0.941004	0.514463	0.759576	1	2957	tags=21%, list=18%, signal=25%
GSE13306_RA_VS_UNTREATED_MEM_CD4_TCELL_DN	GSE13306_RA_VS_UNTREATED_MEM_CD4_TCELL_DN		165	0.241078	0.94087	0.567951	0.759313	1	2006	tags=17%, list=12%, signal=19%
GSE41176_UNSTIM_VS_ANTI_IGM_STIM_TAK1_KO_BCELL_1H_UP	GSE41176_UNSTIM_VS_ANTI_IGM_STIM_TAK1_KO_BCELL_1H_UP		168	0.227017	0.940496	0.518443	0.759617	1	3407	tags=26%, list=20%, signal=33%
GSE36078_WT_VS_IL1R_KO_LUNG_DC_AFTER_AD5_T425A_HEXON_INF_UP	GSE36078_WT_VS_IL1R_KO_LUNG_DC_AFTER_AD5_T425A_HEXON_INF_UP		174	0.230605	0.940206	0.56639	0.759723	1	1695	tags=14%, list=10%, signal=15%
GSE2770_TGFB_AND_IL4_ACT_VS_ACT_CD4_TCELL_48H_DN	GSE2770_TGFB_AND_IL4_ACT_VS_ACT_CD4_TCELL_48H_DN		177	0.273803	0.940068	0.525692	0.759459	1	1305	tags=11%, list=8%, signal=12%
GSE17974_0H_VS_2H_IN_VITRO_ACT_CD4_TCELL_DN	GSE17974_0H_VS_2H_IN_VITRO_ACT_CD4_TCELL_DN		169	0.217879	0.939809	0.519348	0.759511	1	3620	tags=31%, list=22%, signal=40%
GSE29164_UNTREATED_VS_CD8_TCELL_TREATED_MELANOMA_DAY3_DN	GSE29164_UNTREATED_VS_CD8_TCELL_TREATED_MELANOMA_DAY3_DN		183	0.290644	0.939011	0.541322	0.76089	1	1635	tags=15%, list=10%, signal=17%
GSE20715_0H_VS_48H_OZONE_TLR4_KO_LUNG_DN	GSE20715_0H_VS_48H_OZONE_TLR4_KO_LUNG_DN		189	0.212147	0.93898	0.537864	0.760384	1	3001	tags=25%, list=18%, signal=31%
GSE33424_CD161_HIGH_VS_NEG_CD8_TCELL_DN	GSE33424_CD161_HIGH_VS_NEG_CD8_TCELL_DN		174	0.246542	0.938746	0.546667	0.760377	1	1658	tags=15%, list=10%, signal=16%
GSE2770_UNTREATED_VS_TGFB_AND_IL12_TREATED_ACT_CD4_TCELL_2H_DN	GSE2770_UNTREATED_VS_TGFB_AND_IL12_TREATED_ACT_CD4_TCELL_2H_DN		164	0.226133	0.938663	0.574181	0.759985	1	1790	tags=13%, list=11%, signal=15%
GSE1925_CTRL_VS_3H_IFNG_STIM_MACROPHAGE_UP	GSE1925_CTRL_VS_3H_IFNG_STIM_MACROPHAGE_UP		186	0.21859	0.937964	0.513672	0.761134	1	2552	tags=20%, list=15%, signal=24%
GSE46143_CTRL_VS_LMP2A_TRANSDUCED_CD10_POS_GC_BCELL_DN	GSE46143_CTRL_VS_LMP2A_TRANSDUCED_CD10_POS_GC_BCELL_DN		176	0.212296	0.937866	0.509278	0.760795	1	3212	tags=23%, list=19%, signal=29%
GSE17580_UNINFECTED_VS_S_MANSONI_INF_TEFF_UP	GSE17580_UNINFECTED_VS_S_MANSONI_INF_TEFF_UP		184	0.245044	0.93767	0.538775	0.76066	1	1715	tags=16%, list=10%, signal=17%
GSE17721_CTRL_VS_CPG_8H_BMDC_DN	GSE17721_CTRL_VS_CPG_8H_BMDC_DN		183	0.234486	0.937649	0.538302	0.760125	1	1625	tags=15%, list=10%, signal=16%
GSE26030_TH1_VS_TH17_RESTIMULATED_DAY5_POST_POLARIZATION_UP	GSE26030_TH1_VS_TH17_RESTIMULATED_DAY5_POST_POLARIZATION_UP		184	0.242044	0.937378	0.546201	0.760271	1	4065	tags=38%, list=24%, signal=50%
GSE23925_DARK_ZONE_VS_NAIVE_BCELL_UP	GSE23925_DARK_ZONE_VS_NAIVE_BCELL_UP		176	0.19988	0.937376	0.550308	0.759686	1	2944	tags=21%, list=18%, signal=25%
GSE35685_CD34POS_CD38NEG_VS_CD34POS_CD10NEG_CD62LPOS_BONE_MARROW_DN	GSE35685_CD34POS_CD38NEG_VS_CD34POS_CD10NEG_CD62LPOS_BONE_MARROW_DN		175	0.236498	0.936999	0.564103	0.760014	1	1192	tags=12%, list=7%, signal=13%
GSE17721_LPS_VS_PAM3CSK4_6H_BMDC_UP	GSE17721_LPS_VS_PAM3CSK4_6H_BMDC_UP		187	0.219692	0.936891	0.541752	0.75966	1	2729	tags=21%, list=16%, signal=25%
GSE1448_CTRL_VS_ANTI_VALPHA2_DP_THYMOCYTE_DN	GSE1448_CTRL_VS_ANTI_VALPHA2_DP_THYMOCYTE_DN		171	0.249792	0.936861	0.548255	0.759145	1	3193	tags=27%, list=19%, signal=34%
GSE22886_NAIVE_TCELL_VS_DC_UP	GSE22886_NAIVE_TCELL_VS_DC_UP		177	0.282228	0.936761	0.517895	0.758801	1	2117	tags=18%, list=13%, signal=20%
GSE42724_NAIVE_VS_MEMORY_BCELL_UP	GSE42724_NAIVE_VS_MEMORY_BCELL_UP		159	0.264754	0.936733	0.539526	0.758288	1	1764	tags=19%, list=11%, signal=21%
GSE7568_IL4_TGFB_DEXAMETHASONE_VS_IL4_TGFB_TREATED_MACROPHAGE_UP	GSE7568_IL4_TGFB_DEXAMETHASONE_VS_IL4_TGFB_TREATED_MACROPHAGE_UP		164	0.188485	0.936682	0.496945	0.757822	1	4180	tags=31%, list=25%, signal=41%
GSE7460_CTRL_VS_TGFB_TREATED_ACT_TREG_UP	GSE7460_CTRL_VS_TGFB_TREATED_ACT_TREG_UP		173	0.226528	0.936534	0.529175	0.757626	1	2334	tags=18%, list=14%, signal=21%
GSE15330_HSC_VS_PRO_BCELL_DN	GSE15330_HSC_VS_PRO_BCELL_DN		173	0.191738	0.936063	0.537657	0.758199	1	2721	tags=19%, list=16%, signal=23%
GSE5679_CTRL_VS_RARA_AGONIST_AM580_TREATED_DC_UP	GSE5679_CTRL_VS_RARA_AGONIST_AM580_TREATED_DC_UP		182	0.245397	0.935984	0.506329	0.757798	1	4915	tags=40%, list=29%, signal=56%
GSE37533_UNTREATED_VS_PIOGLIZATONE_TREATED_CD4_TCELL_FOXP3_TRASDUCED_CD4_TCELL_UP	GSE37533_UNTREATED_VS_PIOGLIZATONE_TREATED_CD4_TCELL_FOXP3_TRASDUCED_CD4_TCELL_UP		141	0.226745	0.935886	0.564706	0.757452	1	2975	tags=26%, list=18%, signal=32%
GSE43955_10H_VS_60H_ACT_CD4_TCELL_UP	GSE43955_10H_VS_60H_ACT_CD4_TCELL_UP		180	0.220793	0.935753	0.542914	0.757231	1	2277	tags=17%, list=14%, signal=20%
GSE12845_IGD_POS_BLOOD_VS_DARKZONE_GC_TONSIL_BCELL_UP	GSE12845_IGD_POS_BLOOD_VS_DARKZONE_GC_TONSIL_BCELL_UP		172	0.240899	0.9352	0.532129	0.758085	1	2053	tags=16%, list=12%, signal=18%
GSE360_CTRL_VS_L_DONOVANI_DC_DN	GSE360_CTRL_VS_L_DONOVANI_DC_DN		174	0.279577	0.934965	0.559223	0.758093	1	1732	tags=22%, list=10%, signal=24%
GSE20727_DNFB_ALLERGEN_VS_ROS_INH_AND_DNFB_ALLERGEN_TREATED_DC_DN	GSE20727_DNFB_ALLERGEN_VS_ROS_INH_AND_DNFB_ALLERGEN_TREATED_DC_DN		182	0.223293	0.934713	0.554	0.758108	1	2555	tags=22%, list=15%, signal=26%
GSE41176_UNSTIM_VS_ANTI_IGM_STIM_BCELL_3H_DN	GSE41176_UNSTIM_VS_ANTI_IGM_STIM_BCELL_3H_DN		173	0.224802	0.934308	0.529158	0.758536	1	1998	tags=12%, list=12%, signal=14%
GSE17721_4_VS_24H_GARDIQUIMOD_BMDC_DN	GSE17721_4_VS_24H_GARDIQUIMOD_BMDC_DN		178	0.172222	0.934188	0.533195	0.758279	1	4163	tags=31%, list=25%, signal=41%
GSE34515_CD16_POS_MONOCYTE_VS_DC_DN	GSE34515_CD16_POS_MONOCYTE_VS_DC_DN		176	0.293352	0.933963	0.552577	0.758253	1	1602	tags=15%, list=10%, signal=17%
GSE21063_CTRL_VS_ANTI_IGM_STIM_BCELL_NFATC1_KO_16H_UP	GSE21063_CTRL_VS_ANTI_IGM_STIM_BCELL_NFATC1_KO_16H_UP		170	0.278361	0.933768	0.576541	0.758134	1	2021	tags=22%, list=12%, signal=25%
GSE32164_ALTERNATIVELY_ACT_M2_VS_CMYC_INHIBITED_MACROPHAGE_DN	GSE32164_ALTERNATIVELY_ACT_M2_VS_CMYC_INHIBITED_MACROPHAGE_DN		183	0.213859	0.933299	0.570297	0.758757	1	2758	tags=20%, list=16%, signal=23%
GSE14908_RESTING_VS_HDM_STIM_CD4_TCELL_NONATOPIC_PATIENT_DN	GSE14908_RESTING_VS_HDM_STIM_CD4_TCELL_NONATOPIC_PATIENT_DN		168	0.175728	0.931961	0.54065	0.761398	1	1851	tags=10%, list=11%, signal=11%
GSE339_EX_VIVO_VS_IN_CULTURE_CD8POS_DC_DN	GSE339_EX_VIVO_VS_IN_CULTURE_CD8POS_DC_DN		188	0.21884	0.930943	0.549213	0.763339	1	2752	tags=17%, list=16%, signal=20%
GSE17186_CD21LOW_VS_CD21HIGH_TRANSITIONAL_BCELL_UP	GSE17186_CD21LOW_VS_CD21HIGH_TRANSITIONAL_BCELL_UP		175	0.247571	0.930603	0.559671	0.763613	1	1926	tags=15%, list=12%, signal=17%
GSE10239_NAIVE_VS_MEMORY_CD8_TCELL_DN	GSE10239_NAIVE_VS_MEMORY_CD8_TCELL_DN		159	0.258313	0.929976	0.551935	0.764599	1	2605	tags=28%, list=16%, signal=32%
GSE5455_HEALTHY_VS_TUMOR_BEARING_MOUSE_SPLEEN_MONOCYTE_24H_INCUBATION_DN	GSE5455_HEALTHY_VS_TUMOR_BEARING_MOUSE_SPLEEN_MONOCYTE_24H_INCUBATION_DN		172	0.28655	0.929893	0.581741	0.764219	1	1854	tags=22%, list=11%, signal=24%
GSE36009_UNSTIM_VS_LPS_STIM_NLRP10_KO_DC_UP	GSE36009_UNSTIM_VS_LPS_STIM_NLRP10_KO_DC_UP		179	0.207786	0.929658	0.55668	0.764225	1	2273	tags=16%, list=14%, signal=19%
GSE17974_1H_VS_72H_UNTREATED_IN_VITRO_CD4_TCELL_DN	GSE17974_1H_VS_72H_UNTREATED_IN_VITRO_CD4_TCELL_DN		172	0.190297	0.929285	0.508163	0.764569	1	3717	tags=25%, list=22%, signal=32%
GSE10240_IL22_VS_IL22_AND_IL17_STIM_PRIMARY_BRONCHIAL_EPITHELIAL_CELLS_UP	GSE10240_IL22_VS_IL22_AND_IL17_STIM_PRIMARY_BRONCHIAL_EPITHELIAL_CELLS_UP		180	0.24091	0.929226	0.53629	0.764155	1	2620	tags=21%, list=16%, signal=25%
GSE43863_LY6C_INT_CXCR5POS_VS_LY6C_LOW_CXCR5NEG_EFFECTOR_CD4_TCELL_DN	GSE43863_LY6C_INT_CXCR5POS_VS_LY6C_LOW_CXCR5NEG_EFFECTOR_CD4_TCELL_DN		179	0.263136	0.928521	0.57	0.765251	1	2202	tags=23%, list=13%, signal=26%
GSE39110_UNTREATED_VS_IL2_TREATED_CD8_TCELL_DAY3_POST_IMMUNIZATION_DN	GSE39110_UNTREATED_VS_IL2_TREATED_CD8_TCELL_DAY3_POST_IMMUNIZATION_DN		182	0.228289	0.928467	0.543033	0.764795	1	2389	tags=19%, list=14%, signal=22%
GSE3982_DC_VS_TH1_DN	GSE3982_DC_VS_TH1_DN		180	0.246098	0.928321	0.555102	0.764547	1	3279	tags=31%, list=20%, signal=38%
GSE10240_IL17_VS_IL17_AND_IL22_STIM_PRIMARY_BRONCHIAL_EPITHELIAL_CELLS_UP	GSE10240_IL17_VS_IL17_AND_IL22_STIM_PRIMARY_BRONCHIAL_EPITHELIAL_CELLS_UP		173	0.217458	0.927286	0.552632	0.766547	1	2358	tags=17%, list=14%, signal=20%
GSE30971_CTRL_VS_LPS_STIM_MACROPHAGE_WBP7_KO_2H_UP	GSE30971_CTRL_VS_LPS_STIM_MACROPHAGE_WBP7_KO_2H_UP		166	0.321404	0.926952	0.551653	0.766764	1	2799	tags=34%, list=17%, signal=40%
GSE2585_CTEC_VS_MTEC_THYMUS_DN	GSE2585_CTEC_VS_MTEC_THYMUS_DN		166	0.294392	0.926804	0.585513	0.766569	1	2663	tags=31%, list=16%, signal=36%
GSE17721_0.5H_VS_24H_LPS_BMDC_DN	GSE17721_0.5H_VS_24H_LPS_BMDC_DN		182	0.222678	0.926779	0.558233	0.766045	1	2807	tags=23%, list=17%, signal=27%
GSE37416_0H_VS_6H_F_TULARENSIS_LVS_NEUTROPHIL_UP	GSE37416_0H_VS_6H_F_TULARENSIS_LVS_NEUTROPHIL_UP		177	0.224403	0.926726	0.569002	0.765597	1	3106	tags=23%, list=19%, signal=28%
GSE21546_WT_VS_ELK1_KO_DP_THYMOCYTES_UP	GSE21546_WT_VS_ELK1_KO_DP_THYMOCYTES_UP		177	0.22964	0.926674	0.578244	0.76516	1	1431	tags=12%, list=9%, signal=13%
GSE40274_CTRL_VS_FOXP3_AND_XBP1_TRANSDUCED_ACTIVATED_CD4_TCELL_DN	GSE40274_CTRL_VS_FOXP3_AND_XBP1_TRANSDUCED_ACTIVATED_CD4_TCELL_DN		145	0.274435	0.926668	0.568898	0.764614	1	2242	tags=23%, list=13%, signal=26%
GSE14415_INDUCED_VS_NATURAL_TREG_DN	GSE14415_INDUCED_VS_NATURAL_TREG_DN		172	0.260764	0.926155	0.525458	0.765306	1	2773	tags=16%, list=17%, signal=19%
GSE37532_TREG_VS_TCONV_CD4_TCELL_FROM_LN_DN	GSE37532_TREG_VS_TCONV_CD4_TCELL_FROM_LN_DN		184	0.225314	0.926083	0.521298	0.76489	1	2706	tags=22%, list=16%, signal=26%
GSE360_CTRL_VS_B_MALAYI_LOW_DOSE_MAC_UP	GSE360_CTRL_VS_B_MALAYI_LOW_DOSE_MAC_UP		177	0.188617	0.926048	0.566474	0.764405	1	3364	tags=26%, list=20%, signal=32%
GSE12392_WT_VS_IFNAR_KO_CD8A_NEG_SPLEEN_DC_UP	GSE12392_WT_VS_IFNAR_KO_CD8A_NEG_SPLEEN_DC_UP		177	0.295018	0.926005	0.566667	0.763927	1	1715	tags=20%, list=10%, signal=22%
GSE17721_CTRL_VS_CPG_12H_BMDC_DN	GSE17721_CTRL_VS_CPG_12H_BMDC_DN		166	0.234943	0.925802	0.559454	0.763885	1	2401	tags=22%, list=14%, signal=26%
GSE28737_WT_VS_BCL6_HET_FOLLICULAR_BCELL_DN	GSE28737_WT_VS_BCL6_HET_FOLLICULAR_BCELL_DN		171	0.279487	0.925797	0.566038	0.763323	1	2802	tags=30%, list=17%, signal=35%
GSE10239_NAIVE_VS_KLRG1INT_EFF_CD8_TCELL_UP	GSE10239_NAIVE_VS_KLRG1INT_EFF_CD8_TCELL_UP		172	0.218239	0.92526	0.559356	0.764067	1	2642	tags=19%, list=16%, signal=23%
GSE2770_IL4_ACT_VS_ACT_CD4_TCELL_2H_DN	GSE2770_IL4_ACT_VS_ACT_CD4_TCELL_2H_DN		175	0.221518	0.925238	0.514677	0.763548	1	2423	tags=18%, list=14%, signal=20%
GSE39916_B_CELL_SPLEEN_VS_PLASMA_CELL_BONE_MARROW_DN	GSE39916_B_CELL_SPLEEN_VS_PLASMA_CELL_BONE_MARROW_DN		174	0.303845	0.925061	0.560878	0.763434	1	2015	tags=22%, list=12%, signal=25%
GSE7831_CPG_VS_INFLUENZA_STIM_PDC_4H_UP	GSE7831_CPG_VS_INFLUENZA_STIM_PDC_4H_UP		166	0.175749	0.924717	0.625984	0.763724	1	2571	tags=16%, list=15%, signal=18%
GSE6674_UNSTIM_VS_ANTI_IGM_STIM_BCELL_UP	GSE6674_UNSTIM_VS_ANTI_IGM_STIM_BCELL_UP		159	0.206309	0.924644	0.544513	0.763337	1	3153	tags=20%, list=19%, signal=25%
GSE29618_PRE_VS_DAY7_POST_LAIV_FLU_VACCINE_BCELL_UP	GSE29618_PRE_VS_DAY7_POST_LAIV_FLU_VACCINE_BCELL_UP		176	0.178609	0.924316	0.560082	0.763568	1	3494	tags=27%, list=21%, signal=33%
GSE37301_COMMON_LYMPHOID_PROGENITOR_VS_PRO_BCELL_DN	GSE37301_COMMON_LYMPHOID_PROGENITOR_VS_PRO_BCELL_DN		178	0.193668	0.923849	0.537344	0.764119	1	1904	tags=11%, list=11%, signal=13%
GSE17721_POLYIC_VS_CPG_16H_BMDC_UP	GSE17721_POLYIC_VS_CPG_16H_BMDC_UP		179	0.228844	0.923798	0.575758	0.763658	1	2432	tags=19%, list=15%, signal=22%
GSE17721_4_VS_24H_GARDIQUIMOD_BMDC_UP	GSE17721_4_VS_24H_GARDIQUIMOD_BMDC_UP		167	0.22597	0.923742	0.587084	0.763245	1	2786	tags=22%, list=17%, signal=26%
GSE20715_0H_VS_6H_OZONE_TLR4_KO_LUNG_UP	GSE20715_0H_VS_6H_OZONE_TLR4_KO_LUNG_UP		161	0.268513	0.923571	0.556225	0.763081	1	2107	tags=24%, list=13%, signal=27%
GSE13738_RESTING_VS_BYSTANDER_ACTIVATED_CD4_TCELL_DN	GSE13738_RESTING_VS_BYSTANDER_ACTIVATED_CD4_TCELL_DN		182	0.247641	0.923552	0.540816	0.762558	1	2799	tags=25%, list=17%, signal=30%
GSE3920_IFNA_VS_IFNG_TREATED_ENDOTHELIAL_CELL_UP	GSE3920_IFNA_VS_IFNG_TREATED_ENDOTHELIAL_CELL_UP		154	0.223575	0.923261	0.532922	0.762765	1	1820	tags=12%, list=11%, signal=14%
GSE3982_CENT_MEMORY_CD4_TCELL_VS_NKCELL_DN	GSE3982_CENT_MEMORY_CD4_TCELL_VS_NKCELL_DN		173	0.280589	0.922623	0.55332	0.763744	1	2626	tags=25%, list=16%, signal=29%
GSE29949_MICROGLIA_BRAIN_VS_MONOCYTE_BONE_MARROW_DN	GSE29949_MICROGLIA_BRAIN_VS_MONOCYTE_BONE_MARROW_DN		180	0.23448	0.921973	0.559184	0.764768	1	1394	tags=10%, list=8%, signal=11%
GSE15330_HSC_VS_MEGAKARYOCYTE_ERYTHROID_PROGENITOR_IKAROS_KO_DN	GSE15330_HSC_VS_MEGAKARYOCYTE_ERYTHROID_PROGENITOR_IKAROS_KO_DN		166	0.268691	0.921958	0.579477	0.764246	1	2764	tags=25%, list=17%, signal=30%
GSE24574_NAIVE_VS_TCONV_CD4_TCELL_UP	GSE24574_NAIVE_VS_TCONV_CD4_TCELL_UP		171	0.25404	0.920602	0.574757	0.767031	1	1624	tags=19%, list=10%, signal=21%
GSE17721_0.5H_VS_4H_LPS_BMDC_DN	GSE17721_0.5H_VS_4H_LPS_BMDC_DN		174	0.245532	0.920484	0.582996	0.766759	1	2979	tags=26%, list=18%, signal=31%
GSE17721_CTRL_VS_PAM3CSK4_6H_BMDC_DN	GSE17721_CTRL_VS_PAM3CSK4_6H_BMDC_DN		164	0.199999	0.91983	0.582205	0.767823	1	3146	tags=26%, list=19%, signal=32%
GSE20198_UNTREATED_VS_IFNA_TREATED_ACT_CD4_TCELL_DN	GSE20198_UNTREATED_VS_IFNA_TREATED_ACT_CD4_TCELL_DN		176	0.167808	0.919649	0.561265	0.767693	1	3706	tags=26%, list=22%, signal=33%
GSE37301_PRO_BCELL_VS_GRANULOCYTE_MONOCYTE_PROGENITOR_DN	GSE37301_PRO_BCELL_VS_GRANULOCYTE_MONOCYTE_PROGENITOR_DN		175	0.242831	0.91964	0.56785	0.767152	1	1824	tags=18%, list=11%, signal=20%
GSE21380_NON_TFH_VS_TFH_CD4_TCELL_DN	GSE21380_NON_TFH_VS_TFH_CD4_TCELL_DN		180	0.283556	0.91931	0.555324	0.767473	1	1197	tags=12%, list=7%, signal=12%
GSE46606_UNSTIM_VS_CD40L_IL2_IL5_DAY1_STIMULATED_BCELL_DN	GSE46606_UNSTIM_VS_CD40L_IL2_IL5_DAY1_STIMULATED_BCELL_DN		167	0.203483	0.919154	0.562141	0.767275	1	2804	tags=23%, list=17%, signal=27%
GSE3982_DC_VS_MAC_UP	GSE3982_DC_VS_MAC_UP		172	0.237191	0.918695	0.59596	0.767838	1	1356	tags=12%, list=8%, signal=13%
GSE17974_CTRL_VS_ACT_IL4_AND_ANTI_IL12_1H_CD4_TCELL_DN	GSE17974_CTRL_VS_ACT_IL4_AND_ANTI_IL12_1H_CD4_TCELL_DN		175	0.235859	0.918461	0.557613	0.7679	1	3084	tags=27%, list=18%, signal=33%
GSE14415_TCONV_VS_FOXP3_KO_INDUCED_TREG_UP	GSE14415_TCONV_VS_FOXP3_KO_INDUCED_TREG_UP		159	0.169613	0.917621	0.563241	0.769377	1	4841	tags=36%, list=29%, signal=51%
GSE29618_BCELL_VS_MONOCYTE_DAY7_FLU_VACCINE_DN	GSE29618_BCELL_VS_MONOCYTE_DAY7_FLU_VACCINE_DN		188	0.290098	0.917589	0.55315	0.768896	1	4045	tags=38%, list=24%, signal=49%
GSE15330_HSC_VS_PRO_BCELL_UP	GSE15330_HSC_VS_PRO_BCELL_UP		174	0.201194	0.917209	0.535124	0.769288	1	2688	tags=18%, list=16%, signal=21%
GSE17721_0.5H_VS_8H_GARDIQUIMOD_BMDC_DN	GSE17721_0.5H_VS_8H_GARDIQUIMOD_BMDC_DN		178	0.203459	0.917154	0.568182	0.768857	1	1886	tags=13%, list=11%, signal=14%
GSE3982_MAST_CELL_VS_MAC_DN	GSE3982_MAST_CELL_VS_MAC_DN		173	0.234235	0.917139	0.540486	0.768334	1	1974	tags=20%, list=12%, signal=23%
GSE23502_WT_VS_HDC_KO_MYELOID_DERIVED_SUPPRESSOR_CELL_BM_DN	GSE23502_WT_VS_HDC_KO_MYELOID_DERIVED_SUPPRESSOR_CELL_BM_DN		182	0.262758	0.916334	0.557143	0.76978	1	2893	tags=26%, list=17%, signal=31%
GSE29618_LAIV_VS_TIV_FLU_VACCINE_DAY7_PDC_DN	GSE29618_LAIV_VS_TIV_FLU_VACCINE_DAY7_PDC_DN		163	0.245862	0.916277	0.616279	0.76937	1	2311	tags=21%, list=14%, signal=25%
GSE37301_GRANULOCYTE_MONOCYTE_PROGENITOR_VS_RAG2_KO_NK_CELL_DN	GSE37301_GRANULOCYTE_MONOCYTE_PROGENITOR_VS_RAG2_KO_NK_CELL_DN		178	0.193031	0.916075	0.565134	0.769319	1	4422	tags=34%, list=26%, signal=46%
GSE17721_0.5H_VS_4H_PAM3CSK4_BMDC_UP	GSE17721_0.5H_VS_4H_PAM3CSK4_BMDC_UP		178	0.20898	0.9159	0.544355	0.769192	1	3024	tags=21%, list=18%, signal=26%
GSE9988_ANTI_TREM1_AND_LPS_VS_CTRL_TREATED_MONOCYTES_UP	GSE9988_ANTI_TREM1_AND_LPS_VS_CTRL_TREATED_MONOCYTES_UP		164	0.278183	0.915225	0.539773	0.770284	1	3309	tags=31%, list=20%, signal=38%
GSE3920_UNTREATED_VS_IFNG_TREATED_FIBROBLAST_UP	GSE3920_UNTREATED_VS_IFNG_TREATED_FIBROBLAST_UP		153	0.220927	0.915196	0.595918	0.769782	1	1729	tags=15%, list=10%, signal=17%
GSE27786_NKCELL_VS_MONO_MAC_UP	GSE27786_NKCELL_VS_MONO_MAC_UP		175	0.178123	0.914377	0.546973	0.771176	1	3705	tags=29%, list=22%, signal=36%
GSE360_HIGH_DOSE_B_MALAYI_VS_M_TUBERCULOSIS_MAC_UP	GSE360_HIGH_DOSE_B_MALAYI_VS_M_TUBERCULOSIS_MAC_UP		185	0.22385	0.914039	0.543726	0.771474	1	1666	tags=14%, list=10%, signal=15%
GSE17974_CTRL_VS_ACT_IL4_AND_ANTI_IL12_48H_CD4_TCELL_DN	GSE17974_CTRL_VS_ACT_IL4_AND_ANTI_IL12_48H_CD4_TCELL_DN		179	0.206203	0.91386	0.512922	0.771327	1	3078	tags=20%, list=18%, signal=24%
GSE10239_KLRG1INT_VS_KLRG1HIGH_EFF_CD8_TCELL_UP	GSE10239_KLRG1INT_VS_KLRG1HIGH_EFF_CD8_TCELL_UP		170	0.213319	0.913604	0.54386	0.771396	1	4026	tags=32%, list=24%, signal=42%
GSE18203_CTRL_VS_INTRATUMORAL_CPG_INJ_MC38_TUMOR_DN	GSE18203_CTRL_VS_INTRATUMORAL_CPG_INJ_MC38_TUMOR_DN		178	0.21888	0.913595	0.577869	0.77085	1	3515	tags=29%, list=21%, signal=37%
GSE37301_HEMATOPOIETIC_STEM_CELL_VS_PRO_BCELL_UP	GSE37301_HEMATOPOIETIC_STEM_CELL_VS_PRO_BCELL_UP		166	0.231806	0.913594	0.62249	0.7703	1	2005	tags=19%, list=12%, signal=21%
GSE39556_CD8A_DC_VS_NK_CELL_MOUSE_3H_POST_POLYIC_INJ_DN	GSE39556_CD8A_DC_VS_NK_CELL_MOUSE_3H_POST_POLYIC_INJ_DN		180	0.252188	0.913154	0.559671	0.770813	1	2237	tags=18%, list=13%, signal=20%
GSE369_PRE_VS_POST_IL6_INJECTION_SOCS3_KO_LIVER_UP	GSE369_PRE_VS_POST_IL6_INJECTION_SOCS3_KO_LIVER_UP		188	0.218841	0.913111	0.569138	0.77036	1	2716	tags=21%, list=16%, signal=24%
GSE4984_GALECTIN1_VS_VEHICLE_CTRL_TREATED_DC_UP	GSE4984_GALECTIN1_VS_VEHICLE_CTRL_TREATED_DC_UP		167	0.243155	0.913066	0.587738	0.769913	1	1483	tags=15%, list=9%, signal=16%
GSE24634_TEFF_VS_TCONV_DAY5_IN_CULTURE_UP	GSE24634_TEFF_VS_TCONV_DAY5_IN_CULTURE_UP		183	0.221105	0.912645	0.537832	0.77035	1	4687	tags=39%, list=28%, signal=53%
GSE9509_10MIN_VS_30MIN_LPS_AND_IL10_STIM_IL10_KO_MACROPHAGE_DN	GSE9509_10MIN_VS_30MIN_LPS_AND_IL10_STIM_IL10_KO_MACROPHAGE_DN		153	0.240351	0.911958	0.581574	0.77152	1	2667	tags=23%, list=16%, signal=27%
GSE1460_DP_THYMOCYTE_VS_NAIVE_CD4_TCELL_ADULT_BLOOD_DN	GSE1460_DP_THYMOCYTE_VS_NAIVE_CD4_TCELL_ADULT_BLOOD_DN		175	0.224033	0.911791	0.554054	0.771356	1	2941	tags=23%, list=18%, signal=28%
GSE37301_HEMATOPOIETIC_STEM_CELL_VS_RAG2_KO_NK_CELL_DN	GSE37301_HEMATOPOIETIC_STEM_CELL_VS_RAG2_KO_NK_CELL_DN		175	0.283088	0.911497	0.573705	0.771508	1	1887	tags=19%, list=11%, signal=21%
GSE22103_UNSTIM_VS_LPS_STIM_NEUTROPHIL_UP	GSE22103_UNSTIM_VS_LPS_STIM_NEUTROPHIL_UP		183	0.163489	0.911254	0.546371	0.771534	1	4889	tags=37%, list=29%, signal=52%
GSE7852_TREG_VS_TCONV_THYMUS_UP	GSE7852_TREG_VS_TCONV_THYMUS_UP		178	0.293086	0.910542	0.57732	0.772651	1	2750	tags=31%, list=16%, signal=37%
GSE17186_CD21LOW_VS_CD21HIGH_TRANSITIONAL_BCELL_CORD_BLOOD_UP	GSE17186_CD21LOW_VS_CD21HIGH_TRANSITIONAL_BCELL_CORD_BLOOD_UP		183	0.191373	0.91028	0.564612	0.772708	1	989	tags=8%, list=6%, signal=9%
GSE3982_DC_VS_NKCELL_DN	GSE3982_DC_VS_NKCELL_DN		161	0.275848	0.909844	0.588	0.773165	1	1217	tags=16%, list=7%, signal=17%
GSE17580_TREG_VS_TEFF_S_MANSONI_INF_UP	GSE17580_TREG_VS_TEFF_S_MANSONI_INF_UP		186	0.255565	0.909619	0.583851	0.773182	1	2000	tags=19%, list=12%, signal=22%
GSE45365_CTRL_VS_MCMV_INFECTION_NK_CELL_DN	GSE45365_CTRL_VS_MCMV_INFECTION_NK_CELL_DN		166	0.196511	0.909606	0.576541	0.772654	1	2866	tags=19%, list=17%, signal=23%
GSE22432_PDC_VS_TGFB1_TREATEDCOMMON_DC_PROGENITOR_DN	GSE22432_PDC_VS_TGFB1_TREATEDCOMMON_DC_PROGENITOR_DN		180	0.259954	0.909604	0.559184	0.772101	1	3011	tags=26%, list=18%, signal=31%
GSE17186_CD21LOW_VS_CD21HIGH_TRANSITIONAL_BCELL_DN	GSE17186_CD21LOW_VS_CD21HIGH_TRANSITIONAL_BCELL_DN		185	0.21194	0.909216	0.609756	0.772504	1	2392	tags=18%, list=14%, signal=21%
GSE27241_WT_CTRL_VS_DIGOXIN_TREATED_RORGT_KO_CD4_TCELL_IN_TH17_POLARIZING_CONDITIONS_DN	GSE27241_WT_CTRL_VS_DIGOXIN_TREATED_RORGT_KO_CD4_TCELL_IN_TH17_POLARIZING_CONDITIONS_DN		165	0.178171	0.908753	0.570866	0.773078	1	4227	tags=32%, list=25%, signal=42%
GSE17721_CTRL_VS_POLYIC_6H_BMDC_UP	GSE17721_CTRL_VS_POLYIC_6H_BMDC_UP		175	0.164433	0.908555	0.592593	0.773024	1	4552	tags=34%, list=27%, signal=47%
GSE30083_SP1_VS_SP2_THYMOCYTE_DN	GSE30083_SP1_VS_SP2_THYMOCYTE_DN		166	0.297353	0.907736	0.630219	0.774541	1	750	tags=13%, list=4%, signal=14%
GSE15324_ELF4_KO_VS_WT_ACTIVATED_CD8_TCELL_DN	GSE15324_ELF4_KO_VS_WT_ACTIVATED_CD8_TCELL_DN		174	0.228691	0.907606	0.635438	0.774295	1	3269	tags=27%, list=20%, signal=33%
GSE26030_UNSTIM_VS_RESTIM_TH1_DAY15_POST_POLARIZATION_UP	GSE26030_UNSTIM_VS_RESTIM_TH1_DAY15_POST_POLARIZATION_UP		188	0.215534	0.907187	0.564155	0.774841	1	3017	tags=27%, list=18%, signal=33%
GSE21379_TFH_VS_NON_TFH_SAP_KO_CD4_TCELL_DN	GSE21379_TFH_VS_NON_TFH_SAP_KO_CD4_TCELL_DN		174	0.216392	0.907045	0.68254	0.774615	1	2329	tags=20%, list=14%, signal=23%
GSE3039_CD4_TCELL_VS_ALPHABETA_CD8_TCELL_UP	GSE3039_CD4_TCELL_VS_ALPHABETA_CD8_TCELL_UP		168	0.289859	0.906336	0.587426	0.775754	1	1931	tags=21%, list=12%, signal=24%
GSE20727_CTRL_VS_ROS_INHIBITOR_TREATED_DC_DN	GSE20727_CTRL_VS_ROS_INHIBITOR_TREATED_DC_DN		179	0.228413	0.906313	0.562624	0.775247	1	2683	tags=21%, list=16%, signal=24%
GSE3982_DC_VS_CENT_MEMORY_CD4_TCELL_UP	GSE3982_DC_VS_CENT_MEMORY_CD4_TCELL_UP		188	0.279685	0.906312	0.587649	0.774694	1	2844	tags=28%, list=17%, signal=33%
GSE17721_POLYIC_VS_PAM3CSK4_16H_BMDC_UP	GSE17721_POLYIC_VS_PAM3CSK4_16H_BMDC_UP		179	0.213416	0.906168	0.598	0.774459	1	2770	tags=25%, list=17%, signal=29%
GSE7831_UNSTIM_VS_CPG_STIM_PDC_4H_UP	GSE7831_UNSTIM_VS_CPG_STIM_PDC_4H_UP		184	0.223967	0.905794	0.56405	0.774874	1	2609	tags=20%, list=16%, signal=23%
GSE40274_HELIOS_VS_FOXP3_AND_HELIOS_TRANSDUCED_ACTIVATED_CD4_TCELL_UP	GSE40274_HELIOS_VS_FOXP3_AND_HELIOS_TRANSDUCED_ACTIVATED_CD4_TCELL_UP		177	0.270442	0.905606	0.589322	0.774779	1	1980	tags=21%, list=12%, signal=23%
GSE14308_TH1_VS_INDUCED_TREG_DN	GSE14308_TH1_VS_INDUCED_TREG_DN		164	0.167528	0.90508	0.616279	0.775508	1	3186	tags=23%, list=19%, signal=28%
GSE40184_HEALTHY_VS_HCV_INFECTED_DONOR_PBMC_DN	GSE40184_HEALTHY_VS_HCV_INFECTED_DONOR_PBMC_DN		179	0.212484	0.90491	0.589537	0.775368	1	3333	tags=26%, list=20%, signal=32%
GSE46606_IRF4_KO_VS_WT_CD40L_IL2_IL5_1DAY_STIMULATED_BCELL_DN	GSE46606_IRF4_KO_VS_WT_CD40L_IL2_IL5_1DAY_STIMULATED_BCELL_DN		163	0.256468	0.904674	0.591337	0.775429	1	2317	tags=26%, list=14%, signal=30%
GSE22886_NAIVE_CD4_TCELL_VS_NEUTROPHIL_UP	GSE22886_NAIVE_CD4_TCELL_VS_NEUTROPHIL_UP		184	0.20132	0.904646	0.523908	0.774958	1	2108	tags=16%, list=13%, signal=18%
GSE15330_WT_VS_IKAROS_KO_LYMPHOID_MULTIPOTENT_PROGENITOR_DN	GSE15330_WT_VS_IKAROS_KO_LYMPHOID_MULTIPOTENT_PROGENITOR_DN		170	0.155136	0.904391	0.6	0.775037	1	4225	tags=32%, list=25%, signal=43%
GSE25677_MPL_VS_MPL_AND_R848_STIM_BCELL_UP	GSE25677_MPL_VS_MPL_AND_R848_STIM_BCELL_UP		149	0.236798	0.904187	0.594262	0.775025	1	2499	tags=20%, list=15%, signal=23%
GSE29618_MONOCYTE_VS_MDC_DAY7_FLU_VACCINE_DN	GSE29618_MONOCYTE_VS_MDC_DAY7_FLU_VACCINE_DN		184	0.267242	0.904185	0.566735	0.774479	1	2617	tags=23%, list=16%, signal=27%
GSE18893_CTRL_VS_TNF_TREATED_TREG_24H_UP	GSE18893_CTRL_VS_TNF_TREATED_TREG_24H_UP		171	0.22269	0.903826	0.634195	0.77478	1	2273	tags=18%, list=14%, signal=21%
GSE27786_BCELL_VS_NKTCELL_UP	GSE27786_BCELL_VS_NKTCELL_UP		177	0.185744	0.903814	0.579498	0.774259	1	2012	tags=13%, list=12%, signal=15%
GSE45365_NK_CELL_VS_CD8_TCELL_MCMV_INFECTION_DN	GSE45365_NK_CELL_VS_CD8_TCELL_MCMV_INFECTION_DN		174	0.268981	0.903571	0.574	0.774291	1	2362	tags=22%, list=14%, signal=26%
GSE40666_UNTREATED_VS_IFNA_STIM_EFFECTOR_CD8_TCELL_90MIN_UP	GSE40666_UNTREATED_VS_IFNA_STIM_EFFECTOR_CD8_TCELL_90MIN_UP		175	0.245638	0.90215	0.589431	0.777277	1	3255	tags=33%, list=19%, signal=40%
GSE3982_DC_VS_MAC_LPS_STIM_UP	GSE3982_DC_VS_MAC_LPS_STIM_UP		178	0.186012	0.901946	0.588353	0.7772	1	1583	tags=9%, list=9%, signal=10%
GSE15330_GRANULOCYTE_MONOCYTE_PROGENITOR_VS_PRO_BCELL_UP	GSE15330_GRANULOCYTE_MONOCYTE_PROGENITOR_VS_PRO_BCELL_UP		174	0.170885	0.901768	0.586912	0.777069	1	4284	tags=33%, list=26%, signal=44%
GSE29949_CD8_NEG_DC_SPLEEN_VS_DC_BRAIN_DN	GSE29949_CD8_NEG_DC_SPLEEN_VS_DC_BRAIN_DN		178	0.243371	0.901111	0.588933	0.778076	1	1982	tags=17%, list=12%, signal=19%
GSE25088_WT_VS_STAT6_KO_MACROPHAGE_ROSIGLITAZONE_STIM_DN	GSE25088_WT_VS_STAT6_KO_MACROPHAGE_ROSIGLITAZONE_STIM_DN		173	0.233692	0.901026	0.574642	0.777721	1	2176	tags=20%, list=13%, signal=23%
GSE24142_ADULT_VS_FETAL_DN2_THYMOCYTE_UP	GSE24142_ADULT_VS_FETAL_DN2_THYMOCYTE_UP		181	0.272068	0.900853	0.597959	0.77763	1	1641	tags=17%, list=10%, signal=19%
GSE15735_CTRL_VS_HDAC_INHIBITOR_TREATED_CD4_TCELL_12H_DN	GSE15735_CTRL_VS_HDAC_INHIBITOR_TREATED_CD4_TCELL_12H_DN		173	0.26271	0.90083	0.595483	0.777135	1	1339	tags=14%, list=8%, signal=15%
GSE360_L_MAJOR_VS_B_MALAYI_LOW_DOSE_DC_UP	GSE360_L_MAJOR_VS_B_MALAYI_LOW_DOSE_DC_UP		179	0.23796	0.900731	0.619883	0.776828	1	1132	tags=10%, list=7%, signal=11%
GSE29949_DC_BRAIN_VS_MONOCYTE_BONE_MARROW_DN	GSE29949_DC_BRAIN_VS_MONOCYTE_BONE_MARROW_DN		160	0.259975	0.900303	0.625506	0.777326	1	1063	tags=13%, list=6%, signal=14%
GSE16385_ROSIGLITAZONE_IL4_VS_IFNG_TNF_STIM_MACROPHAGE_UP	GSE16385_ROSIGLITAZONE_IL4_VS_IFNG_TNF_STIM_MACROPHAGE_UP		186	0.271825	0.899902	0.591376	0.777782	1	2324	tags=18%, list=14%, signal=20%
GSE29949_CD8_NEG_DC_SPLEEN_VS_MONOCYTE_BONE_MARROW_UP	GSE29949_CD8_NEG_DC_SPLEEN_VS_MONOCYTE_BONE_MARROW_UP		179	0.206473	0.89908	0.600832	0.779228	1	2912	tags=22%, list=17%, signal=27%
GSE7764_NKCELL_VS_SPLENOCYTE_DN	GSE7764_NKCELL_VS_SPLENOCYTE_DN		187	0.255459	0.89849	0.58209	0.780089	1	1493	tags=13%, list=9%, signal=14%
GSE29949_CD8_POS_DC_SPLEEN_VS_MONOCYTE_BONE_MARROW_DN	GSE29949_CD8_POS_DC_SPLEEN_VS_MONOCYTE_BONE_MARROW_DN		183	0.214602	0.898168	0.589537	0.780325	1	2370	tags=17%, list=14%, signal=20%
GSE2770_UNTREATED_VS_ACT_CD4_TCELL_48H_DN	GSE2770_UNTREATED_VS_ACT_CD4_TCELL_48H_DN		161	0.262766	0.897463	0.592213	0.781644	1	1401	tags=12%, list=8%, signal=13%
GSE13547_WT_VS_ZFX_KO_BCELL_ANTI_IGM_STIM_2H_DN	GSE13547_WT_VS_ZFX_KO_BCELL_ANTI_IGM_STIM_2H_DN		160	0.21851	0.897159	0.582645	0.781862	1	1312	tags=9%, list=8%, signal=10%
GSE11961_UNSTIM_VS_ANTI_IGM_AND_CD40_STIM_6H_FOLLICULAR_BCELL_UP	GSE11961_UNSTIM_VS_ANTI_IGM_AND_CD40_STIM_6H_FOLLICULAR_BCELL_UP		162	0.232551	0.896284	0.628931	0.783437	1	2300	tags=22%, list=14%, signal=25%
GSE9006_HEALTHY_VS_TYPE_2_DIABETES_PBMC_AT_DX_DN	GSE9006_HEALTHY_VS_TYPE_2_DIABETES_PBMC_AT_DX_DN		168	0.244077	0.895954	0.618557	0.783717	1	1577	tags=15%, list=9%, signal=16%
GSE31082_DP_VS_CD8_SP_THYMOCYTE_DN	GSE31082_DP_VS_CD8_SP_THYMOCYTE_DN		185	0.220947	0.895765	0.6	0.783633	1	2868	tags=24%, list=17%, signal=28%
GSE339_CD8POS_VS_CD4CD8DN_DC_IN_CULTURE_UP	GSE339_CD8POS_VS_CD4CD8DN_DC_IN_CULTURE_UP		181	0.214139	0.8953	0.581712	0.784191	1	3293	tags=30%, list=20%, signal=37%
GSE2770_IL4_ACT_VS_ACT_CD4_TCELL_48H_DN	GSE2770_IL4_ACT_VS_ACT_CD4_TCELL_48H_DN		165	0.253026	0.895103	0.606625	0.784148	1	1335	tags=14%, list=8%, signal=15%
GSE36476_CTRL_VS_TSST_ACT_72H_MEMORY_CD4_TCELL_OLD_DN	GSE36476_CTRL_VS_TSST_ACT_72H_MEMORY_CD4_TCELL_OLD_DN		184	0.235022	0.894791	0.558333	0.784359	1	4620	tags=34%, list=28%, signal=47%
GSE17721_0.5H_VS_4H_GARDIQUIMOD_BMDC_DN	GSE17721_0.5H_VS_4H_GARDIQUIMOD_BMDC_DN		172	0.214768	0.894789	0.608607	0.783816	1	2900	tags=21%, list=17%, signal=25%
GSE22601_IMMATURE_CD4_SINGLE_POSITIVE_VS_DOUBLE_POSITIVE_THYMOCYTE_DN	GSE22601_IMMATURE_CD4_SINGLE_POSITIVE_VS_DOUBLE_POSITIVE_THYMOCYTE_DN		180	0.244716	0.894091	0.590164	0.785045	1	2241	tags=21%, list=13%, signal=23%
GSE36476_YOUNG_VS_OLD_DONOR_MEMORY_CD4_TCELL_40H_TSST_ACT_DN	GSE36476_YOUNG_VS_OLD_DONOR_MEMORY_CD4_TCELL_40H_TSST_ACT_DN		183	0.168625	0.893369	0.603206	0.786378	1	1500	tags=10%, list=9%, signal=11%
GSE11864_CSF1_VS_CSF1_PAM3CYS_IN_MAC_DN	GSE11864_CSF1_VS_CSF1_PAM3CYS_IN_MAC_DN		158	0.203006	0.892614	0.602386	0.787691	1	3426	tags=26%, list=20%, signal=32%
GSE32423_CTRL_VS_IL4_MEMORY_CD8_TCELL_DN	GSE32423_CTRL_VS_IL4_MEMORY_CD8_TCELL_DN		165	0.225415	0.891871	0.633947	0.788951	1	2034	tags=18%, list=12%, signal=20%
GSE20366_EX_VIVO_VS_DEC205_CONVERSION_UP	GSE20366_EX_VIVO_VS_DEC205_CONVERSION_UP		181	0.232444	0.891617	0.630928	0.789033	1	1436	tags=14%, list=9%, signal=15%
GSE11057_NAIVE_VS_MEMORY_CD4_TCELL_DN	GSE11057_NAIVE_VS_MEMORY_CD4_TCELL_DN		185	0.25255	0.891585	0.59465	0.788574	1	3255	tags=34%, list=19%, signal=41%
GSE19888_NO_PRETREAT_VS_ADENOSINE_A3R_INHIBITOR_PRETREATED_MAST_CELL_TCELL_MEMBRANES_ACT_UP	GSE19888_NO_PRETREAT_VS_ADENOSINE_A3R_INHIBITOR_PRETREATED_MAST_CELL_TCELL_MEMBRANES_ACT_UP		170	0.176495	0.891444	0.675147	0.788393	1	3304	tags=23%, list=20%, signal=28%
GSE44649_NAIVE_VS_ACTIVATED_CD8_TCELL_MIR155_KO_UP	GSE44649_NAIVE_VS_ACTIVATED_CD8_TCELL_MIR155_KO_UP		181	0.172411	0.891334	0.619433	0.788126	1	4239	tags=29%, list=25%, signal=39%
GSE24634_TEFF_VS_TCONV_DAY7_IN_CULTURE_UP	GSE24634_TEFF_VS_TCONV_DAY7_IN_CULTURE_UP		188	0.279631	0.89095	0.596386	0.788532	1	2870	tags=23%, list=17%, signal=28%
GSE22033_UNTREATED_VS_ROSIGLITAZONE_TREATED_MEF_DN	GSE22033_UNTREATED_VS_ROSIGLITAZONE_TREATED_MEF_DN		172	0.232106	0.890582	0.622407	0.788893	1	1586	tags=11%, list=9%, signal=12%
GSE11864_CSF1_VS_CSF1_IFNG_PAM3CYS_IN_MAC_DN	GSE11864_CSF1_VS_CSF1_IFNG_PAM3CYS_IN_MAC_DN		160	0.205241	0.890581	0.581532	0.78835	1	3667	tags=34%, list=22%, signal=44%
GSE9037_CTRL_VS_LPS_1H_STIM_BMDM_DN	GSE9037_CTRL_VS_LPS_1H_STIM_BMDM_DN		163	0.233204	0.89025	0.637275	0.788602	1	946	tags=10%, list=6%, signal=11%
GSE9006_HEALTHY_VS_TYPE_1_DIABETES_PBMC_AT_DX_UP	GSE9006_HEALTHY_VS_TYPE_1_DIABETES_PBMC_AT_DX_UP		178	0.20439	0.89012	0.647525	0.788414	1	2797	tags=19%, list=17%, signal=23%
GSE360_L_MAJOR_VS_B_MALAYI_LOW_DOSE_MAC_DN	GSE360_L_MAJOR_VS_B_MALAYI_LOW_DOSE_MAC_DN		168	0.172429	0.889584	0.632937	0.78916	1	3552	tags=24%, list=21%, signal=30%
GSE34006_UNTREATED_VS_A2AR_AGONIST_TREATED_TREG_UP	GSE34006_UNTREATED_VS_A2AR_AGONIST_TREATED_TREG_UP		179	0.136112	0.88937	0.573248	0.789155	1	4735	tags=33%, list=28%, signal=45%
GSE32533_MIR17_KO_VS_MIR17_OVEREXPRESS_ACT_CD4_TCELL_DN	GSE32533_MIR17_KO_VS_MIR17_OVEREXPRESS_ACT_CD4_TCELL_DN		160	0.281316	0.88913	0.603696	0.789172	1	1408	tags=15%, list=8%, signal=16%
GSE17721_POLYIC_VS_CPG_24H_BMDC_UP	GSE17721_POLYIC_VS_CPG_24H_BMDC_UP		177	0.214269	0.888976	0.607921	0.788971	1	1988	tags=19%, list=12%, signal=21%
GSE26488_WT_VS_HDAC7_DELTAP_TG_OT2_THYMOCYTE_WITH_PEPTIDE_INJECTION_UP	GSE26488_WT_VS_HDAC7_DELTAP_TG_OT2_THYMOCYTE_WITH_PEPTIDE_INJECTION_UP		167	0.268455	0.888661	0.63834	0.789163	1	2437	tags=28%, list=15%, signal=32%
GSE40274_FOXP3_VS_FOXP3_AND_PBX1_TRANSDUCED_ACTIVATED_CD4_TCELL_DN	GSE40274_FOXP3_VS_FOXP3_AND_PBX1_TRANSDUCED_ACTIVATED_CD4_TCELL_DN		181	0.256353	0.888446	0.605263	0.789134	1	674	tags=8%, list=4%, signal=8%
GSE40274_CTRL_VS_FOXP3_AND_XBP1_TRANSDUCED_ACTIVATED_CD4_TCELL_UP	GSE40274_CTRL_VS_FOXP3_AND_XBP1_TRANSDUCED_ACTIVATED_CD4_TCELL_UP		157	0.202649	0.888355	0.60835	0.788817	1	4034	tags=36%, list=24%, signal=47%
GSE25123_CTRL_VS_ROSIGLITAZONE_STIM_PPARG_KO_MACROPHAGE_UP	GSE25123_CTRL_VS_ROSIGLITAZONE_STIM_PPARG_KO_MACROPHAGE_UP		181	0.32612	0.888184	0.598441	0.788693	1	2273	tags=27%, list=14%, signal=31%
GSE7460_TREG_VS_TCONV_ACT_UP	GSE7460_TREG_VS_TCONV_ACT_UP		171	0.259492	0.888129	0.618367	0.788278	1	2552	tags=24%, list=15%, signal=28%
GSE21360_PRIMARY_VS_QUATERNARY_MEMORY_CD8_TCELL_DN	GSE21360_PRIMARY_VS_QUATERNARY_MEMORY_CD8_TCELL_DN		185	0.197748	0.887918	0.602083	0.78831	1	1647	tags=9%, list=10%, signal=10%
GSE17974_0H_VS_1H_IN_VITRO_ACT_CD4_TCELL_UP	GSE17974_0H_VS_1H_IN_VITRO_ACT_CD4_TCELL_UP		152	0.242818	0.887732	0.635611	0.788205	1	2157	tags=18%, list=13%, signal=21%
GSE17721_POLYIC_VS_PAM3CSK4_4H_BMDC_DN	GSE17721_POLYIC_VS_PAM3CSK4_4H_BMDC_DN		174	0.15839	0.887715	0.590062	0.787711	1	3795	tags=26%, list=23%, signal=34%
GSE17721_POLYIC_VS_PAM3CSK4_8H_BMDC_DN	GSE17721_POLYIC_VS_PAM3CSK4_8H_BMDC_DN		182	0.148504	0.886427	0.617021	0.790363	1	4627	tags=37%, list=28%, signal=50%
GSE40666_UNTREATED_VS_IFNA_STIM_EFFECTOR_CD8_TCELL_90MIN_DN	GSE40666_UNTREATED_VS_IFNA_STIM_EFFECTOR_CD8_TCELL_90MIN_DN		175	0.198369	0.88634	0.60202	0.790021	1	2568	tags=21%, list=15%, signal=24%
GSE40666_NAIVE_VS_EFFECTOR_CD8_TCELL_WITH_IFNA_STIM_90MIN_UP	GSE40666_NAIVE_VS_EFFECTOR_CD8_TCELL_WITH_IFNA_STIM_90MIN_UP		180	0.2529	0.885022	0.609148	0.792755	1	1816	tags=19%, list=11%, signal=21%
GSE2585_AIRE_KO_VS_WT_CD80_LOW_MTEC_UP	GSE2585_AIRE_KO_VS_WT_CD80_LOW_MTEC_UP		149	0.267197	0.884792	0.679671	0.792778	1	1367	tags=17%, list=8%, signal=18%
GSE22935_WT_VS_MYD88_KO_MACROPHAGE_24H_MBOVIS_BCG_STIM_UP	GSE22935_WT_VS_MYD88_KO_MACROPHAGE_24H_MBOVIS_BCG_STIM_UP		174	0.141653	0.884598	0.665988	0.79269	1	3055	tags=20%, list=18%, signal=24%
GSE12392_WT_VS_IFNB_KO_CD8A_POS_SPLEEN_DC_UP	GSE12392_WT_VS_IFNB_KO_CD8A_POS_SPLEEN_DC_UP		177	0.175105	0.884389	0.616803	0.792663	1	2591	tags=15%, list=15%, signal=18%
GSE17721_CTRL_VS_CPG_4H_BMDC_DN	GSE17721_CTRL_VS_CPG_4H_BMDC_DN		174	0.234704	0.884041	0.644764	0.792974	1	2308	tags=22%, list=14%, signal=25%
GSE25123_IL4_VS_IL4_AND_ROSIGLITAZONE_STIM_MACROPHAGE_DAY10_UP	GSE25123_IL4_VS_IL4_AND_ROSIGLITAZONE_STIM_MACROPHAGE_DAY10_UP		186	0.264687	0.884019	0.642424	0.792482	1	1970	tags=20%, list=12%, signal=22%
GSE37532_WT_VS_PPARG_KO_VISCERAL_ADIPOSE_TISSUE_TREG_DN	GSE37532_WT_VS_PPARG_KO_VISCERAL_ADIPOSE_TISSUE_TREG_DN		180	0.206565	0.88394	0.638037	0.792125	1	2588	tags=17%, list=15%, signal=20%
GSE3982_BASOPHIL_VS_TH1_DN	GSE3982_BASOPHIL_VS_TH1_DN		178	0.182456	0.883864	0.625954	0.791757	1	4546	tags=36%, list=27%, signal=49%
GSE26290_CTRL_VS_AKT_INHIBITOR_TREATED_ANTI_CD3_AND_IL2_STIM_CD8_TCELL_DN	GSE26290_CTRL_VS_AKT_INHIBITOR_TREATED_ANTI_CD3_AND_IL2_STIM_CD8_TCELL_DN		180	0.256975	0.883735	0.616633	0.791512	1	2241	tags=22%, list=13%, signal=25%
GSE29618_PRE_VS_DAY7_POST_TIV_FLU_VACCINE_PDC_DN	GSE29618_PRE_VS_DAY7_POST_TIV_FLU_VACCINE_PDC_DN		180	0.161045	0.883608	0.632937	0.791285	1	3268	tags=23%, list=20%, signal=29%
GSE27786_LSK_VS_MONO_MAC_DN	GSE27786_LSK_VS_MONO_MAC_DN		158	0.221629	0.883123	0.68357	0.79193	1	2641	tags=25%, list=16%, signal=30%
GSE3039_NKT_CELL_VS_ALPHABETA_CD8_TCELL_UP	GSE3039_NKT_CELL_VS_ALPHABETA_CD8_TCELL_UP		183	0.178434	0.882565	0.631274	0.792752	1	3350	tags=21%, list=20%, signal=26%
GSE17721_POLYIC_VS_PAM3CSK4_0.5H_BMDC_DN	GSE17721_POLYIC_VS_PAM3CSK4_0.5H_BMDC_DN		179	0.179281	0.882054	0.69574	0.793496	1	2056	tags=16%, list=12%, signal=18%
GSE16266_CTRL_VS_HEATSHOCK_AND_LPS_STIM_MEF_UP	GSE16266_CTRL_VS_HEATSHOCK_AND_LPS_STIM_MEF_UP		178	0.147087	0.881324	0.576842	0.794684	1	13292	tags=99%, list=79%, signal=475%
GSE15930_STIM_VS_STIM_AND_IL12_24H_CD8_T_CELL_DN	GSE15930_STIM_VS_STIM_AND_IL12_24H_CD8_T_CELL_DN		162	0.244637	0.880389	0.673704	0.796426	1	1421	tags=13%, list=8%, signal=14%
GSE5589_LPS_VS_LPS_AND_IL10_STIM_MACROPHAGE_180MIN_UP	GSE5589_LPS_VS_LPS_AND_IL10_STIM_MACROPHAGE_180MIN_UP		172	0.266764	0.88036	0.614433	0.795956	1	1849	tags=18%, list=11%, signal=20%
GSE1791_CTRL_VS_NEUROMEDINU_IN_T_CELL_LINE_0.8H_UP	GSE1791_CTRL_VS_NEUROMEDINU_IN_T_CELL_LINE_0.8H_UP		169	0.211855	0.879919	0.629779	0.796483	1	1201	tags=12%, list=7%, signal=13%
GSE24142_EARLY_THYMIC_PROGENITOR_VS_DN2_THYMOCYTE_FETAL_UP	GSE24142_EARLY_THYMIC_PROGENITOR_VS_DN2_THYMOCYTE_FETAL_UP		185	0.300635	0.879845	0.601215	0.796125	1	1587	tags=19%, list=9%, signal=21%
GSE9037_WT_VS_IRAK4_KO_LPS_4H_STIM_BMDM_UP	GSE9037_WT_VS_IRAK4_KO_LPS_4H_STIM_BMDM_UP		181	0.205479	0.87938	0.595661	0.79672	1	1855	tags=12%, list=11%, signal=13%
GSE17721_POLYIC_VS_PAM3CSK4_2H_BMDC_UP	GSE17721_POLYIC_VS_PAM3CSK4_2H_BMDC_UP		173	0.197098	0.878527	0.589691	0.798209	1	2967	tags=18%, list=18%, signal=22%
GSE25123_WT_VS_PPARG_KO_MACROPHAGE_IL4_STIM_DN	GSE25123_WT_VS_PPARG_KO_MACROPHAGE_IL4_STIM_DN		178	0.283037	0.877602	0.638656	0.799898	1	2005	tags=22%, list=12%, signal=25%
GSE39820_CTRL_VS_TGFBETA1_IL6_IL23A_CD4_TCELL_UP	GSE39820_CTRL_VS_TGFBETA1_IL6_IL23A_CD4_TCELL_UP		177	0.22846	0.876843	0.590234	0.801212	1	2207	tags=12%, list=13%, signal=14%
GSE30083_SP1_VS_SP3_THYMOCYTE_UP	GSE30083_SP1_VS_SP3_THYMOCYTE_UP		176	0.201342	0.876508	0.648703	0.801453	1	3674	tags=28%, list=22%, signal=36%
GSE13887_RESTING_VS_ACT_CD4_TCELL_DN	GSE13887_RESTING_VS_ACT_CD4_TCELL_DN		129	0.22493	0.876246	0.695825	0.801536	1	2560	tags=25%, list=15%, signal=29%
GSE17974_2.5H_VS_72H_IL4_AND_ANTI_IL12_ACT_CD4_TCELL_DN	GSE17974_2.5H_VS_72H_IL4_AND_ANTI_IL12_ACT_CD4_TCELL_DN		167	0.19163	0.875127	0.610063	0.80377	1	2711	tags=15%, list=16%, signal=18%
GSE2770_IL4_ACT_VS_ACT_CD4_TCELL_6H_DN	GSE2770_IL4_ACT_VS_ACT_CD4_TCELL_6H_DN		178	0.182034	0.874981	0.623218	0.803594	1	3852	tags=32%, list=23%, signal=41%
GSE17721_POLYIC_VS_GARDIQUIMOD_8H_BMDC_DN	GSE17721_POLYIC_VS_GARDIQUIMOD_8H_BMDC_DN		171	0.145832	0.873618	0.652427	0.806358	1	3880	tags=28%, list=23%, signal=36%
GSE2770_TGFB_AND_IL4_ACT_VS_ACT_CD4_TCELL_6H_UP	GSE2770_TGFB_AND_IL4_ACT_VS_ACT_CD4_TCELL_6H_UP		171	0.196731	0.873434	0.636929	0.806274	1	2660	tags=18%, list=16%, signal=21%
GSE27786_LSK_VS_BCELL_DN	GSE27786_LSK_VS_BCELL_DN		171	0.190822	0.873333	0.627812	0.805974	1	3071	tags=23%, list=18%, signal=28%
GSE11961_MARGINAL_ZONE_BCELL_VS_PLASMA_CELL_DAY7_UP	GSE11961_MARGINAL_ZONE_BCELL_VS_PLASMA_CELL_DAY7_UP		172	0.217132	0.872995	0.702648	0.806248	1	1635	tags=13%, list=10%, signal=14%
GSE40274_CTRL_VS_FOXP3_AND_HELIOS_TRANSDUCED_ACTIVATED_CD4_TCELL_DN	GSE40274_CTRL_VS_FOXP3_AND_HELIOS_TRANSDUCED_ACTIVATED_CD4_TCELL_DN		176	0.161659	0.872544	0.650391	0.806838	1	3221	tags=19%, list=19%, signal=23%
GSE23114_PERITONEAL_CAVITY_B1A_BCELL_VS_SPLEEN_BCELL_IN_SLE2C1_MOUSE_UP	GSE23114_PERITONEAL_CAVITY_B1A_BCELL_VS_SPLEEN_BCELL_IN_SLE2C1_MOUSE_UP		176	0.253406	0.872453	0.656442	0.806513	1	2836	tags=28%, list=17%, signal=33%
GSE17721_0.5H_VS_12H_LPS_BMDC_DN	GSE17721_0.5H_VS_12H_LPS_BMDC_DN		180	0.209953	0.871289	0.658281	0.808825	1	1978	tags=14%, list=12%, signal=16%
GSE20366_EX_VIVO_VS_HOMEOSTATIC_CONVERSION_TREG_UP	GSE20366_EX_VIVO_VS_HOMEOSTATIC_CONVERSION_TREG_UP		182	0.186702	0.870795	0.688391	0.809487	1	1238	tags=8%, list=7%, signal=9%
GSE9988_ANTI_TREM1_VS_VEHICLE_TREATED_MONOCYTES_DN	GSE9988_ANTI_TREM1_VS_VEHICLE_TREATED_MONOCYTES_DN		185	0.258454	0.870738	0.602434	0.80909	1	3189	tags=25%, list=19%, signal=31%
GSE17721_POLYIC_VS_PAM3CSK4_1H_BMDC_UP	GSE17721_POLYIC_VS_PAM3CSK4_1H_BMDC_UP		182	0.160056	0.87046	0.609804	0.809249	1	3522	tags=21%, list=21%, signal=26%
GSE1460_CD4_THYMOCYTE_VS_NAIVE_CD4_TCELL_ADULT_BLOOD_UP	GSE1460_CD4_THYMOCYTE_VS_NAIVE_CD4_TCELL_ADULT_BLOOD_UP		185	0.221172	0.869885	0.626016	0.810172	1	2430	tags=17%, list=15%, signal=20%
GSE7568_CTRL_VS_3H_TGFB_TREATED_MACROPHAGES_WITH_IL4_AND_DEXAMETHASONE_UP	GSE7568_CTRL_VS_3H_TGFB_TREATED_MACROPHAGES_WITH_IL4_AND_DEXAMETHASONE_UP		128	0.267423	0.869003	0.738614	0.81178	1	1520	tags=23%, list=9%, signal=25%
GSE22033_WT_VS_PPARG_KO_MEF_DN	GSE22033_WT_VS_PPARG_KO_MEF_DN		167	0.173181	0.868898	0.73125	0.811508	1	2285	tags=14%, list=14%, signal=16%
GSE21033_CTRL_VS_POLYIC_STIM_DC_12H_UP	GSE21033_CTRL_VS_POLYIC_STIM_DC_12H_UP		155	0.281169	0.868827	0.592516	0.81115	1	3168	tags=28%, list=19%, signal=34%
GSE7831_UNSTIM_VS_INFLUENZA_STIM_PDC_4H_UP	GSE7831_UNSTIM_VS_INFLUENZA_STIM_PDC_4H_UP		174	0.258033	0.868532	0.62449	0.811343	1	2437	tags=23%, list=15%, signal=27%
GSE22025_UNTREATED_VS_PROGESTERONE_TREATED_CD4_TCELL_DN	GSE22025_UNTREATED_VS_PROGESTERONE_TREATED_CD4_TCELL_DN		173	0.220226	0.868376	0.654	0.811187	1	2466	tags=21%, list=15%, signal=25%
GSE7831_UNSTIM_VS_INFLUENZA_STIM_PDC_1H_UP	GSE7831_UNSTIM_VS_INFLUENZA_STIM_PDC_1H_UP		173	0.20443	0.868154	0.657084	0.811174	1	3774	tags=32%, list=23%, signal=41%
GSE7831_CPG_VS_INFLUENZA_STIM_PDC_1H_UP	GSE7831_CPG_VS_INFLUENZA_STIM_PDC_1H_UP		176	0.19966	0.866652	0.603659	0.814328	1	2939	tags=20%, list=18%, signal=24%
GSE15330_LYMPHOID_MULTIPOTENT_VS_MEGAKARYOCYTE_ERYTHROID_PROGENITOR_UP	GSE15330_LYMPHOID_MULTIPOTENT_VS_MEGAKARYOCYTE_ERYTHROID_PROGENITOR_UP		179	0.17166	0.865601	0.6714	0.816335	1	519	tags=4%, list=3%, signal=5%
GSE42088_2H_VS_24H_LEISHMANIA_INF_DC_UP	GSE42088_2H_VS_24H_LEISHMANIA_INF_DC_UP		184	0.261164	0.865546	0.578337	0.815951	1	1931	tags=17%, list=12%, signal=19%
GSE37416_0H_VS_3H_F_TULARENSIS_LVS_NEUTROPHIL_DN	GSE37416_0H_VS_3H_F_TULARENSIS_LVS_NEUTROPHIL_DN		178	0.183348	0.865147	0.614141	0.816428	1	3995	tags=30%, list=24%, signal=39%
GSE1460_CD4_THYMOCYTE_VS_NAIVE_CD4_TCELL_CORD_BLOOD_UP	GSE1460_CD4_THYMOCYTE_VS_NAIVE_CD4_TCELL_CORD_BLOOD_UP		188	0.152245	0.864719	0.662055	0.816961	1	2640	tags=15%, list=16%, signal=17%
GSE2770_UNTREATED_VS_ACT_CD4_TCELL_48H_UP	GSE2770_UNTREATED_VS_ACT_CD4_TCELL_48H_UP		166	0.163092	0.863811	0.635659	0.81862	1	2992	tags=20%, list=18%, signal=24%
GSE3203_UNTREATED_VS_IFNB_TREATED_LN_BCELL_DN	GSE3203_UNTREATED_VS_IFNB_TREATED_LN_BCELL_DN		151	0.260044	0.863736	0.709234	0.818267	1	1130	tags=12%, list=7%, signal=13%
GSE7460_TCONV_VS_TREG_THYMUS_DN	GSE7460_TCONV_VS_TREG_THYMUS_DN		184	0.277918	0.863724	0.64271	0.81776	1	2853	tags=30%, list=17%, signal=36%
GSE40273_GATA1_KO_VS_WT_TREG_UP	GSE40273_GATA1_KO_VS_WT_TREG_UP		177	0.155238	0.863689	0.69246	0.817318	1	3389	tags=23%, list=20%, signal=29%
GSE30962_PRIMARY_VS_SECONDARY_CHRONIC_LCMV_INF_CD8_TCELL_UP	GSE30962_PRIMARY_VS_SECONDARY_CHRONIC_LCMV_INF_CD8_TCELL_UP		177	0.210796	0.863595	0.651116	0.817028	1	3242	tags=25%, list=19%, signal=31%
GSE16266_LPS_VS_HEATSHOCK_AND_LPS_STIM_MEF_DN	GSE16266_LPS_VS_HEATSHOCK_AND_LPS_STIM_MEF_DN		171	0.207045	0.862815	0.633891	0.81842	1	3532	tags=28%, list=21%, signal=35%
GSE39152_CD103_NEG_VS_POS_MEMORY_CD8_TCELL_DN	GSE39152_CD103_NEG_VS_POS_MEMORY_CD8_TCELL_DN		183	0.19725	0.862556	0.667319	0.818522	1	2312	tags=16%, list=14%, signal=18%
GSE15624_CTRL_VS_6H_HALOFUGINONE_TREATED_CD4_TCELL_UP	GSE15624_CTRL_VS_6H_HALOFUGINONE_TREATED_CD4_TCELL_UP		125	0.274185	0.862377	0.655246	0.818406	1	2404	tags=28%, list=14%, signal=32%
GSE28726_ACT_CD4_TCELL_VS_ACT_VA24NEG_NKTCELL_DN	GSE28726_ACT_CD4_TCELL_VS_ACT_VA24NEG_NKTCELL_DN		181	0.191772	0.862	0.626804	0.81884	1	889	tags=6%, list=5%, signal=6%
GSE3039_NKT_CELL_VS_ALPHABETA_CD8_TCELL_DN	GSE3039_NKT_CELL_VS_ALPHABETA_CD8_TCELL_DN		174	0.211691	0.861919	0.647182	0.81851	1	2313	tags=14%, list=14%, signal=16%
GSE11367_CTRL_VS_IL17_TREATED_SMOOTH_MUSCLE_CELL_DN	GSE11367_CTRL_VS_IL17_TREATED_SMOOTH_MUSCLE_CELL_DN		99	0.260182	0.861857	0.726531	0.818133	1	1267	tags=16%, list=8%, signal=17%
GSE17721_PAM3CSK4_VS_GADIQUIMOD_6H_BMDC_UP	GSE17721_PAM3CSK4_VS_GADIQUIMOD_6H_BMDC_UP		178	0.147723	0.861753	0.687739	0.817848	1	4113	tags=30%, list=25%, signal=40%
GSE8868_SPLEEN_VS_INTESTINE_CD11B_POS_CD11C_NEG_DC_UP	GSE8868_SPLEEN_VS_INTESTINE_CD11B_POS_CD11C_NEG_DC_UP		168	0.185319	0.86172	0.675906	0.817411	1	2365	tags=16%, list=14%, signal=19%
GSE19888_CTRL_VS_A3R_ACTIVATION_MAST_CELL_UP	GSE19888_CTRL_VS_A3R_ACTIVATION_MAST_CELL_UP		178	0.190112	0.861612	0.703777	0.817108	1	853	tags=8%, list=5%, signal=8%
GSE3982_MAST_CELL_VS_CENT_MEMORY_CD4_TCELL_DN	GSE3982_MAST_CELL_VS_CENT_MEMORY_CD4_TCELL_DN		165	0.235327	0.861333	0.632323	0.817246	1	1676	tags=17%, list=10%, signal=19%
GSE33425_CD161_HIGH_VS_NEG_CD8_TCELL_DN	GSE33425_CD161_HIGH_VS_NEG_CD8_TCELL_DN		179	0.20115	0.861299	0.652977	0.8168	1	2714	tags=22%, list=16%, signal=26%
GSE6092_UNSTIM_VS_IFNG_STIM_ENDOTHELIAL_CELL_UP	GSE6092_UNSTIM_VS_IFNG_STIM_ENDOTHELIAL_CELL_UP		183	0.159688	0.860972	0.682879	0.817142	1	3940	tags=29%, list=24%, signal=37%
GSE21360_SECONDARY_VS_QUATERNARY_MEMORY_CD8_TCELL_DN	GSE21360_SECONDARY_VS_QUATERNARY_MEMORY_CD8_TCELL_DN		153	0.230138	0.860612	0.649899	0.817519	1	2688	tags=25%, list=16%, signal=30%
GSE42021_CD24HI_TREG_VS_CD24HI_TCONV_THYMUS_UP	GSE42021_CD24HI_TREG_VS_CD24HI_TCONV_THYMUS_UP		177	0.169069	0.860068	0.606491	0.818315	1	4498	tags=31%, list=27%, signal=42%
GSE17974_2.5H_VS_72H_IL4_AND_ANTI_IL12_ACT_CD4_TCELL_UP	GSE17974_2.5H_VS_72H_IL4_AND_ANTI_IL12_ACT_CD4_TCELL_UP		180	0.179683	0.859695	0.6139	0.818709	1	3700	tags=29%, list=22%, signal=37%
GSE12392_IFNAR_KO_VS_IFNB_KO_CD8_NEG_SPLEEN_DC_DN	GSE12392_IFNAR_KO_VS_IFNB_KO_CD8_NEG_SPLEEN_DC_DN		169	0.234608	0.859046	0.635135	0.819825	1	3189	tags=30%, list=19%, signal=36%
GSE11961_MEMORY_BCELL_DAY7_VS_GERMINAL_CENTER_BCELL_DAY7_UP	GSE11961_MEMORY_BCELL_DAY7_VS_GERMINAL_CENTER_BCELL_DAY7_UP		171	0.239214	0.858461	0.672878	0.820774	1	1726	tags=17%, list=10%, signal=19%
GSE18791_CTRL_VS_NEWCASTLE_VIRUS_DC_16H_UP	GSE18791_CTRL_VS_NEWCASTLE_VIRUS_DC_16H_UP		175	0.149757	0.85846	0.640159	0.82024	1	3698	tags=24%, list=22%, signal=30%
GSE22886_NAIVE_TCELL_VS_NEUTROPHIL_UP	GSE22886_NAIVE_TCELL_VS_NEUTROPHIL_UP		177	0.150098	0.858178	0.57971	0.820462	1	4913	tags=32%, list=29%, signal=44%
GSE20754_WT_VS_TCF1_KO_MEMORY_CD8_TCELL_UP	GSE20754_WT_VS_TCF1_KO_MEMORY_CD8_TCELL_UP		178	0.173663	0.857882	0.640404	0.820647	1	2754	tags=19%, list=16%, signal=22%
GSE11961_GERMINAL_CENTER_BCELL_DAY7_VS_GERMINAL_CENTER_BCELL_DAY40_UP	GSE11961_GERMINAL_CENTER_BCELL_DAY7_VS_GERMINAL_CENTER_BCELL_DAY40_UP		167	0.206669	0.857761	0.740079	0.820382	1	3594	tags=31%, list=21%, signal=39%
GSE1460_INTRATHYMIC_T_PROGENITOR_VS_THYMIC_STROMAL_CELL_UP	GSE1460_INTRATHYMIC_T_PROGENITOR_VS_THYMIC_STROMAL_CELL_UP		172	0.210022	0.857645	0.642127	0.820116	1	1514	tags=11%, list=9%, signal=12%
GSE7852_LN_VS_THYMUS_TREG_UP	GSE7852_LN_VS_THYMUS_TREG_UP		176	0.273808	0.857632	0.636743	0.819612	1	1884	tags=22%, list=11%, signal=24%
GSE37532_VISCERAL_ADIPOSE_TISSUE_VS_LN_DERIVED_PPARG_KO_TCONV_CD4_TCELL_UP	GSE37532_VISCERAL_ADIPOSE_TISSUE_VS_LN_DERIVED_PPARG_KO_TCONV_CD4_TCELL_UP		158	0.15652	0.857295	0.592	0.819882	1	4820	tags=40%, list=29%, signal=55%
GSE27786_BCELL_VS_CD8_TCELL_UP	GSE27786_BCELL_VS_CD8_TCELL_UP		183	0.172301	0.857159	0.676955	0.819702	1	1959	tags=13%, list=12%, signal=14%
GSE8921_UNSTIM_VS_TLR1_2_STIM_MONOCYTE_24H_UP	GSE8921_UNSTIM_VS_TLR1_2_STIM_MONOCYTE_24H_UP		174	0.275404	0.856603	0.640919	0.820541	1	1240	tags=15%, list=7%, signal=16%
GSE27241_CTRL_VS_DIGOXIN_TREATED_RORGT_KO_CD4_TCELL_IN_TH17_POLARIZING_CONDITIONS_DN	GSE27241_CTRL_VS_DIGOXIN_TREATED_RORGT_KO_CD4_TCELL_IN_TH17_POLARIZING_CONDITIONS_DN		162	0.294535	0.856563	0.649485	0.820106	1	1887	tags=21%, list=11%, signal=23%
GSE45365_CD8A_DC_VS_CD11B_DC_IFNAR_KO_DN	GSE45365_CD8A_DC_VS_CD11B_DC_IFNAR_KO_DN		156	0.188655	0.856294	0.721248	0.820217	1	2922	tags=21%, list=17%, signal=25%
GSE3982_MAST_CELL_VS_NKCELL_DN	GSE3982_MAST_CELL_VS_NKCELL_DN		168	0.280406	0.855763	0.647182	0.821066	1	1727	tags=21%, list=10%, signal=24%
GSE36009_WT_VS_NLRP10_KO_DC_LPS_STIM_UP	GSE36009_WT_VS_NLRP10_KO_DC_LPS_STIM_UP		176	0.156901	0.855744	0.6917	0.820579	1	1386	tags=8%, list=8%, signal=9%
GSE15659_RESTING_TREG_VS_NONSUPPRESSIVE_TCELL_DN	GSE15659_RESTING_TREG_VS_NONSUPPRESSIVE_TCELL_DN		164	0.20346	0.855554	0.715415	0.820493	1	1811	tags=14%, list=11%, signal=16%
GSE29618_PRE_VS_DAY7_FLU_VACCINE_MDC_DN	GSE29618_PRE_VS_DAY7_FLU_VACCINE_MDC_DN		162	0.186513	0.855551	0.689728	0.819971	1	3042	tags=21%, list=18%, signal=25%
GSE20198_IL12_IL18_VS_IFNA_TREATED_ACT_CD4_TCELL_DN	GSE20198_IL12_IL18_VS_IFNA_TREATED_ACT_CD4_TCELL_DN		177	0.164931	0.855281	0.681275	0.820106	1	4288	tags=29%, list=26%, signal=39%
GSE40274_CTRL_VS_XBP1_TRANSDUCED_ACTIVATED_CD4_TCELL_DN	GSE40274_CTRL_VS_XBP1_TRANSDUCED_ACTIVATED_CD4_TCELL_DN		153	0.188636	0.854826	0.663307	0.820735	1	3872	tags=31%, list=23%, signal=40%
GSE15750_WT_VS_TRAF6KO_DAY10_EFF_CD8_TCELL_UP	GSE15750_WT_VS_TRAF6KO_DAY10_EFF_CD8_TCELL_UP		173	0.184408	0.854744	0.744856	0.820387	1	2108	tags=15%, list=13%, signal=17%
GSE37416_0H_VS_24H_F_TULARENSIS_LVS_NEUTROPHIL_UP	GSE37416_0H_VS_24H_F_TULARENSIS_LVS_NEUTROPHIL_UP		174	0.211079	0.854711	0.633891	0.819966	1	3186	tags=26%, list=19%, signal=32%
GSE44732_UNSTIM_VS_IL27_STIM_IMATURE_DC_UP	GSE44732_UNSTIM_VS_IL27_STIM_IMATURE_DC_UP		176	0.216319	0.853926	0.68125	0.821333	1	2552	tags=21%, list=15%, signal=25%
GSE39152_CD103_NEG_VS_POS_MEMORY_CD8_TCELL_UP	GSE39152_CD103_NEG_VS_POS_MEMORY_CD8_TCELL_UP		181	0.215339	0.852921	0.693517	0.82323	1	2453	tags=17%, list=15%, signal=19%
GSE40277_EOS_AND_LEF1_TRANSDUCED_VS_GATA1_AND_SATB1_TRANSDUCED_CD4_TCELL_DN	GSE40277_EOS_AND_LEF1_TRANSDUCED_VS_GATA1_AND_SATB1_TRANSDUCED_CD4_TCELL_DN		181	0.22481	0.852803	0.679435	0.82297	1	1872	tags=14%, list=11%, signal=15%
GSE40666_UNTREATED_VS_IFNA_STIM_STAT4_KO_EFFECTOR_CD8_TCELL_90MIN_UP	GSE40666_UNTREATED_VS_IFNA_STIM_STAT4_KO_EFFECTOR_CD8_TCELL_90MIN_UP		178	0.221751	0.852562	0.667347	0.822999	1	2617	tags=21%, list=16%, signal=25%
GSE11864_CSF1_PAM3CYS_VS_CSF1_IFNG_PAM3CYS_IN_MAC_UP	GSE11864_CSF1_PAM3CYS_VS_CSF1_IFNG_PAM3CYS_IN_MAC_UP		162	0.1853	0.852256	0.689587	0.823266	1	3250	tags=26%, list=19%, signal=32%
GSE6674_PL2_3_VS_ANTI_IGM_AND_CPG_STIM_BCELL_UP	GSE6674_PL2_3_VS_ANTI_IGM_AND_CPG_STIM_BCELL_UP		178	0.212869	0.851651	0.639004	0.824216	1	2870	tags=23%, list=17%, signal=28%
GSE3982_MAST_CELL_VS_DC_DN	GSE3982_MAST_CELL_VS_DC_DN		177	0.259009	0.851129	0.658683	0.824999	1	2080	tags=23%, list=12%, signal=26%
GSE17721_CTRL_VS_LPS_4H_BMDC_DN	GSE17721_CTRL_VS_LPS_4H_BMDC_DN		163	0.229828	0.8511	0.702595	0.824543	1	2836	tags=24%, list=17%, signal=29%
GSE7852_TREG_VS_TCONV_FAT_DN	GSE7852_TREG_VS_TCONV_FAT_DN		184	0.230376	0.85092	0.63039	0.824459	1	2112	tags=15%, list=13%, signal=17%
GSE3982_EOSINOPHIL_VS_MAC_DN	GSE3982_EOSINOPHIL_VS_MAC_DN		182	0.150947	0.850776	0.695021	0.824327	1	3903	tags=28%, list=23%, signal=36%
GSE24142_DN2_VS_DN3_THYMOCYTE_ADULT_UP	GSE24142_DN2_VS_DN3_THYMOCYTE_ADULT_UP		171	0.244131	0.850702	0.705534	0.823967	1	719	tags=10%, list=4%, signal=10%
GSE28737_WT_VS_BCL6_KO_FOLLICULAR_BCELL_DN	GSE28737_WT_VS_BCL6_KO_FOLLICULAR_BCELL_DN		182	0.238296	0.849502	0.628049	0.826394	1	2463	tags=19%, list=15%, signal=22%
GSE45365_NK_CELL_VS_CD11B_DC_MCMV_INFECTION_UP	GSE45365_NK_CELL_VS_CD11B_DC_MCMV_INFECTION_UP		170	0.20479	0.849272	0.750495	0.826461	1	1604	tags=15%, list=10%, signal=17%
GSE3039_CD4_TCELL_VS_B1_BCELL_UP	GSE3039_CD4_TCELL_VS_B1_BCELL_UP		184	0.232987	0.849164	0.646602	0.82617	1	2118	tags=18%, list=13%, signal=21%
GSE17721_CTRL_VS_GARDIQUIMOD_2H_BMDC_DN	GSE17721_CTRL_VS_GARDIQUIMOD_2H_BMDC_DN		173	0.209163	0.848975	0.730061	0.8261	1	2840	tags=24%, list=17%, signal=28%
GSE43955_10H_VS_30H_ACT_CD4_TCELL_WITH_TGFB_IL6_UP	GSE43955_10H_VS_30H_ACT_CD4_TCELL_WITH_TGFB_IL6_UP		165	0.207085	0.848177	0.713131	0.827553	1	1056	tags=9%, list=6%, signal=10%
GSE25088_CTRL_VS_IL4_STIM_STAT6_KO_MACROPHAGE_DN	GSE25088_CTRL_VS_IL4_STIM_STAT6_KO_MACROPHAGE_DN		150	0.230774	0.848	0.697154	0.827461	1	2032	tags=18%, list=12%, signal=20%
GSE2770_IL12_VS_IL4_TREATED_ACT_CD4_TCELL_2H_DN	GSE2770_IL12_VS_IL4_TREATED_ACT_CD4_TCELL_2H_DN		143	0.223778	0.847956	0.737903	0.827042	1	2443	tags=21%, list=15%, signal=24%
GSE40277_EOS_AND_LEF1_TRANSDUCED_VS_CTRL_CD4_TCELL_DN	GSE40277_EOS_AND_LEF1_TRANSDUCED_VS_CTRL_CD4_TCELL_DN		182	0.198963	0.847927	0.709091	0.826585	1	1904	tags=15%, list=11%, signal=17%
GSE3982_EOSINOPHIL_VS_TH2_DN	GSE3982_EOSINOPHIL_VS_TH2_DN		180	0.156476	0.847203	0.642147	0.827785	1	4016	tags=30%, list=24%, signal=39%
GSE36891_POLYIC_TLR3_VS_PAM_TLR2_STIM_PERITONEAL_MACROPHAGE_DN	GSE36891_POLYIC_TLR3_VS_PAM_TLR2_STIM_PERITONEAL_MACROPHAGE_DN		157	0.240666	0.846722	0.647423	0.828496	1	2452	tags=20%, list=15%, signal=24%
GSE43863_DAY6_EFF_VS_DAY150_MEM_TH1_CD4_TCELL_DN	GSE43863_DAY6_EFF_VS_DAY150_MEM_TH1_CD4_TCELL_DN		179	0.265124	0.845873	0.665289	0.829994	1	2262	tags=22%, list=14%, signal=25%
GSE1460_CORD_VS_ADULT_BLOOD_NAIVE_CD4_TCELL_DN	GSE1460_CORD_VS_ADULT_BLOOD_NAIVE_CD4_TCELL_DN		176	0.154131	0.845568	0.632035	0.83022	1	2321	tags=11%, list=14%, signal=13%
GSE17721_LPS_VS_POLYIC_12H_BMDC_UP	GSE17721_LPS_VS_POLYIC_12H_BMDC_UP		178	0.153237	0.845398	0.704082	0.830119	1	3394	tags=22%, list=20%, signal=27%
GSE15735_CTRL_VS_HDAC_INHIBITOR_TREATED_CD4_TCELL_2H_DN	GSE15735_CTRL_VS_HDAC_INHIBITOR_TREATED_CD4_TCELL_2H_DN		173	0.270691	0.844264	0.639344	0.832413	1	2252	tags=24%, list=13%, signal=28%
GSE17721_LPS_VS_POLYIC_24H_BMDC_DN	GSE17721_LPS_VS_POLYIC_24H_BMDC_DN		174	0.230706	0.843826	0.657258	0.832917	1	2853	tags=23%, list=17%, signal=27%
GSE13411_IGM_VS_SWITCHED_MEMORY_BCELL_DN	GSE13411_IGM_VS_SWITCHED_MEMORY_BCELL_DN		175	0.184247	0.843493	0.684435	0.833238	1	1724	tags=10%, list=10%, signal=11%
GSE17721_PAM3CSK4_VS_GADIQUIMOD_1H_BMDC_DN	GSE17721_PAM3CSK4_VS_GADIQUIMOD_1H_BMDC_DN		174	0.160598	0.843163	0.661191	0.833501	1	3647	tags=24%, list=22%, signal=31%
GSE13411_NAIVE_VS_SWITCHED_MEMORY_BCELL_DN	GSE13411_NAIVE_VS_SWITCHED_MEMORY_BCELL_DN		182	0.187368	0.84312	0.692623	0.833071	1	1633	tags=12%, list=10%, signal=13%
GSE19198_6H_VS_24H_IL21_TREATED_TCELL_UP	GSE19198_6H_VS_24H_IL21_TREATED_TCELL_UP		177	0.25774	0.8429	0.693089	0.833056	1	1519	tags=16%, list=9%, signal=17%
GSE7509_DC_VS_MONOCYTE_UP	GSE7509_DC_VS_MONOCYTE_UP		182	0.211692	0.842681	0.656126	0.833029	1	2499	tags=20%, list=15%, signal=24%
GSE23505_UNTREATED_VS_4DAY_IL6_IL1_TGFB_TREATED_CD4_TCELL_UP	GSE23505_UNTREATED_VS_4DAY_IL6_IL1_TGFB_TREATED_CD4_TCELL_UP		167	0.237949	0.842015	0.658	0.834129	1	2663	tags=25%, list=16%, signal=30%
GSE40685_NAIVE_CD4_TCELL_VS_TREG_DN	GSE40685_NAIVE_CD4_TCELL_VS_TREG_DN		170	0.212337	0.841819	0.716298	0.834124	1	323	tags=5%, list=2%, signal=5%
GSE11961_FOLLICULAR_BCELL_VS_GERMINAL_CENTER_BCELL_DAY40_DN	GSE11961_FOLLICULAR_BCELL_VS_GERMINAL_CENTER_BCELL_DAY40_DN		172	0.219869	0.841727	0.6841	0.833825	1	2813	tags=22%, list=17%, signal=26%
GSE15930_STIM_VS_STIM_AND_IFNAB_24H_CD8_T_CELL_DN	GSE15930_STIM_VS_STIM_AND_IFNAB_24H_CD8_T_CELL_DN		168	0.212328	0.841532	0.709552	0.833819	1	1319	tags=10%, list=8%, signal=10%
GSE17721_PAM3CSK4_VS_GADIQUIMOD_8H_BMDC_UP	GSE17721_PAM3CSK4_VS_GADIQUIMOD_8H_BMDC_UP		167	0.160124	0.841165	0.704591	0.834214	1	3583	tags=25%, list=21%, signal=31%
GSE11961_GERMINAL_CENTER_BCELL_DAY7_VS_MEMORY_BCELL_DAY40_UP	GSE11961_GERMINAL_CENTER_BCELL_DAY7_VS_MEMORY_BCELL_DAY40_UP		166	0.224419	0.840661	0.74498	0.834901	1	1776	tags=16%, list=11%, signal=17%
GSE19888_ADENOSINE_A3R_INH_VS_ACT_IN_MAST_CELL_DN	GSE19888_ADENOSINE_A3R_INH_VS_ACT_IN_MAST_CELL_DN		164	0.308552	0.840374	0.693111	0.835074	1	1589	tags=23%, list=9%, signal=25%
GSE41978_WT_VS_ID2_KO_AND_BIM_KO_KLRG1_LOW_EFFECTOR_CD8_TCELL_DN	GSE41978_WT_VS_ID2_KO_AND_BIM_KO_KLRG1_LOW_EFFECTOR_CD8_TCELL_DN		171	0.232033	0.840256	0.738614	0.834834	1	1832	tags=16%, list=11%, signal=18%
GSE5542_IFNG_VS_IFNA_AND_IFNG_TREATED_EPITHELIAL_CELLS_6H_DN	GSE5542_IFNG_VS_IFNA_AND_IFNG_TREATED_EPITHELIAL_CELLS_6H_DN		174	0.165123	0.840246	0.736735	0.834334	1	2014	tags=12%, list=12%, signal=14%
GSE17721_LPS_VS_POLYIC_0.5H_BMDC_UP	GSE17721_LPS_VS_POLYIC_0.5H_BMDC_UP		165	0.18149	0.84001	0.695312	0.834368	1	3448	tags=24%, list=21%, signal=29%
GSE10240_IL22_VS_IL17_STIM_PRIMARY_BRONCHIAL_EPITHELIAL_CELLS_DN	GSE10240_IL22_VS_IL17_STIM_PRIMARY_BRONCHIAL_EPITHELIAL_CELLS_DN		178	0.182712	0.839937	0.765328	0.834004	1	2684	tags=22%, list=16%, signal=26%
GSE9988_ANTI_TREM1_VS_LOW_LPS_MONOCYTE_UP	GSE9988_ANTI_TREM1_VS_LOW_LPS_MONOCYTE_UP		176	0.194193	0.839622	0.672655	0.834212	1	3538	tags=27%, list=21%, signal=34%
GSE7852_LN_VS_THYMUS_TCONV_UP	GSE7852_LN_VS_THYMUS_TCONV_UP		176	0.227064	0.839503	0.707217	0.833982	1	2080	tags=21%, list=12%, signal=24%
GSE1432_6H_VS_24H_IFNG_MICROGLIA_UP	GSE1432_6H_VS_24H_IFNG_MICROGLIA_UP		180	0.214303	0.839502	0.622093	0.833461	1	2896	tags=23%, list=17%, signal=28%
GSE27786_LIN_NEG_VS_NKTCELL_DN	GSE27786_LIN_NEG_VS_NKTCELL_DN		170	0.174727	0.839375	0.650307	0.833248	1	3251	tags=18%, list=19%, signal=22%
GSE2770_UNTREATED_VS_TGFB_AND_IL4_TREATED_ACT_CD4_TCELL_2H_UP	GSE2770_UNTREATED_VS_TGFB_AND_IL4_TREATED_ACT_CD4_TCELL_2H_UP		175	0.166728	0.839375	0.738189	0.832728	1	3089	tags=22%, list=18%, signal=26%
GSE3982_EOSINOPHIL_VS_EFF_MEMORY_CD4_TCELL_UP	GSE3982_EOSINOPHIL_VS_EFF_MEMORY_CD4_TCELL_UP		178	0.209675	0.839002	0.634921	0.83315	1	3007	tags=21%, list=18%, signal=25%
GSE40277_GATA1_AND_SATB1_TRANSDUCED_VS_CTRL_CD4_TCELL_UP	GSE40277_GATA1_AND_SATB1_TRANSDUCED_VS_CTRL_CD4_TCELL_UP		178	0.236966	0.838765	0.671518	0.833205	1	1970	tags=20%, list=12%, signal=23%
GSE5589_UNSTIM_VS_45MIN_LPS_AND_IL6_STIM_MACROPHAGE_UP	GSE5589_UNSTIM_VS_45MIN_LPS_AND_IL6_STIM_MACROPHAGE_UP		185	0.195266	0.838124	0.656965	0.834258	1	2545	tags=19%, list=15%, signal=23%
GSE26912_TUMORICIDAL_VS_CTRL_MACROPHAGE_DN	GSE26912_TUMORICIDAL_VS_CTRL_MACROPHAGE_DN		169	0.244146	0.838119	0.679089	0.833749	1	2729	tags=25%, list=16%, signal=30%
GSE9988_LPS_VS_VEHICLE_TREATED_MONOCYTE_DN	GSE9988_LPS_VS_VEHICLE_TREATED_MONOCYTE_DN		180	0.213785	0.838105	0.598058	0.833268	1	3514	tags=27%, list=21%, signal=34%
GSE27786_LSK_VS_CD8_TCELL_DN	GSE27786_LSK_VS_CD8_TCELL_DN		171	0.189277	0.837786	0.700405	0.833546	1	1819	tags=14%, list=11%, signal=16%
GSE39110_DAY3_VS_DAY6_POST_IMMUNIZATION_CD8_TCELL_UP	GSE39110_DAY3_VS_DAY6_POST_IMMUNIZATION_CD8_TCELL_UP		172	0.227169	0.837257	0.704782	0.834399	1	1419	tags=12%, list=8%, signal=13%
GSE360_DC_VS_MAC_B_MALAYI_LOW_DOSE_DN	GSE360_DC_VS_MAC_B_MALAYI_LOW_DOSE_DN		177	0.189251	0.836905	0.675889	0.834693	1	1099	tags=8%, list=7%, signal=8%
GSE29618_MONOCYTE_VS_MDC_UP	GSE29618_MONOCYTE_VS_MDC_UP		187	0.294319	0.836556	0.639376	0.83501	1	1949	tags=23%, list=12%, signal=26%
GSE8868_SPLEEN_VS_INTESTINE_CD11B_POS_CD11C_NEG_DC_DN	GSE8868_SPLEEN_VS_INTESTINE_CD11B_POS_CD11C_NEG_DC_DN		178	0.22795	0.836331	0.705179	0.835006	1	1845	tags=19%, list=11%, signal=21%
GSE6092_UNSTIM_VS_IFNG_STIM_AND_B_BURGDORFERI_INF_ENDOTHELIAL_CELL_UP	GSE6092_UNSTIM_VS_IFNG_STIM_AND_B_BURGDORFERI_INF_ENDOTHELIAL_CELL_UP		163	0.186813	0.83592	0.8	0.835525	1	1137	tags=9%, list=7%, signal=9%
GSE411_100MIN_VS_400MIN_IL6_STIM_MACROPHAGE_UP	GSE411_100MIN_VS_400MIN_IL6_STIM_MACROPHAGE_UP		179	0.206657	0.834854	0.660494	0.83767	1	2215	tags=16%, list=13%, signal=18%
GSE37605_TREG_VS_TCONV_C57BL6_FOXP3_FUSION_GFP_DN	GSE37605_TREG_VS_TCONV_C57BL6_FOXP3_FUSION_GFP_DN		162	0.252477	0.834825	0.670707	0.837217	1	2510	tags=26%, list=15%, signal=30%
GSE26488_WT_VS_HDAC7_KO_DOUBLE_POSITIVE_THYMOCYTE_DN	GSE26488_WT_VS_HDAC7_KO_DOUBLE_POSITIVE_THYMOCYTE_DN		138	0.242867	0.833895	0.787938	0.838891	1	1123	tags=11%, list=7%, signal=12%
GSE10856_CTRL_VS_TNFRSF6B_IN_MACROPHAGE_DN	GSE10856_CTRL_VS_TNFRSF6B_IN_MACROPHAGE_DN		149	0.176107	0.833616	0.799205	0.839101	1	3169	tags=27%, list=19%, signal=33%
GSE17974_CTRL_VS_ACT_IL4_AND_ANTI_IL12_72H_CD4_TCELL_UP	GSE17974_CTRL_VS_ACT_IL4_AND_ANTI_IL12_72H_CD4_TCELL_UP		166	0.228797	0.833527	0.676113	0.838839	1	1048	tags=10%, list=6%, signal=10%
GSE43955_TH0_VS_TGFB_IL6_TH17_ACT_CD4_TCELL_10H_DN	GSE43955_TH0_VS_TGFB_IL6_TH17_ACT_CD4_TCELL_10H_DN		166	0.225698	0.833146	0.746094	0.839257	1	1181	tags=13%, list=7%, signal=13%
GSE29618_MONOCYTE_VS_MDC_DN	GSE29618_MONOCYTE_VS_MDC_DN		182	0.261225	0.833087	0.652263	0.838892	1	2617	tags=27%, list=16%, signal=32%
GSE23505_IL6_IL1_VS_IL6_IL1_TGFB_TREATED_CD4_TCELL_DN	GSE23505_IL6_IL1_VS_IL6_IL1_TGFB_TREATED_CD4_TCELL_DN		170	0.163686	0.833039	0.694444	0.838478	1	4044	tags=29%, list=24%, signal=38%
GSE3982_NEUTROPHIL_VS_TH2_UP	GSE3982_NEUTROPHIL_VS_TH2_UP		174	0.225619	0.832847	0.719439	0.838452	1	2558	tags=22%, list=15%, signal=26%
GSE9509_LPS_VS_LPS_AND_IL10_STIM_IL10_KO_MACROPHAGE_10MIN_UP	GSE9509_LPS_VS_LPS_AND_IL10_STIM_IL10_KO_MACROPHAGE_10MIN_UP		176	0.273555	0.832797	0.707415	0.83805	1	2121	tags=24%, list=13%, signal=27%
GSE27786_NKTCELL_VS_NEUTROPHIL_UP	GSE27786_NKTCELL_VS_NEUTROPHIL_UP		175	0.150645	0.832759	0.71068	0.837602	1	4066	tags=27%, list=24%, signal=36%
GSE25123_ROSIGLITAZONE_VS_IL4_AND_ROSIGLITAZONE_STIM_PPARG_KO_MACROPHAGE_DAY10_DN	GSE25123_ROSIGLITAZONE_VS_IL4_AND_ROSIGLITAZONE_STIM_PPARG_KO_MACROPHAGE_DAY10_DN		170	0.216807	0.832618	0.659836	0.83742	1	2663	tags=24%, list=16%, signal=28%
GSE14769_40MIN_VS_360MIN_LPS_BMDM_DN	GSE14769_40MIN_VS_360MIN_LPS_BMDM_DN		177	0.193506	0.832487	0.69703	0.837233	1	2121	tags=15%, list=13%, signal=17%
GSE40274_CTRL_VS_XBP1_TRANSDUCED_ACTIVATED_CD4_TCELL_UP	GSE40274_CTRL_VS_XBP1_TRANSDUCED_ACTIVATED_CD4_TCELL_UP		161	0.279036	0.832472	0.639175	0.836757	1	1816	tags=16%, list=11%, signal=17%
GSE24671_BAKIMULC_VS_SENDAI_VIRUS_INFECTED_MOUSE_SPLENOCYTES_UP	GSE24671_BAKIMULC_VS_SENDAI_VIRUS_INFECTED_MOUSE_SPLENOCYTES_UP		171	0.202383	0.832367	0.654397	0.836539	1	2887	tags=22%, list=17%, signal=27%
GSE3039_ALPHABETA_CD8_TCELL_VS_B1_BCELL_DN	GSE3039_ALPHABETA_CD8_TCELL_VS_B1_BCELL_DN		182	0.179427	0.832246	0.723404	0.83631	1	4332	tags=35%, list=26%, signal=47%
GSE14769_UNSTIM_VS_240MIN_LPS_BMDM_DN	GSE14769_UNSTIM_VS_240MIN_LPS_BMDM_DN		178	0.208855	0.831679	0.646934	0.837191	1	2240	tags=17%, list=13%, signal=20%
GSE22033_UNTREATED_VS_MRL24_TREATED_MEF_DN	GSE22033_UNTREATED_VS_MRL24_TREATED_MEF_DN		177	0.205138	0.831313	0.700389	0.837579	1	1419	tags=9%, list=8%, signal=10%
GSE40274_CTRL_VS_HELIOS_TRANSDUCED_ACTIVATED_CD4_TCELL_DN	GSE40274_CTRL_VS_HELIOS_TRANSDUCED_ACTIVATED_CD4_TCELL_DN		153	0.177968	0.831285	0.715726	0.837132	1	3020	tags=21%, list=18%, signal=25%
GSE22589_HEALTHY_VS_HIV_AND_SIV_INFECTED_DC_UP	GSE22589_HEALTHY_VS_HIV_AND_SIV_INFECTED_DC_UP		172	0.145949	0.830446	0.675159	0.838642	1	4320	tags=32%, list=26%, signal=43%
GSE24142_ADULT_VS_FETAL_EARLY_THYMIC_PROGENITOR_UP	GSE24142_ADULT_VS_FETAL_EARLY_THYMIC_PROGENITOR_UP		176	0.245677	0.830153	0.684536	0.838851	1	1145	tags=13%, list=7%, signal=13%
GSE22886_NAIVE_CD4_TCELL_VS_MEMORY_TCELL_DN	GSE22886_NAIVE_CD4_TCELL_VS_MEMORY_TCELL_DN		177	0.183743	0.830151	0.651116	0.83834	1	4951	tags=35%, list=30%, signal=49%
GSE46606_DAY1_VS_DAY3_CD40L_IL2_IL5_STIMULATED_IRF4MID_BCELL_DN	GSE46606_DAY1_VS_DAY3_CD40L_IL2_IL5_STIMULATED_IRF4MID_BCELL_DN		180	0.200901	0.829803	0.65272	0.838678	1	2138	tags=14%, list=13%, signal=16%
GSE24142_EARLY_THYMIC_PROGENITOR_VS_DN2_THYMOCYTE_UP	GSE24142_EARLY_THYMIC_PROGENITOR_VS_DN2_THYMOCYTE_UP		180	0.293266	0.829165	0.652174	0.839641	1	1836	tags=24%, list=11%, signal=27%
GSE3982_DC_VS_BCELL_UP	GSE3982_DC_VS_BCELL_UP		188	0.245658	0.828006	0.683897	0.841914	1	2262	tags=22%, list=14%, signal=25%
GSE26928_NAIVE_VS_EFF_MEMORY_CD4_TCELL_DN	GSE26928_NAIVE_VS_EFF_MEMORY_CD4_TCELL_DN		165	0.196778	0.827712	0.740443	0.842097	1	2783	tags=22%, list=17%, signal=27%
GSE339_CD4POS_VS_CD8POS_DC_DN	GSE339_CD4POS_VS_CD8POS_DC_DN		185	0.178424	0.827523	0.753593	0.842042	1	3333	tags=26%, list=20%, signal=32%
GSE21379_WT_VS_SAP_KO_TFH_CD4_TCELL_DN	GSE21379_WT_VS_SAP_KO_TFH_CD4_TCELL_DN		166	0.275993	0.827289	0.691684	0.842095	1	1624	tags=17%, list=10%, signal=18%
GSE17721_PAM3CSK4_VS_GADIQUIMOD_8H_BMDC_DN	GSE17721_PAM3CSK4_VS_GADIQUIMOD_8H_BMDC_DN		174	0.194428	0.827084	0.692308	0.84207	1	2120	tags=16%, list=13%, signal=18%
GSE7831_CPG_VS_INFLUENZA_STIM_PDC_4H_DN	GSE7831_CPG_VS_INFLUENZA_STIM_PDC_4H_DN		150	0.225445	0.826839	0.796477	0.842094	1	2119	tags=19%, list=13%, signal=21%
GSE37416_CTRL_VS_3H_F_TULARENSIS_LVS_NEUTROPHIL_UP	GSE37416_CTRL_VS_3H_F_TULARENSIS_LVS_NEUTROPHIL_UP		160	0.214396	0.826597	0.666667	0.842131	1	2813	tags=23%, list=17%, signal=27%
GSE40274_GATA1_VS_FOXP3_AND_GATA1_TRANSDUCED_ACTIVATED_CD4_TCELL_UP	GSE40274_GATA1_VS_FOXP3_AND_GATA1_TRANSDUCED_ACTIVATED_CD4_TCELL_UP		174	0.226638	0.826362	0.68125	0.842212	1	2081	tags=17%, list=12%, signal=19%
GSE36888_STAT5_AB_KNOCKIN_VS_WT_TCELL_IL2_TREATED_17H_DN	GSE36888_STAT5_AB_KNOCKIN_VS_WT_TCELL_IL2_TREATED_17H_DN		181	0.236134	0.82634	0.693712	0.841777	1	2944	tags=29%, list=18%, signal=34%
GSE15271_CXCR4_POS_VS_NEG_GC_BCELL_DN	GSE15271_CXCR4_POS_VS_NEG_GC_BCELL_DN		168	0.230601	0.826037	0.665988	0.841988	1	2215	tags=17%, list=13%, signal=19%
GSE11057_PBMC_VS_MEM_CD4_TCELL_UP	GSE11057_PBMC_VS_MEM_CD4_TCELL_UP		176	0.332952	0.825756	0.64833	0.842131	1	2437	tags=36%, list=15%, signal=41%
GSE13738_RESTING_VS_TCR_ACTIVATED_CD4_TCELL_DN	GSE13738_RESTING_VS_TCR_ACTIVATED_CD4_TCELL_DN		180	0.204218	0.82565	0.668	0.841916	1	3601	tags=27%, list=22%, signal=34%
GSE24972_MARGINAL_ZONE_BCELL_VS_FOLLICULAR_BCELL_IRF8_KO_DN	GSE24972_MARGINAL_ZONE_BCELL_VS_FOLLICULAR_BCELL_IRF8_KO_DN		160	0.228262	0.825626	0.801556	0.841454	1	1225	tags=14%, list=7%, signal=15%
GSE17721_0.5H_VS_24H_GARDIQUIMOD_BMDC_UP	GSE17721_0.5H_VS_24H_GARDIQUIMOD_BMDC_UP		174	0.169227	0.825388	0.693676	0.841488	1	2842	tags=19%, list=17%, signal=23%
GSE22313_HEALTHY_VS_SLE_MOUSE_CD4_TCELL_DN	GSE22313_HEALTHY_VS_SLE_MOUSE_CD4_TCELL_DN		182	0.281902	0.825171	0.663307	0.841525	1	2647	tags=23%, list=16%, signal=26%
GSE34515_CD16_NEG_MONOCYTE_VS_DC_UP	GSE34515_CD16_NEG_MONOCYTE_VS_DC_UP		181	0.230194	0.824766	0.674897	0.842023	1	3097	tags=25%, list=19%, signal=31%
GSE27786_ERYTHROBLAST_VS_MONO_MAC_DN	GSE27786_ERYTHROBLAST_VS_MONO_MAC_DN		181	0.152121	0.824654	0.748971	0.841767	1	2971	tags=22%, list=18%, signal=27%
GSE21033_CTRL_VS_POLYIC_STIM_DC_6H_UP	GSE21033_CTRL_VS_POLYIC_STIM_DC_6H_UP		165	0.204802	0.824568	0.709742	0.841489	1	1147	tags=7%, list=7%, signal=8%
GSE23308_CTRL_VS_CORTICOSTERONE_TREATED_MACROPHAGE_MINERALCORTICOID_REC_KO_DN	GSE23308_CTRL_VS_CORTICOSTERONE_TREATED_MACROPHAGE_MINERALCORTICOID_REC_KO_DN		180	0.185962	0.824434	0.649193	0.841297	1	2941	tags=18%, list=18%, signal=21%
GSE18804_SPLEEN_MACROPHAGE_VS_COLON_TUMORAL_MACROPHAGE_UP	GSE18804_SPLEEN_MACROPHAGE_VS_COLON_TUMORAL_MACROPHAGE_UP		178	0.259862	0.824384	0.685598	0.840914	1	3146	tags=32%, list=19%, signal=39%
GSE13547_WT_VS_ZFX_KO_BCELL_UP	GSE13547_WT_VS_ZFX_KO_BCELL_UP		157	0.274545	0.823906	0.68323	0.841557	1	2195	tags=20%, list=13%, signal=23%
GSE29618_MONOCYTE_VS_MDC_DAY7_FLU_VACCINE_UP	GSE29618_MONOCYTE_VS_MDC_DAY7_FLU_VACCINE_UP		191	0.283845	0.823883	0.66537	0.841091	1	2673	tags=27%, list=16%, signal=32%
GSE32986_UNSTIM_VS_GMCSF_AND_CURDLAN_LOWDOSE_STIM_DC_UP	GSE32986_UNSTIM_VS_GMCSF_AND_CURDLAN_LOWDOSE_STIM_DC_UP		185	0.192641	0.823809	0.690428	0.840762	1	4334	tags=36%, list=26%, signal=48%
GSE43863_NAIVE_VS_LY6C_LOW_CXCR5NEG_CD4_EFF_TCELL_D6_LCMV_UP	GSE43863_NAIVE_VS_LY6C_LOW_CXCR5NEG_CD4_EFF_TCELL_D6_LCMV_UP		120	0.255328	0.823755	0.770428	0.840407	1	2086	tags=24%, list=12%, signal=27%
GSE3982_MEMORY_CD4_TCELL_VS_TH2_DN	GSE3982_MEMORY_CD4_TCELL_VS_TH2_DN		185	0.186316	0.823664	0.610266	0.840129	1	4681	tags=38%, list=28%, signal=52%
GSE46606_IRF4HIGH_VS_IRF4MID_CD40L_IL2_IL5_DAY3_STIMULATED_BCELL_DN	GSE46606_IRF4HIGH_VS_IRF4MID_CD40L_IL2_IL5_DAY3_STIMULATED_BCELL_DN		172	0.226883	0.823274	0.706004	0.840572	1	1280	tags=13%, list=8%, signal=14%
GSE3982_DC_VS_MAC_LPS_STIM_DN	GSE3982_DC_VS_MAC_LPS_STIM_DN		183	0.248404	0.823099	0.728346	0.840491	1	1729	tags=16%, list=10%, signal=17%
GSE21670_STAT3_KO_VS_WT_CD4_TCELL_IL6_TREATED_UP	GSE21670_STAT3_KO_VS_WT_CD4_TCELL_IL6_TREATED_UP		174	0.220446	0.822956	0.736	0.840344	1	1996	tags=18%, list=12%, signal=20%
GSE21670_UNTREATED_VS_IL6_TREATED_CD4_TCELL_UP	GSE21670_UNTREATED_VS_IL6_TREATED_CD4_TCELL_UP		163	0.174968	0.822662	0.717391	0.840511	1	1413	tags=10%, list=8%, signal=11%
GSE45365_NK_CELL_VS_BCELL_UP	GSE45365_NK_CELL_VS_BCELL_UP		183	0.218816	0.822069	0.680639	0.841483	1	4607	tags=41%, list=28%, signal=56%
GSE17721_POLYIC_VS_PAM3CSK4_8H_BMDC_UP	GSE17721_POLYIC_VS_PAM3CSK4_8H_BMDC_UP		177	0.183535	0.82163	0.718563	0.842084	1	2770	tags=19%, list=17%, signal=23%
GSE17186_BLOOD_VS_CORD_BLOOD_CD21LOW_TRANSITIONAL_BCELL_DN	GSE17186_BLOOD_VS_CORD_BLOOD_CD21LOW_TRANSITIONAL_BCELL_DN		191	0.175869	0.821546	0.740443	0.84178	1	1926	tags=12%, list=12%, signal=13%
GSE33292_DN3_THYMOCYTE_VS_TCF1_KO_TCELL_LYMPHOMA_UP	GSE33292_DN3_THYMOCYTE_VS_TCF1_KO_TCELL_LYMPHOMA_UP		184	0.254914	0.820332	0.641851	0.844251	1	1705	tags=17%, list=10%, signal=19%
GSE17186_MEMORY_VS_CD21LOW_TRANSITIONAL_BCELL_UP	GSE17186_MEMORY_VS_CD21LOW_TRANSITIONAL_BCELL_UP		180	0.180895	0.819899	0.663918	0.844759	1	2228	tags=13%, list=13%, signal=15%
GSE27786_NKTCELL_VS_ERYTHROBLAST_UP	GSE27786_NKTCELL_VS_ERYTHROBLAST_UP		181	0.135001	0.819895	0.760396	0.844259	1	2432	tags=14%, list=15%, signal=16%
GSE4590_LARGE_PRE_BCELL_VS_VPREB_POS_LARGE_PRE_BCELL_UP	GSE4590_LARGE_PRE_BCELL_VS_VPREB_POS_LARGE_PRE_BCELL_UP		163	0.24154	0.81988	0.686117	0.843792	1	2450	tags=20%, list=15%, signal=23%
GSE37301_COMMON_LYMPHOID_PROGENITOR_VS_GRAN_MONO_PROGENITOR_DN	GSE37301_COMMON_LYMPHOID_PROGENITOR_VS_GRAN_MONO_PROGENITOR_DN		153	0.241107	0.818453	0.757515	0.846669	1	2038	tags=22%, list=12%, signal=24%
GSE29618_PRE_VS_DAY7_FLU_VACCINE_PDC_DN	GSE29618_PRE_VS_DAY7_FLU_VACCINE_PDC_DN		178	0.151976	0.818344	0.685185	0.846445	1	3565	tags=25%, list=21%, signal=32%
GSE22886_NAIVE_CD8_TCELL_VS_NKCELL_DN	GSE22886_NAIVE_CD8_TCELL_VS_NKCELL_DN		181	0.217036	0.81799	0.666667	0.84682	1	2237	tags=18%, list=13%, signal=21%
GSE3982_EOSINOPHIL_VS_NEUTROPHIL_UP	GSE3982_EOSINOPHIL_VS_NEUTROPHIL_UP		174	0.168507	0.817575	0.708758	0.847347	1	3202	tags=21%, list=19%, signal=26%
GSE360_L_DONOVANI_VS_T_GONDII_MAC_DN	GSE360_L_DONOVANI_VS_T_GONDII_MAC_DN		187	0.166855	0.817403	0.772128	0.847276	1	1649	tags=10%, list=10%, signal=11%
GSE3982_BCELL_VS_CENT_MEMORY_CD4_TCELL_UP	GSE3982_BCELL_VS_CENT_MEMORY_CD4_TCELL_UP		174	0.256475	0.817366	0.661123	0.846852	1	2630	tags=25%, list=16%, signal=30%
GSE21670_IL6_VS_TGFB_AND_IL6_TREATED_STAT3_KO_CD4_TCELL_DN	GSE21670_IL6_VS_TGFB_AND_IL6_TREATED_STAT3_KO_CD4_TCELL_DN		173	0.226957	0.817141	0.712851	0.84689	1	1682	tags=11%, list=10%, signal=12%
GSE30962_PRIMARY_VS_SECONDARY_CHRONIC_LCMV_INF_CD8_TCELL_DN	GSE30962_PRIMARY_VS_SECONDARY_CHRONIC_LCMV_INF_CD8_TCELL_DN		166	0.257671	0.816854	0.688976	0.847054	1	1603	tags=19%, list=10%, signal=21%
GSE42021_CD24INT_TREG_VS_CD24INT_TCONV_THYMUS_UP	GSE42021_CD24INT_TREG_VS_CD24INT_TCONV_THYMUS_UP		179	0.173877	0.816694	0.666667	0.846943	1	4117	tags=30%, list=25%, signal=39%
GSE23984_CTRL_VS_HYPOCALEMIC_VITAMIND_ANALOG_TCELL_UP	GSE23984_CTRL_VS_HYPOCALEMIC_VITAMIND_ANALOG_TCELL_UP		173	0.178571	0.816175	0.76	0.847662	1	3106	tags=23%, list=19%, signal=27%
GSE8685_IL2_STARVED_VS_IL2_ACT_IL2_STARVED_CD4_TCELL_UP	GSE8685_IL2_STARVED_VS_IL2_ACT_IL2_STARVED_CD4_TCELL_UP		170	0.187006	0.815745	0.676955	0.848231	1	4554	tags=35%, list=27%, signal=48%
GSE27786_LIN_NEG_VS_ERYTHROBLAST_UP	GSE27786_LIN_NEG_VS_ERYTHROBLAST_UP		181	0.167075	0.815301	0.682731	0.848828	1	3212	tags=21%, list=19%, signal=26%
GSE42088_UNINF_VS_LEISHMANIA_INF_DC_4H_UP	GSE42088_UNINF_VS_LEISHMANIA_INF_DC_4H_UP		180	0.202703	0.814896	0.680639	0.849293	1	2276	tags=14%, list=14%, signal=17%
GSE3720_UNSTIM_VS_LPS_STIM_VD1_GAMMADELTA_TCELL_DN	GSE3720_UNSTIM_VS_LPS_STIM_VD1_GAMMADELTA_TCELL_DN		135	0.264037	0.814157	0.727642	0.850508	1	1724	tags=19%, list=10%, signal=21%
GSE34515_CD16_POS_MONOCYTE_VS_DC_UP	GSE34515_CD16_POS_MONOCYTE_VS_DC_UP		179	0.181497	0.813905	0.704225	0.850616	1	1302	tags=7%, list=8%, signal=7%
GSE17721_POLYIC_VS_GARDIQUIMOD_6H_BMDC_DN	GSE17721_POLYIC_VS_GARDIQUIMOD_6H_BMDC_DN		183	0.145158	0.813611	0.725338	0.850802	1	4113	tags=26%, list=25%, signal=34%
GSE2585_THYMIC_DC_VS_THYMIC_MACROPHAGE_DN	GSE2585_THYMIC_DC_VS_THYMIC_MACROPHAGE_DN		171	0.203581	0.812869	0.752016	0.852066	1	2605	tags=19%, list=16%, signal=22%
GSE360_CTRL_VS_B_MALAYI_HIGH_DOSE_MAC_DN	GSE360_CTRL_VS_B_MALAYI_HIGH_DOSE_MAC_DN		183	0.193947	0.812773	0.714286	0.851803	1	1512	tags=11%, list=9%, signal=12%
GSE36078_UNTREATED_VS_AD5_INF_MOUSE_LUNG_DC_DN	GSE36078_UNTREATED_VS_AD5_INF_MOUSE_LUNG_DC_DN		172	0.205863	0.812726	0.743327	0.851422	1	1591	tags=13%, list=10%, signal=15%
GSE17721_LPS_VS_PAM3CSK4_0.5H_BMDC_UP	GSE17721_LPS_VS_PAM3CSK4_0.5H_BMDC_UP		166	0.183158	0.812521	0.837349	0.851397	1	3441	tags=27%, list=21%, signal=34%
GSE19888_CTRL_VS_A3R_INHIBITOR_TREATED_MAST_CELL_UP	GSE19888_CTRL_VS_A3R_INHIBITOR_TREATED_MAST_CELL_UP		176	0.201609	0.812295	0.651357	0.851418	1	3420	tags=22%, list=20%, signal=28%
GSE17721_LPS_VS_GARDIQUIMOD_0.5H_BMDC_DN	GSE17721_LPS_VS_GARDIQUIMOD_0.5H_BMDC_DN		169	0.183288	0.812099	0.820408	0.851372	1	789	tags=6%, list=5%, signal=6%
GSE21033_CTRL_VS_POLYIC_STIM_DC_24H_UP	GSE21033_CTRL_VS_POLYIC_STIM_DC_24H_UP		152	0.257371	0.811021	0.659044	0.853456	1	1914	tags=23%, list=11%, signal=26%
GSE4590_PRE_BCELL_VS_VPREB_POS_LARGE_PRE_BCELL_UP	GSE4590_PRE_BCELL_VS_VPREB_POS_LARGE_PRE_BCELL_UP		151	0.256104	0.810977	0.7751	0.853065	1	561	tags=11%, list=3%, signal=11%
GSE24142_ADULT_VS_FETAL_DN3_THYMOCYTE_UP	GSE24142_ADULT_VS_FETAL_DN3_THYMOCYTE_UP		183	0.227745	0.81075	0.724846	0.853106	1	728	tags=9%, list=4%, signal=9%
GSE360_CTRL_VS_L_DONOVANI_MAC_UP	GSE360_CTRL_VS_L_DONOVANI_MAC_UP		183	0.162706	0.809741	0.670611	0.855013	1	3573	tags=22%, list=21%, signal=28%
GSE22886_NEUTROPHIL_VS_DC_UP	GSE22886_NEUTROPHIL_VS_DC_UP		150	0.284392	0.809324	0.809524	0.855507	1	1223	tags=18%, list=7%, signal=19%
GSE14699_NAIVE_VS_ACT_CD8_TCELL_UP	GSE14699_NAIVE_VS_ACT_CD8_TCELL_UP		179	0.209453	0.809228	0.757322	0.855256	1	1841	tags=18%, list=11%, signal=20%
GSE21670_IL6_VS_TGFB_AND_IL6_TREATED_STAT3_KO_CD4_TCELL_UP	GSE21670_IL6_VS_TGFB_AND_IL6_TREATED_STAT3_KO_CD4_TCELL_UP		183	0.175979	0.809022	0.692623	0.855246	1	2819	tags=18%, list=17%, signal=21%
GSE360_T_GONDII_VS_B_MALAYI_HIGH_DOSE_MAC_DN	GSE360_T_GONDII_VS_B_MALAYI_HIGH_DOSE_MAC_DN		178	0.243434	0.808857	0.649606	0.855156	1	1581	tags=16%, list=9%, signal=17%
GSE36476_YOUNG_VS_OLD_DONOR_MEMORY_CD4_TCELL_72H_TSST_ACT_DN	GSE36476_YOUNG_VS_OLD_DONOR_MEMORY_CD4_TCELL_72H_TSST_ACT_DN		166	0.234717	0.808482	0.677755	0.855544	1	1700	tags=15%, list=10%, signal=17%
GSE22886_NAIVE_CD8_TCELL_VS_MONOCYTE_UP	GSE22886_NAIVE_CD8_TCELL_VS_MONOCYTE_UP		190	0.311871	0.80829	0.681435	0.855465	1	2107	tags=29%, list=13%, signal=33%
GSE2770_TGFB_AND_IL4_VS_IL4_TREATED_ACT_CD4_TCELL_6H_DN	GSE2770_TGFB_AND_IL4_VS_IL4_TREATED_ACT_CD4_TCELL_6H_DN		172	0.136482	0.807841	0.728778	0.856007	1	4421	tags=31%, list=26%, signal=42%
GSE360_DC_VS_MAC_L_DONOVANI_UP	GSE360_DC_VS_MAC_L_DONOVANI_UP		184	0.217761	0.807504	0.684318	0.856272	1	2124	tags=16%, list=13%, signal=18%
GSE14308_INDUCED_VS_NATURAL_TREG_DN	GSE14308_INDUCED_VS_NATURAL_TREG_DN		180	0.193569	0.806925	0.753564	0.857092	1	1313	tags=10%, list=8%, signal=11%
GSE4590_SMALL_VS_LARGE_PRE_BCELL_UP	GSE4590_SMALL_VS_LARGE_PRE_BCELL_UP		170	0.279211	0.806279	0.688935	0.85812	1	1961	tags=21%, list=12%, signal=23%
GSE15750_DAY6_VS_DAY10_TRAF6KO_EFF_CD8_TCELL_DN	GSE15750_DAY6_VS_DAY10_TRAF6KO_EFF_CD8_TCELL_DN		172	0.197062	0.806203	0.797619	0.857793	1	2552	tags=22%, list=15%, signal=25%
GSE20484_MCSG_VS_CXCL4_MONOCYTE_DERIVED_MACROPHAGE_DN	GSE20484_MCSG_VS_CXCL4_MONOCYTE_DERIVED_MACROPHAGE_DN		174	0.217124	0.806147	0.691667	0.857437	1	2099	tags=16%, list=13%, signal=18%
GSE15330_WT_VS_IKAROS_KO_MEGAKARYOCYTE_ERYTHROID_PROGENITOR_UP	GSE15330_WT_VS_IKAROS_KO_MEGAKARYOCYTE_ERYTHROID_PROGENITOR_UP		174	0.14049	0.806019	0.780488	0.857242	1	4120	tags=26%, list=25%, signal=35%
GSE41087_WT_VS_FOXP3_MUT_ANTI_CD3_CD28_STIM_CD4_TCELL_DN	GSE41087_WT_VS_FOXP3_MUT_ANTI_CD3_CD28_STIM_CD4_TCELL_DN		182	0.189578	0.805945	0.726	0.856957	1	3717	tags=27%, list=22%, signal=35%
GSE5542_IFNG_VS_IFNA_AND_IFNG_TREATED_EPITHELIAL_CELLS_24H_DN	GSE5542_IFNG_VS_IFNA_AND_IFNG_TREATED_EPITHELIAL_CELLS_24H_DN		172	0.210764	0.805423	0.800399	0.857713	1	2130	tags=18%, list=13%, signal=20%
GSE20500_CTRL_VS_RARA_ANTAGONIST_TREATED_CD4_TCELL_DN	GSE20500_CTRL_VS_RARA_ANTAGONIST_TREATED_CD4_TCELL_DN		174	0.151526	0.805402	0.72379	0.857269	1	4094	tags=27%, list=24%, signal=35%
GSE369_SOCS3_KO_VS_WT_LIVER_UP	GSE369_SOCS3_KO_VS_WT_LIVER_UP		180	0.164952	0.805391	0.639216	0.8568	1	4885	tags=41%, list=29%, signal=57%
GSE36527_CD69_NEG_VS_POS_TREG_CD62L_LOS_KLRG1_NEG_DN	GSE36527_CD69_NEG_VS_POS_TREG_CD62L_LOS_KLRG1_NEG_DN		177	0.162761	0.805193	0.679012	0.856709	1	4241	tags=28%, list=25%, signal=37%
GSE26495_PD1HIGH_VS_PD1LOW_CD8_TCELL_DN	GSE26495_PD1HIGH_VS_PD1LOW_CD8_TCELL_DN		142	0.256279	0.805173	0.788187	0.856255	1	2080	tags=27%, list=12%, signal=30%
GSE2770_TGFB_AND_IL4_VS_IL12_TREATED_ACT_CD4_TCELL_6H_DN	GSE2770_TGFB_AND_IL4_VS_IL12_TREATED_ACT_CD4_TCELL_6H_DN		172	0.152726	0.804152	0.746032	0.858139	1	3792	tags=24%, list=23%, signal=31%
GSE25146_UNSTIM_VS_HELIOBACTER_PYLORI_LPS_STIM_AGS_CELL_UP	GSE25146_UNSTIM_VS_HELIOBACTER_PYLORI_LPS_STIM_AGS_CELL_UP		171	0.204174	0.804063	0.677755	0.857857	1	834	tags=5%, list=5%, signal=5%
GSE17721_LPS_VS_PAM3CSK4_1H_BMDC_UP	GSE17721_LPS_VS_PAM3CSK4_1H_BMDC_UP		172	0.159825	0.803733	0.78865	0.858228	1	3638	tags=25%, list=22%, signal=32%
GSE411_UNSTIM_VS_400MIN_IL6_STIM_SOCS3_KO_MACROPHAGE_UP	GSE411_UNSTIM_VS_400MIN_IL6_STIM_SOCS3_KO_MACROPHAGE_UP		179	0.195415	0.803137	0.733059	0.859068	1	1948	tags=16%, list=12%, signal=18%
GSE3982_NEUTROPHIL_VS_BCELL_DN	GSE3982_NEUTROPHIL_VS_BCELL_DN		179	0.158769	0.802871	0.694716	0.859164	1	2243	tags=13%, list=13%, signal=15%
GSE17186_BLOOD_VS_CORD_BLOOD_CD21HIGH_TRANSITIONAL_BCELL_UP	GSE17186_BLOOD_VS_CORD_BLOOD_CD21HIGH_TRANSITIONAL_BCELL_UP		184	0.160644	0.802483	0.752556	0.859539	1	4524	tags=35%, list=27%, signal=47%
GSE10240_CTRL_VS_IL22_STIM_PRIMARY_BRONCHIAL_EPITHELIAL_CELLS_DN	GSE10240_CTRL_VS_IL22_STIM_PRIMARY_BRONCHIAL_EPITHELIAL_CELLS_DN		175	0.151043	0.802355	0.811716	0.859321	1	2641	tags=17%, list=16%, signal=19%
GSE21927_GMCSF_IL6_VS_GMCSF_GCSF_TREATED_BONE_MARROW_UP	GSE21927_GMCSF_IL6_VS_GMCSF_GCSF_TREATED_BONE_MARROW_UP		140	0.22779	0.801851	0.847251	0.859968	1	1988	tags=21%, list=12%, signal=23%
GSE21670_TGFB_VS_TGFB_AND_IL6_TREATED_CD4_TCELL_DN	GSE21670_TGFB_VS_TGFB_AND_IL6_TREATED_CD4_TCELL_DN		174	0.173804	0.801562	0.652525	0.860145	1	3437	tags=22%, list=21%, signal=28%
GSE42021_TREG_PLN_VS_CD24HI_TREG_THYMUS_UP	GSE42021_TREG_PLN_VS_CD24HI_TREG_THYMUS_UP		185	0.201085	0.801433	0.710117	0.859929	1	2052	tags=16%, list=12%, signal=18%
GSE30971_CTRL_VS_LPS_STIM_MACROPHAGE_WBP7_KO_4H_DN	GSE30971_CTRL_VS_LPS_STIM_MACROPHAGE_WBP7_KO_4H_DN		172	0.262852	0.801122	0.711111	0.860094	1	2943	tags=28%, list=18%, signal=34%
GSE17721_CPG_VS_GARDIQUIMOD_2H_BMDC_UP	GSE17721_CPG_VS_GARDIQUIMOD_2H_BMDC_UP		162	0.205843	0.800967	0.853306	0.859946	1	1968	tags=15%, list=12%, signal=17%
GSE22601_CD4_SINGLE_POSITIVE_VS_CD8_SINGLE_POSITIVE_THYMOCYTE_UP	GSE22601_CD4_SINGLE_POSITIVE_VS_CD8_SINGLE_POSITIVE_THYMOCYTE_UP		176	0.166016	0.800469	0.715768	0.860616	1	3925	tags=24%, list=23%, signal=32%
GSE3982_NKCELL_VS_TH2_UP	GSE3982_NKCELL_VS_TH2_UP		167	0.249586	0.800074	0.783133	0.860987	1	1845	tags=20%, list=11%, signal=23%
GSE25088_CTRL_VS_ROSIGLITAZONE_STIM_STAT6_KO_MACROPHAGE_DN	GSE25088_CTRL_VS_ROSIGLITAZONE_STIM_STAT6_KO_MACROPHAGE_DN		169	0.164384	0.800068	0.717949	0.8605	1	3431	tags=24%, list=20%, signal=29%
GSE30971_CTRL_VS_LPS_STIM_MACROPHAGE_WBP7_HET_2H_UP	GSE30971_CTRL_VS_LPS_STIM_MACROPHAGE_WBP7_HET_2H_UP		164	0.254782	0.800037	0.719682	0.860077	1	2776	tags=27%, list=17%, signal=33%
GSE24142_EARLY_THYMIC_PROGENITOR_VS_DN3_THYMOCYTE_UP	GSE24142_EARLY_THYMIC_PROGENITOR_VS_DN3_THYMOCYTE_UP		187	0.253637	0.799666	0.720408	0.860379	1	1988	tags=21%, list=12%, signal=24%
GSE19888_ADENOSINE_A3R_INH_VS_ACT_IN_MAST_CELL_UP	GSE19888_ADENOSINE_A3R_INH_VS_ACT_IN_MAST_CELL_UP		167	0.152209	0.798712	0.75502	0.862169	1	4496	tags=37%, list=27%, signal=49%
GSE360_L_MAJOR_VS_B_MALAYI_HIGH_DOSE_DC_UP	GSE360_L_MAJOR_VS_B_MALAYI_HIGH_DOSE_DC_UP		177	0.22267	0.798605	0.766129	0.861935	1	2544	tags=20%, list=15%, signal=23%
GSE19374_UNINF_VS_LISTERIA_INFECTED_MACROPHAGE_DN	GSE19374_UNINF_VS_LISTERIA_INFECTED_MACROPHAGE_DN		163	0.203138	0.798547	0.748491	0.86159	1	2305	tags=17%, list=14%, signal=20%
GSE28130_ACTIVATED_VS_INDUCEED_TREG_UP	GSE28130_ACTIVATED_VS_INDUCEED_TREG_UP		158	0.246444	0.798353	0.75	0.86154	1	2515	tags=27%, list=15%, signal=31%
GSE39556_UNTREATED_VS_3H_POLYIC_INJ_MOUSE_CD8A_DC_DN	GSE39556_UNTREATED_VS_3H_POLYIC_INJ_MOUSE_CD8A_DC_DN		182	0.247962	0.798249	0.723232	0.861272	1	2300	tags=20%, list=14%, signal=23%
GSE21546_WT_VS_SAP1A_KO_ANTI_CD3_STIM_DP_THYMOCYTES_UP	GSE21546_WT_VS_SAP1A_KO_ANTI_CD3_STIM_DP_THYMOCYTES_UP		171	0.224009	0.797744	0.721545	0.861966	1	1988	tags=18%, list=12%, signal=20%
GSE18791_UNSTIM_VS_NEWCATSLE_VIRUS_DC_18H_UP	GSE18791_UNSTIM_VS_NEWCATSLE_VIRUS_DC_18H_UP		175	0.133069	0.797625	0.832298	0.861744	1	3496	tags=23%, list=21%, signal=29%
GSE43955_TGFB_IL6_VS_TGFB_IL6_IL23_TH17_ACT_CD4_TCELL_52H_DN	GSE43955_TGFB_IL6_VS_TGFB_IL6_IL23_TH17_ACT_CD4_TCELL_52H_DN		189	0.212399	0.797146	0.739044	0.862362	1	2252	tags=17%, list=13%, signal=20%
GSE17721_LPS_VS_POLYIC_4H_BMDC_UP	GSE17721_LPS_VS_POLYIC_4H_BMDC_UP		185	0.201742	0.796941	0.809623	0.862329	1	2519	tags=18%, list=15%, signal=21%
GSE24142_EARLY_THYMIC_PROGENITOR_VS_DN2_THYMOCYTE_DN	GSE24142_EARLY_THYMIC_PROGENITOR_VS_DN2_THYMOCYTE_DN		178	0.257721	0.79651	0.714286	0.862864	1	2114	tags=28%, list=13%, signal=32%
GSE13547_WT_VS_ZFX_KO_BCELL_ANTI_IGM_STIM_12H_DN	GSE13547_WT_VS_ZFX_KO_BCELL_ANTI_IGM_STIM_12H_DN		147	0.230771	0.79645	0.727835	0.862495	1	1568	tags=14%, list=9%, signal=16%
GSE4748_CYANOBACTERIUM_LPSLIKE_VS_LPS_AND_CYANOBACTERIUM_LPSLIKE_STIM_DC_3H_DN	GSE4748_CYANOBACTERIUM_LPSLIKE_VS_LPS_AND_CYANOBACTERIUM_LPSLIKE_STIM_DC_3H_DN		142	0.252911	0.796212	0.835616	0.862551	1	1471	tags=20%, list=9%, signal=21%
GSE8921_UNSTIM_VS_TLR1_2_STIM_MONOCYTE_12H_DN	GSE8921_UNSTIM_VS_TLR1_2_STIM_MONOCYTE_12H_DN		182	0.180685	0.795105	0.784519	0.864535	1	2608	tags=19%, list=16%, signal=23%
GSE1448_ANTI_VALPHA2_VS_VBETA5_DP_THYMOCYTE_DN	GSE1448_ANTI_VALPHA2_VS_VBETA5_DP_THYMOCYTE_DN		169	0.200194	0.794669	0.797688	0.865037	1	3221	tags=27%, list=19%, signal=33%
GSE1448_ANTI_VALPHA2_VS_VBETA5_DP_THYMOCYTE_UP	GSE1448_ANTI_VALPHA2_VS_VBETA5_DP_THYMOCYTE_UP		176	0.182206	0.79438	0.778468	0.865181	1	1917	tags=14%, list=11%, signal=16%
GSE31082_DN_VS_CD8_SP_THYMOCYTE_DN	GSE31082_DN_VS_CD8_SP_THYMOCYTE_DN		182	0.22715	0.794359	0.733871	0.864726	1	2319	tags=19%, list=14%, signal=21%
GSE13522_CTRL_VS_T_CRUZI_Y_STRAIN_INF_SKIN_IFNAR_KO_UP	GSE13522_CTRL_VS_T_CRUZI_Y_STRAIN_INF_SKIN_IFNAR_KO_UP		176	0.253418	0.794254	0.697286	0.864463	1	2019	tags=22%, list=12%, signal=24%
GSE37532_WT_VS_PPARG_KO_LN_TREG_UP	GSE37532_WT_VS_PPARG_KO_LN_TREG_UP		171	0.189656	0.79397	0.712526	0.86464	1	730	tags=6%, list=4%, signal=6%
GSE31082_DN_VS_DP_THYMOCYTE_UP	GSE31082_DN_VS_DP_THYMOCYTE_UP		173	0.178208	0.793922	0.642	0.86425	1	4361	tags=35%, list=26%, signal=46%
GSE13522_WT_VS_IFNAR_KO_SKIN_UP	GSE13522_WT_VS_IFNAR_KO_SKIN_UP		177	0.215618	0.793886	0.744235	0.863838	1	1674	tags=16%, list=10%, signal=18%
GSE44649_NAIVE_VS_ACTIVATED_CD8_TCELL_UP	GSE44649_NAIVE_VS_ACTIVATED_CD8_TCELL_UP		180	0.181596	0.793786	0.782178	0.863588	1	2755	tags=17%, list=16%, signal=20%
GSE3982_DC_VS_TH2_UP	GSE3982_DC_VS_TH2_UP		179	0.244126	0.793691	0.742063	0.863341	1	2378	tags=23%, list=14%, signal=27%
GSE2405_HEAT_KILLED_LYSATE_VS_LIVE_A_PHAGOCYTOPHILUM_STIM_NEUTROPHIL_9H_DN	GSE2405_HEAT_KILLED_LYSATE_VS_LIVE_A_PHAGOCYTOPHILUM_STIM_NEUTROPHIL_9H_DN		184	0.241721	0.793624	0.663866	0.862989	1	3106	tags=25%, list=19%, signal=30%
GSE17721_CTRL_VS_PAM3CSK4_8H_BMDC_UP	GSE17721_CTRL_VS_PAM3CSK4_8H_BMDC_UP		179	0.151182	0.793415	0.813142	0.862996	1	2979	tags=18%, list=18%, signal=22%
GSE3720_UNSTIM_VS_PMA_STIM_VD2_GAMMADELTA_TCELL_DN	GSE3720_UNSTIM_VS_PMA_STIM_VD2_GAMMADELTA_TCELL_DN		167	0.185041	0.793051	0.762887	0.863356	1	2886	tags=23%, list=17%, signal=27%
GSE411_100MIN_VS_400MIN_IL6_STIM_MACROPHAGE_DN	GSE411_100MIN_VS_400MIN_IL6_STIM_MACROPHAGE_DN		178	0.160948	0.793051	0.652174	0.862866	1	4787	tags=39%, list=29%, signal=54%
GSE14308_TH2_VS_NAIVE_CD4_TCELL_UP	GSE14308_TH2_VS_NAIVE_CD4_TCELL_UP		174	0.161605	0.792902	0.855159	0.862724	1	3758	tags=30%, list=22%, signal=39%
GSE28726_NAIVE_VS_ACTIVATED_CD4_TCELL_UP	GSE28726_NAIVE_VS_ACTIVATED_CD4_TCELL_UP		182	0.225475	0.792649	0.718563	0.862792	1	2646	tags=23%, list=16%, signal=27%
GSE20715_0H_VS_24H_OZONE_LUNG_UP	GSE20715_0H_VS_24H_OZONE_LUNG_UP		180	0.25194	0.792527	0.715768	0.86257	1	2237	tags=21%, list=13%, signal=23%
GSE1460_INTRATHYMIC_T_PROGENITOR_VS_CD4_THYMOCYTE_DN	GSE1460_INTRATHYMIC_T_PROGENITOR_VS_CD4_THYMOCYTE_DN		185	0.285328	0.792524	0.691824	0.86209	1	2326	tags=22%, list=14%, signal=25%
GSE11973_MIR223_KOVS_WT_BONE_MARROW_NEUTROPHIL_UP	GSE11973_MIR223_KOVS_WT_BONE_MARROW_NEUTROPHIL_UP		182	0.193228	0.792459	0.797468	0.861753	1	2556	tags=20%, list=15%, signal=24%
GSE21670_TGFB_VS_TGFB_AND_IL6_TREATED_STAT3_KO_CD4_TCELL_DN	GSE21670_TGFB_VS_TGFB_AND_IL6_TREATED_STAT3_KO_CD4_TCELL_DN		186	0.17193	0.792333	0.744467	0.86154	1	2257	tags=14%, list=13%, signal=16%
GSE3982_MAC_VS_BCELL_UP	GSE3982_MAC_VS_BCELL_UP		181	0.216148	0.79208	0.8	0.861633	1	1855	tags=15%, list=11%, signal=17%
GSE17721_LPS_VS_GARDIQUIMOD_12H_BMDC_DN	GSE17721_LPS_VS_GARDIQUIMOD_12H_BMDC_DN		173	0.161683	0.791744	0.768199	0.86193	1	4664	tags=41%, list=28%, signal=56%
GSE13738_TCR_VS_BYSTANDER_ACTIVATED_CD4_TCELL_UP	GSE13738_TCR_VS_BYSTANDER_ACTIVATED_CD4_TCELL_UP		171	0.215134	0.7917	0.758985	0.861545	1	2826	tags=25%, list=17%, signal=29%
GSE3337_4H_VS_16H_IFNG_IN_CD8POS_DC_DN	GSE3337_4H_VS_16H_IFNG_IN_CD8POS_DC_DN		178	0.250801	0.791685	0.702	0.861092	1	2467	tags=25%, list=15%, signal=29%
GSE16385_IFNG_TNF_VS_UNSTIM_MACROPHAGE_ROSIGLITAZONE_TREATED_DN	GSE16385_IFNG_TNF_VS_UNSTIM_MACROPHAGE_ROSIGLITAZONE_TREATED_DN		183	0.213801	0.791575	0.698189	0.860851	1	2814	tags=21%, list=17%, signal=25%
GSE30971_CTRL_VS_LPS_STIM_MACROPHAGE_WBP7_KO_4H_UP	GSE30971_CTRL_VS_LPS_STIM_MACROPHAGE_WBP7_KO_4H_UP		169	0.262202	0.791425	0.743487	0.860734	1	2799	tags=31%, list=17%, signal=37%
GSE27786_CD8_TCELL_VS_MONO_MAC_DN	GSE27786_CD8_TCELL_VS_MONO_MAC_DN		167	0.179962	0.791036	0.867562	0.861125	1	2141	tags=16%, list=13%, signal=18%
GSE13411_PLASMA_CELL_VS_MEMORY_BCELL_UP	GSE13411_PLASMA_CELL_VS_MEMORY_BCELL_UP		166	0.206429	0.790923	0.806324	0.86088	1	2053	tags=18%, list=12%, signal=20%
GSE40274_CTRL_VS_FOXP3_AND_EOS_TRANSDUCED_ACTIVATED_CD4_TCELL_UP	GSE40274_CTRL_VS_FOXP3_AND_EOS_TRANSDUCED_ACTIVATED_CD4_TCELL_UP		152	0.27663	0.790756	0.69917	0.860759	1	687	tags=9%, list=4%, signal=10%
GSE34156_UNTREATED_VS_6H_NOD2_LIGAND_TREATED_MONOCYTE_UP	GSE34156_UNTREATED_VS_6H_NOD2_LIGAND_TREATED_MONOCYTE_UP		158	0.165728	0.790702	0.873016	0.860373	1	3526	tags=27%, list=21%, signal=34%
GSE37563_WT_VS_CTLA4_KO_CD4_TCELL_D4_POST_IMMUNIZATION_DN	GSE37563_WT_VS_CTLA4_KO_CD4_TCELL_D4_POST_IMMUNIZATION_DN		175	0.176088	0.790364	0.776423	0.860619	1	3205	tags=25%, list=19%, signal=30%
GSE9946_MATURE_STIMULATORY_VS_PROSTAGLANDINE2_TREATED_MATURE_DC_UP	GSE9946_MATURE_STIMULATORY_VS_PROSTAGLANDINE2_TREATED_MATURE_DC_UP		115	0.207936	0.790038	0.8389	0.860853	1	2745	tags=23%, list=16%, signal=27%
GSE4748_CTRL_VS_LPS_STIM_DC_3H_UP	GSE4748_CTRL_VS_LPS_STIM_DC_3H_UP		184	0.245058	0.78976	0.69112	0.860983	1	757	tags=9%, list=5%, signal=9%
GSE40274_CTRL_VS_GATA1_TRANSDUCED_ACTIVATED_CD4_TCELL_DN	GSE40274_CTRL_VS_GATA1_TRANSDUCED_ACTIVATED_CD4_TCELL_DN		150	0.178055	0.789648	0.829918	0.860773	1	2545	tags=21%, list=15%, signal=25%
GSE360_L_DONOVANI_VS_L_MAJOR_DC_DN	GSE360_L_DONOVANI_VS_L_MAJOR_DC_DN		171	0.196996	0.788812	0.840551	0.862178	1	2659	tags=19%, list=16%, signal=23%
GSE37301_CD4_TCELL_VS_GRANULOCYTE_MONOCYTE_PROGENITOR_DN	GSE37301_CD4_TCELL_VS_GRANULOCYTE_MONOCYTE_PROGENITOR_DN		175	0.261473	0.788564	0.714868	0.862244	1	1413	tags=14%, list=8%, signal=15%
GSE20366_TREG_VS_NAIVE_CD4_TCELL_HOMEOSTATIC_CONVERSION_UP	GSE20366_TREG_VS_NAIVE_CD4_TCELL_HOMEOSTATIC_CONVERSION_UP		179	0.2084	0.78824	0.855984	0.862534	1	2000	tags=17%, list=12%, signal=19%
GSE2706_R848_VS_R848_AND_LPS_8H_STIM_DC_DN	GSE2706_R848_VS_R848_AND_LPS_8H_STIM_DC_DN		156	0.232864	0.786469	0.798	0.865973	1	1196	tags=12%, list=7%, signal=12%
GSE36078_UNTREATED_VS_AD5_T425A_HEXON_INF_MOUSE_LUNG_DC_DN	GSE36078_UNTREATED_VS_AD5_T425A_HEXON_INF_MOUSE_LUNG_DC_DN		176	0.204071	0.786467	0.83499	0.86549	1	2252	tags=19%, list=13%, signal=21%
GSE3982_BASOPHIL_VS_TH2_UP	GSE3982_BASOPHIL_VS_TH2_UP		173	0.212617	0.786443	0.720648	0.865062	1	2683	tags=23%, list=16%, signal=27%
GSE43955_TH0_VS_TGFB_IL6_IL23_TH17_ACT_CD4_TCELL_52H_DN	GSE43955_TH0_VS_TGFB_IL6_IL23_TH17_ACT_CD4_TCELL_52H_DN		183	0.187478	0.785597	0.790456	0.866449	1	1835	tags=13%, list=11%, signal=14%
GSE23568_ID3_TRANSDUCED_VS_ID3_KO_CD8_TCELL_DN	GSE23568_ID3_TRANSDUCED_VS_ID3_KO_CD8_TCELL_DN		187	0.225687	0.785494	0.672917	0.8662	1	2233	tags=16%, list=13%, signal=18%
GSE3982_CTRL_VS_IGE_STIM_MAST_CELL_DN	GSE3982_CTRL_VS_IGE_STIM_MAST_CELL_DN		164	0.142044	0.785457	0.819473	0.865787	1	3434	tags=24%, list=21%, signal=30%
GSE41867_DAY8_EFFECTOR_VS_DAY30_EXHAUSTED_CD8_TCELL_LCMV_CLONE13_UP	GSE41867_DAY8_EFFECTOR_VS_DAY30_EXHAUSTED_CD8_TCELL_LCMV_CLONE13_UP		173	0.130881	0.784622	0.824351	0.867163	1	2520	tags=15%, list=15%, signal=18%
GSE25677_R848_VS_MPL_AND_R848_STIM_BCELL_UP	GSE25677_R848_VS_MPL_AND_R848_STIM_BCELL_UP		127	0.227048	0.784347	0.856867	0.867261	1	1283	tags=17%, list=8%, signal=18%
GSE14769_UNSTIM_VS_120MIN_LPS_BMDM_UP	GSE14769_UNSTIM_VS_120MIN_LPS_BMDM_UP		164	0.152583	0.783948	0.779626	0.867661	1	2748	tags=17%, list=16%, signal=20%
GSE1925_CTRL_VS_24H_IFNG_STIM_MACROPHAGE_DN	GSE1925_CTRL_VS_24H_IFNG_STIM_MACROPHAGE_DN		157	0.172345	0.783262	0.826347	0.868667	1	3166	tags=24%, list=19%, signal=29%
GSE3982_EOSINOPHIL_VS_MAST_CELL_UP	GSE3982_EOSINOPHIL_VS_MAST_CELL_UP		176	0.233988	0.782699	0.793522	0.869424	1	1797	tags=18%, list=11%, signal=20%
GSE22611_UNSTIM_VS_6H_MDP_STIM_MUTANT_NOD2_TRANSDUCED_HEK293T_CELL_UP	GSE22611_UNSTIM_VS_6H_MDP_STIM_MUTANT_NOD2_TRANSDUCED_HEK293T_CELL_UP		162	0.177951	0.782365	0.789144	0.869683	1	3251	tags=23%, list=19%, signal=29%
GSE1791_CTRL_VS_NEUROMEDINU_IN_T_CELL_LINE_6H_UP	GSE1791_CTRL_VS_NEUROMEDINU_IN_T_CELL_LINE_6H_UP		186	0.209475	0.782285	0.737271	0.869401	1	2299	tags=18%, list=14%, signal=20%
GSE17721_CTRL_VS_GARDIQUIMOD_0.5H_BMDC_DN	GSE17721_CTRL_VS_GARDIQUIMOD_0.5H_BMDC_DN		172	0.188158	0.782209	0.875	0.869077	1	2582	tags=20%, list=15%, signal=23%
GSE10239_NAIVE_VS_DAY4.5_EFF_CD8_TCELL_UP	GSE10239_NAIVE_VS_DAY4.5_EFF_CD8_TCELL_UP		178	0.18755	0.781818	0.734653	0.869503	1	1419	tags=8%, list=8%, signal=9%
GSE45382_UNTREATED_VS_TGFB_TREATED_MACROPHAGES_DN	GSE45382_UNTREATED_VS_TGFB_TREATED_MACROPHAGES_DN		174	0.206888	0.781775	0.776447	0.869095	1	2976	tags=26%, list=18%, signal=31%
GSE21670_UNTREATED_VS_IL6_TREATED_STAT3_KO_CD4_TCELL_DN	GSE21670_UNTREATED_VS_IL6_TREATED_STAT3_KO_CD4_TCELL_DN		185	0.168262	0.780894	0.696325	0.8706	1	4144	tags=28%, list=25%, signal=36%
GSE22611_NOD2_VS_CTRL_TRANSDUCED_HEK293T_CELL_DN	GSE22611_NOD2_VS_CTRL_TRANSDUCED_HEK293T_CELL_DN		178	0.206117	0.78059	0.751566	0.870789	1	2075	tags=17%, list=12%, signal=19%
GSE29164_UNTREATED_VS_CD8_TCELL_AND_IL12_TREATED_MELANOMA_DAY3_DN	GSE29164_UNTREATED_VS_CD8_TCELL_AND_IL12_TREATED_MELANOMA_DAY3_DN		179	0.167205	0.777979	0.726337	0.876051	1	1479	tags=9%, list=9%, signal=10%
GSE27786_CD8_TCELL_VS_NKTCELL_DN	GSE27786_CD8_TCELL_VS_NKTCELL_DN		176	0.18601	0.777568	0.779528	0.876484	1	1426	tags=9%, list=9%, signal=10%
GSE14350_IL2RB_KO_VS_WT_TREG_UP	GSE14350_IL2RB_KO_VS_WT_TREG_UP		175	0.192265	0.776958	0.798805	0.87745	1	2109	tags=15%, list=13%, signal=17%
GSE17974_CTRL_VS_ACT_IL4_AND_ANTI_IL12_72H_CD4_TCELL_DN	GSE17974_CTRL_VS_ACT_IL4_AND_ANTI_IL12_72H_CD4_TCELL_DN		170	0.155811	0.77686	0.806982	0.877175	1	2950	tags=19%, list=18%, signal=23%
GSE26488_WT_VS_VP16_TRANSGENIC_HDAC7_KO_DOUBLE_POSITIVE_THYMOCYTE_DN	GSE26488_WT_VS_VP16_TRANSGENIC_HDAC7_KO_DOUBLE_POSITIVE_THYMOCYTE_DN		162	0.235079	0.776759	0.733333	0.876883	1	1983	tags=17%, list=12%, signal=19%
GSE21927_SPLEEN_MONOCYTE_VS_GMCSF_GCSF_BONE_MARROW_DN	GSE21927_SPLEEN_MONOCYTE_VS_GMCSF_GCSF_BONE_MARROW_DN		169	0.190741	0.776631	0.808383	0.876696	1	3032	tags=24%, list=18%, signal=29%
GSE29617_CTRL_VS_DAY7_TIV_FLU_VACCINE_PBMC_2008_UP	GSE29617_CTRL_VS_DAY7_TIV_FLU_VACCINE_PBMC_2008_UP		165	0.228376	0.776053	0.728516	0.877467	1	1456	tags=12%, list=9%, signal=12%
GSE37301_MULTIPOTENT_PROGENITOR_VS_COMMON_LYMPHOID_PROGENITOR_UP	GSE37301_MULTIPOTENT_PROGENITOR_VS_COMMON_LYMPHOID_PROGENITOR_UP		167	0.208483	0.77594	0.736514	0.877257	1	2284	tags=19%, list=14%, signal=21%
GSE23695_CD57_POS_VS_NEG_NK_CELL_UP	GSE23695_CD57_POS_VS_NEG_NK_CELL_UP		178	0.141755	0.775299	0.770916	0.878187	1	3979	tags=26%, list=24%, signal=34%
GSE5589_WT_VS_IL10_KO_LPS_AND_IL10_STIM_MACROPHAGE_180MIN_UP	GSE5589_WT_VS_IL10_KO_LPS_AND_IL10_STIM_MACROPHAGE_180MIN_UP		150	0.182075	0.774567	0.838583	0.879329	1	2798	tags=18%, list=17%, signal=21%
GSE17721_LPS_VS_GARDIQUIMOD_24H_BMDC_DN	GSE17721_LPS_VS_GARDIQUIMOD_24H_BMDC_DN		172	0.181449	0.774184	0.779626	0.879678	1	2937	tags=20%, list=18%, signal=24%
GSE6674_UNSTIM_VS_CPG_STIM_BCELL_UP	GSE6674_UNSTIM_VS_CPG_STIM_BCELL_UP		132	0.216398	0.773549	0.785714	0.880579	1	2593	tags=24%, list=15%, signal=28%
GSE7831_UNSTIM_VS_INFLUENZA_STIM_PDC_4H_DN	GSE7831_UNSTIM_VS_INFLUENZA_STIM_PDC_4H_DN		173	0.189431	0.773488	0.7875	0.880203	1	1801	tags=13%, list=11%, signal=15%
GSE39820_CTRL_VS_TGFBETA1_IL6_IL23A_CD4_TCELL_DN	GSE39820_CTRL_VS_TGFBETA1_IL6_IL23A_CD4_TCELL_DN		173	0.158293	0.772981	0.798095	0.880851	1	4084	tags=31%, list=24%, signal=41%
GSE36891_POLYIC_TLR3_VS_PAM_TLR2_STIM_PERITONEAL_MACROPHAGE_UP	GSE36891_POLYIC_TLR3_VS_PAM_TLR2_STIM_PERITONEAL_MACROPHAGE_UP		142	0.256434	0.772953	0.793372	0.880434	1	2462	tags=26%, list=15%, signal=30%
GSE15330_HSC_VS_GRANULOCYTE_MONOCYTE_PROGENITOR_IKAROS_KO_DN	GSE15330_HSC_VS_GRANULOCYTE_MONOCYTE_PROGENITOR_IKAROS_KO_DN		175	0.175461	0.77267	0.786448	0.880554	1	2696	tags=19%, list=16%, signal=22%
GSE36888_UNTREATED_VS_IL2_TREATED_STAT5_AB_KNOCKIN_TCELL_2H_DN	GSE36888_UNTREATED_VS_IL2_TREATED_STAT5_AB_KNOCKIN_TCELL_2H_DN		183	0.225237	0.772457	0.775468	0.880528	1	1986	tags=18%, list=12%, signal=20%
GSE3720_VD1_VS_VD2_GAMMADELTA_TCELL_WITH_PMA_STIM_DN	GSE3720_VD1_VS_VD2_GAMMADELTA_TCELL_WITH_PMA_STIM_DN		180	0.154157	0.77215	0.911647	0.880728	1	2897	tags=23%, list=17%, signal=27%
GSE17721_POLYIC_VS_PAM3CSK4_6H_BMDC_UP	GSE17721_POLYIC_VS_PAM3CSK4_6H_BMDC_UP		181	0.180877	0.771883	0.804124	0.88077	1	2271	tags=17%, list=14%, signal=19%
GSE21063_WT_VS_NFATC1_KO_8H_ANTI_IGM_STIM_BCELL_UP	GSE21063_WT_VS_NFATC1_KO_8H_ANTI_IGM_STIM_BCELL_UP		182	0.233936	0.771613	0.671488	0.880891	1	2609	tags=16%, list=16%, signal=19%
GSE2770_IL12_AND_TGFB_VS_IL4_TREATED_ACT_CD4_TCELL_48H_UP	GSE2770_IL12_AND_TGFB_VS_IL4_TREATED_ACT_CD4_TCELL_48H_UP		179	0.208331	0.771425	0.762195	0.880806	1	2072	tags=15%, list=12%, signal=16%
GSE6259_33D1_POS_DC_VS_CD8_TCELL_DN	GSE6259_33D1_POS_DC_VS_CD8_TCELL_DN		114	0.233724	0.77127	0.708502	0.88066	1	1654	tags=14%, list=10%, signal=15%
GSE17974_CTRL_VS_ACT_IL4_AND_ANTI_IL12_24H_CD4_TCELL_DN	GSE17974_CTRL_VS_ACT_IL4_AND_ANTI_IL12_24H_CD4_TCELL_DN		177	0.187285	0.7705	0.669355	0.881896	1	4299	tags=29%, list=26%, signal=39%
GSE12845_IGD_POS_BLOOD_VS_PRE_GC_TONSIL_BCELL_DN	GSE12845_IGD_POS_BLOOD_VS_PRE_GC_TONSIL_BCELL_DN		185	0.179133	0.770217	0.694672	0.881996	1	3762	tags=28%, list=22%, signal=36%
GSE15930_NAIVE_VS_48H_IN_VITRO_STIM_IL12_CD8_TCELL_UP	GSE15930_NAIVE_VS_48H_IN_VITRO_STIM_IL12_CD8_TCELL_UP		175	0.205057	0.770005	0.823864	0.881969	1	1344	tags=11%, list=8%, signal=12%
GSE339_CD8POS_VS_CD4CD8DN_DC_DN	GSE339_CD8POS_VS_CD4CD8DN_DC_DN		187	0.199075	0.769916	0.831622	0.881699	1	2166	tags=18%, list=13%, signal=20%
GSE10240_CTRL_VS_IL17_AND_IL22_STIM_PRIMARY_BRONCHIAL_EPITHELIAL_CELLS_UP	GSE10240_CTRL_VS_IL17_AND_IL22_STIM_PRIMARY_BRONCHIAL_EPITHELIAL_CELLS_UP		173	0.1748	0.768957	0.818359	0.883316	1	3804	tags=30%, list=23%, signal=38%
GSE17721_0.5H_VS_12H_PAM3CSK4_BMDC_DN	GSE17721_0.5H_VS_12H_PAM3CSK4_BMDC_DN		175	0.154993	0.768816	0.777096	0.883148	1	4348	tags=28%, list=26%, signal=37%
GSE411_UNSTIM_VS_100MIN_IL6_STIM_SOCS3_KO_MACROPHAGE_DN	GSE411_UNSTIM_VS_100MIN_IL6_STIM_SOCS3_KO_MACROPHAGE_DN		183	0.190916	0.768547	0.773622	0.883223	1	2783	tags=22%, list=17%, signal=26%
GSE21670_STAT3_KO_VS_WT_CD4_TCELL_TGFB_IL6_TREATED_DN	GSE21670_STAT3_KO_VS_WT_CD4_TCELL_TGFB_IL6_TREATED_DN		181	0.272071	0.768307	0.740741	0.883274	1	2066	tags=20%, list=12%, signal=23%
GSE22886_NAIVE_TCELL_VS_NKCELL_DN	GSE22886_NAIVE_TCELL_VS_NKCELL_DN		180	0.201741	0.768227	0.738956	0.882957	1	2237	tags=16%, list=13%, signal=18%
GSE5542_UNTREATED_VS_IFNG_TREATED_EPITHELIAL_CELLS_6H_DN	GSE5542_UNTREATED_VS_IFNG_TREATED_EPITHELIAL_CELLS_6H_DN		191	0.234939	0.767644	0.730126	0.88368	1	2121	tags=16%, list=13%, signal=18%
GSE42021_TREG_PLN_VS_CD24HI_TREG_THYMUS_DN	GSE42021_TREG_PLN_VS_CD24HI_TREG_THYMUS_DN		178	0.146434	0.767482	0.729508	0.883536	1	1947	tags=11%, list=12%, signal=13%
GSE3039_B2_VS_B1_BCELL_UP	GSE3039_B2_VS_B1_BCELL_UP		178	0.246169	0.767009	0.758836	0.884046	1	2215	tags=21%, list=13%, signal=24%
GSE3982_NKCELL_VS_TH2_DN	GSE3982_NKCELL_VS_TH2_DN		181	0.192212	0.766951	0.74645	0.883709	1	4726	tags=40%, list=28%, signal=55%
GSE21063_WT_VS_NFATC1_KO_3H_ANTI_IGM_STIM_BCELL_UP	GSE21063_WT_VS_NFATC1_KO_3H_ANTI_IGM_STIM_BCELL_UP		161	0.240871	0.765683	0.875	0.885927	1	1898	tags=20%, list=11%, signal=22%
GSE3982_NEUTROPHIL_VS_TH1_UP	GSE3982_NEUTROPHIL_VS_TH1_UP		163	0.204451	0.76539	0.866267	0.886088	1	3155	tags=28%, list=19%, signal=34%
GSE7831_UNSTIM_VS_CPG_STIM_PDC_1H_UP	GSE7831_UNSTIM_VS_CPG_STIM_PDC_1H_UP		175	0.220095	0.765061	0.717573	0.886283	1	3169	tags=25%, list=19%, signal=30%
GSE369_SOCS3_KO_VS_IFNG_KO_LIVER_DN	GSE369_SOCS3_KO_VS_IFNG_KO_LIVER_DN		175	0.198695	0.765059	0.869474	0.885807	1	2081	tags=18%, list=12%, signal=20%
GSE37532_VISCERAL_ADIPOSE_TISSUE_VS_LN_DERIVED_PPARG_KO_TREG_CD4_TCELL_UP	GSE37532_VISCERAL_ADIPOSE_TISSUE_VS_LN_DERIVED_PPARG_KO_TREG_CD4_TCELL_UP		167	0.15683	0.765047	0.817073	0.885342	1	795	tags=5%, list=5%, signal=5%
GSE24142_EARLY_THYMIC_PROGENITOR_VS_DN2_THYMOCYTE_ADULT_DN	GSE24142_EARLY_THYMIC_PROGENITOR_VS_DN2_THYMOCYTE_ADULT_DN		177	0.221096	0.764444	0.790514	0.886143	1	3017	tags=33%, list=18%, signal=40%
GSE3982_EFF_MEMORY_CD4_TCELL_VS_NKCELL_DN	GSE3982_EFF_MEMORY_CD4_TCELL_VS_NKCELL_DN		165	0.241491	0.764403	0.78719	0.885737	1	2608	tags=25%, list=16%, signal=29%
GSE2770_IL4_ACT_VS_ACT_CD4_TCELL_2H_UP	GSE2770_IL4_ACT_VS_ACT_CD4_TCELL_2H_UP		177	0.134709	0.764257	0.833667	0.885549	1	3306	tags=23%, list=20%, signal=29%
GSE14350_IL2RB_KO_VS_WT_TEFF_DN	GSE14350_IL2RB_KO_VS_WT_TEFF_DN		174	0.215569	0.764104	0.851485	0.885385	1	1642	tags=13%, list=10%, signal=15%
GSE5463_CTRL_VS_DEXAMETHASONE_TREATED_THYMOCYTE_UP	GSE5463_CTRL_VS_DEXAMETHASONE_TREATED_THYMOCYTE_UP		185	0.163836	0.763874	0.722986	0.885408	1	3268	tags=22%, list=20%, signal=27%
GSE14769_UNSTIM_VS_360MIN_LPS_BMDM_DN	GSE14769_UNSTIM_VS_360MIN_LPS_BMDM_DN		180	0.204198	0.763753	0.823183	0.885179	1	2257	tags=18%, list=13%, signal=21%
GSE33425_CD161_HIGH_VS_INT_CD8_TCELL_UP	GSE33425_CD161_HIGH_VS_INT_CD8_TCELL_UP		184	0.214597	0.763268	0.706009	0.885706	1	1513	tags=13%, list=9%, signal=14%
GSE15330_MEGAKARYOCYTE_ERYTHROID_VS_GRANULOCYTE_MONOCYTE_PROGENITOR_DN	GSE15330_MEGAKARYOCYTE_ERYTHROID_VS_GRANULOCYTE_MONOCYTE_PROGENITOR_DN		181	0.165814	0.763135	0.837891	0.885462	1	2494	tags=17%, list=15%, signal=20%
GSE3982_EOSINOPHIL_VS_DC_UP	GSE3982_EOSINOPHIL_VS_DC_UP		172	0.216783	0.762313	0.835968	0.886643	1	757	tags=9%, list=5%, signal=9%
GSE24142_EARLY_THYMIC_PROGENITOR_VS_DN2_THYMOCYTE_ADULT_UP	GSE24142_EARLY_THYMIC_PROGENITOR_VS_DN2_THYMOCYTE_ADULT_UP		176	0.272942	0.762092	0.722793	0.886597	1	1836	tags=22%, list=11%, signal=24%
GSE32901_NAIVE_VS_TH17_NEG_CD4_TCELL_UP	GSE32901_NAIVE_VS_TH17_NEG_CD4_TCELL_UP		168	0.244275	0.761892	0.731313	0.886541	1	2692	tags=24%, list=16%, signal=28%
GSE1460_DP_THYMOCYTE_VS_NAIVE_CD4_TCELL_CORD_BLOOD_DN	GSE1460_DP_THYMOCYTE_VS_NAIVE_CD4_TCELL_CORD_BLOOD_DN		164	0.222443	0.761683	0.837209	0.88651	1	2026	tags=17%, list=12%, signal=19%
GSE22886_DAY0_VS_DAY1_MONOCYTE_IN_CULTURE_UP	GSE22886_DAY0_VS_DAY1_MONOCYTE_IN_CULTURE_UP		189	0.262355	0.761475	0.706004	0.886465	1	1977	tags=20%, list=12%, signal=22%
GSE29615_CTRL_VS_LAIV_FLU_VACCINE_PBMC_UP	GSE29615_CTRL_VS_LAIV_FLU_VACCINE_PBMC_UP		149	0.216904	0.76076	0.920388	0.887482	1	1686	tags=15%, list=10%, signal=17%
GSE2770_IL12_VS_TGFB_AND_IL12_TREATED_ACT_CD4_TCELL_48H_UP	GSE2770_IL12_VS_TGFB_AND_IL12_TREATED_ACT_CD4_TCELL_48H_UP		181	0.226056	0.760727	0.801603	0.887077	1	1797	tags=15%, list=11%, signal=17%
GSE360_LOW_DOSE_B_MALAYI_VS_M_TUBERCULOSIS_MAC_UP	GSE360_LOW_DOSE_B_MALAYI_VS_M_TUBERCULOSIS_MAC_UP		178	0.169431	0.760546	0.833333	0.886947	1	2143	tags=13%, list=13%, signal=15%
GSE3720_LPS_VS_PMA_STIM_VD2_GAMMADELTA_TCELL_UP	GSE3720_LPS_VS_PMA_STIM_VD2_GAMMADELTA_TCELL_UP		127	0.234551	0.760539	0.843943	0.886482	1	1196	tags=12%, list=7%, signal=13%
GSE24574_BCL6_HIGH_TFH_VS_NAIVE_CD4_TCELL_UP	GSE24574_BCL6_HIGH_TFH_VS_NAIVE_CD4_TCELL_UP		167	0.212224	0.760311	0.834331	0.886496	1	1624	tags=15%, list=10%, signal=16%
GSE17721_0.5H_VS_12H_GARDIQUIMOD_BMDC_DN	GSE17721_0.5H_VS_12H_GARDIQUIMOD_BMDC_DN		182	0.177948	0.759899	0.765182	0.886885	1	1955	tags=14%, list=12%, signal=15%
GSE42021_CD24LO_TREG_VS_CD24LO_TCONV_THYMUS_UP	GSE42021_CD24LO_TREG_VS_CD24LO_TCONV_THYMUS_UP		175	0.16193	0.759109	0.830409	0.888085	1	2831	tags=17%, list=17%, signal=20%
GSE24671_CTRL_VS_SENDAI_VIRUS_INFECTED_MOUSE_SPLENOCYTES_UP	GSE24671_CTRL_VS_SENDAI_VIRUS_INFECTED_MOUSE_SPLENOCYTES_UP		156	0.267267	0.758657	0.7375	0.888552	1	1337	tags=16%, list=8%, signal=17%
GSE17721_POLYIC_VS_CPG_0.5H_BMDC_DN	GSE17721_POLYIC_VS_CPG_0.5H_BMDC_DN		179	0.152529	0.757705	0.874494	0.890068	1	2634	tags=16%, list=16%, signal=19%
GSE2770_UNTREATED_VS_ACT_CD4_TCELL_2H_UP	GSE2770_UNTREATED_VS_ACT_CD4_TCELL_2H_UP		179	0.211403	0.756708	0.76618	0.891766	1	1415	tags=12%, list=8%, signal=13%
GSE40274_CTRL_VS_SATB1_TRANSDUCED_ACTIVATED_CD4_TCELL_UP	GSE40274_CTRL_VS_SATB1_TRANSDUCED_ACTIVATED_CD4_TCELL_UP		158	0.229148	0.756519	0.77686	0.891664	1	1962	tags=18%, list=12%, signal=21%
GSE43955_TH0_VS_TGFB_IL6_TH17_ACT_CD4_TCELL_52H_DN	GSE43955_TH0_VS_TGFB_IL6_TH17_ACT_CD4_TCELL_52H_DN		169	0.210813	0.756407	0.872428	0.891443	1	2043	tags=19%, list=12%, signal=21%
GSE41867_DAY6_EFFECTOR_VS_DAY30_MEMORY_CD8_TCELL_LCMV_ARMSTRONG_UP	GSE41867_DAY6_EFFECTOR_VS_DAY30_MEMORY_CD8_TCELL_LCMV_ARMSTRONG_UP		181	0.204982	0.756404	0.726708	0.890974	1	3247	tags=24%, list=19%, signal=30%
GSE2585_CTEC_VS_MTEC_THYMUS_UP	GSE2585_CTEC_VS_MTEC_THYMUS_UP		168	0.192568	0.755847	0.857411	0.89167	1	2436	tags=21%, list=15%, signal=25%
GSE22886_NAIVE_BCELL_VS_BM_PLASMA_CELL_DN	GSE22886_NAIVE_BCELL_VS_BM_PLASMA_CELL_DN		184	0.182122	0.755101	0.812623	0.892764	1	2344	tags=16%, list=14%, signal=18%
GSE37533_PPARG1_FOXP3_VS_PPARG2_FOXP3_TRANSDUCED_CD4_TCELL_UP	GSE37533_PPARG1_FOXP3_VS_PPARG2_FOXP3_TRANSDUCED_CD4_TCELL_UP		162	0.129255	0.754511	0.883168	0.893466	1	3741	tags=22%, list=22%, signal=28%
GSE17721_CPG_VS_GARDIQUIMOD_16H_BMDC_UP	GSE17721_CPG_VS_GARDIQUIMOD_16H_BMDC_UP		168	0.218112	0.754424	0.892495	0.893175	1	2376	tags=22%, list=14%, signal=25%
GSE7852_TREG_VS_TCONV_LN_UP	GSE7852_TREG_VS_TCONV_LN_UP		185	0.237854	0.753664	0.746421	0.894304	1	2114	tags=24%, list=13%, signal=27%
GSE22886_DC_VS_MONOCYTE_UP	GSE22886_DC_VS_MONOCYTE_UP		187	0.192288	0.753412	0.801205	0.894367	1	2095	tags=17%, list=13%, signal=19%
GSE4535_BM_DERIVED_DC_VS_FOLLICULAR_DC_UP	GSE4535_BM_DERIVED_DC_VS_FOLLICULAR_DC_UP		178	0.230419	0.753398	0.754202	0.893925	1	2799	tags=28%, list=17%, signal=33%
GSE7568_IL4_TGFB_DEXAMETHASONE_VS_IL4_TGFB_TREATED_MACROPHAGE_DN	GSE7568_IL4_TGFB_DEXAMETHASONE_VS_IL4_TGFB_TREATED_MACROPHAGE_DN		170	0.203447	0.753293	0.744726	0.89367	1	1509	tags=11%, list=9%, signal=12%
GSE3982_EOSINOPHIL_VS_CENT_MEMORY_CD4_TCELL_UP	GSE3982_EOSINOPHIL_VS_CENT_MEMORY_CD4_TCELL_UP		176	0.209136	0.753172	0.773006	0.893425	1	2732	tags=19%, list=16%, signal=22%
GSE3982_BASOPHIL_VS_CENT_MEMORY_CD4_TCELL_UP	GSE3982_BASOPHIL_VS_CENT_MEMORY_CD4_TCELL_UP		177	0.198099	0.751319	0.767967	0.896749	1	3516	tags=28%, list=21%, signal=35%
GSE39820_CTRL_VS_IL1B_IL6_IL23A_CD4_TCELL_UP	GSE39820_CTRL_VS_IL1B_IL6_IL23A_CD4_TCELL_UP		185	0.219474	0.751247	0.735967	0.896433	1	1980	tags=17%, list=12%, signal=19%
GSE17721_CPG_VS_GARDIQUIMOD_16H_BMDC_DN	GSE17721_CPG_VS_GARDIQUIMOD_16H_BMDC_DN		176	0.16851	0.750147	0.909651	0.89827	1	829	tags=7%, list=5%, signal=8%
GSE21927_SPLEEN_VS_4T1_TUMOR_MONOCYTE_BALBC_DN	GSE21927_SPLEEN_VS_4T1_TUMOR_MONOCYTE_BALBC_DN		161	0.156698	0.749958	0.898039	0.898176	1	3953	tags=29%, list=24%, signal=38%
GSE411_UNSTIM_VS_100MIN_IL6_STIM_MACROPHAGE_UP	GSE411_UNSTIM_VS_100MIN_IL6_STIM_MACROPHAGE_UP		181	0.196095	0.74985	0.843683	0.897899	1	2783	tags=24%, list=17%, signal=28%
GSE3920_IFNA_VS_IFNB_TREATED_ENDOTHELIAL_CELL_DN	GSE3920_IFNA_VS_IFNB_TREATED_ENDOTHELIAL_CELL_DN		154	0.267975	0.748966	0.767535	0.89921	1	2019	tags=21%, list=12%, signal=24%
GSE3920_UNTREATED_VS_IFNA_TREATED_FIBROBLAST_UP	GSE3920_UNTREATED_VS_IFNA_TREATED_FIBROBLAST_UP		157	0.19935	0.748487	0.811508	0.899674	1	2039	tags=17%, list=12%, signal=19%
GSE17580_UNINFECTED_VS_S_MANSONI_INF_TREG_UP	GSE17580_UNINFECTED_VS_S_MANSONI_INF_TREG_UP		181	0.207064	0.748388	0.779835	0.899395	1	2417	tags=18%, list=14%, signal=20%
GSE44732_UNSTIM_VS_IL27_STIM_IMATURE_DC_DN	GSE44732_UNSTIM_VS_IL27_STIM_IMATURE_DC_DN		177	0.215922	0.748175	0.789157	0.899321	1	2244	tags=16%, list=13%, signal=19%
GSE7568_CTRL_VS_24H_TGFB_TREATED_MACROPHAGES_WITH_IL4_AND_DEXAMETHASONE_UP	GSE7568_CTRL_VS_24H_TGFB_TREATED_MACROPHAGES_WITH_IL4_AND_DEXAMETHASONE_UP		175	0.215878	0.747866	0.782077	0.899466	1	1840	tags=14%, list=11%, signal=16%
GSE22501_PERIPHERAL_BLOOD_VS_CORD_BLOOD_TREG_DN	GSE22501_PERIPHERAL_BLOOD_VS_CORD_BLOOD_TREG_DN		171	0.230732	0.747768	0.833667	0.899206	1	2840	tags=26%, list=17%, signal=31%
GSE21774_CD62L_POS_CD56_DIM_VS_CD62L_NEG_CD56_DIM_NK_CELL_DN	GSE21774_CD62L_POS_CD56_DIM_VS_CD62L_NEG_CD56_DIM_NK_CELL_DN		166	0.24538	0.74765	0.857422	0.898941	1	2111	tags=25%, list=13%, signal=29%
GSE33513_TCF7_KO_VS_HET_EARLY_THYMIC_PROGENITOR_UP	GSE33513_TCF7_KO_VS_HET_EARLY_THYMIC_PROGENITOR_UP		161	0.24253	0.747557	0.847525	0.898651	1	953	tags=15%, list=6%, signal=16%
GSE24814_STAT5_KO_VS_WT_PRE_BCELL_DN	GSE24814_STAT5_KO_VS_WT_PRE_BCELL_DN		188	0.158866	0.747328	0.786427	0.898661	1	3650	tags=24%, list=22%, signal=30%
GSE15330_LYMPHOID_MULTIPOTENT_VS_GRANULOCYTE_MONOCYTE_PROGENITOR_IKAROS_KO_UP	GSE15330_LYMPHOID_MULTIPOTENT_VS_GRANULOCYTE_MONOCYTE_PROGENITOR_IKAROS_KO_UP		180	0.153916	0.746169	0.855397	0.900612	1	3196	tags=21%, list=19%, signal=25%
GSE16385_MONOCYTE_VS_12H_IL4_TREATED_MACROPHAGE_DN	GSE16385_MONOCYTE_VS_12H_IL4_TREATED_MACROPHAGE_DN		180	0.15443	0.745858	0.773196	0.90078	1	2756	tags=17%, list=16%, signal=20%
GSE17186_MEMORY_VS_CD21LOW_TRANSITIONAL_BCELL_DN	GSE17186_MEMORY_VS_CD21LOW_TRANSITIONAL_BCELL_DN		175	0.170097	0.745389	0.84	0.901292	1	1352	tags=10%, list=8%, signal=10%
GSE19888_ADENOSINE_A3R_ACT_VS_A3R_ACT_WITH_A3R_INH_PRETREATMENT_IN_MAST_CELL_UP	GSE19888_ADENOSINE_A3R_ACT_VS_A3R_ACT_WITH_A3R_INH_PRETREATMENT_IN_MAST_CELL_UP		166	0.190743	0.745368	0.743158	0.900847	1	4787	tags=39%, list=29%, signal=53%
GSE24574_BCL6_HIGH_VS_LOW_TFH_CD4_TCELL_UP	GSE24574_BCL6_HIGH_VS_LOW_TFH_CD4_TCELL_UP		174	0.179974	0.745306	0.782696	0.900487	1	1671	tags=11%, list=10%, signal=12%
GSE10239_NAIVE_VS_KLRG1HIGH_EFF_CD8_TCELL_UP	GSE10239_NAIVE_VS_KLRG1HIGH_EFF_CD8_TCELL_UP		180	0.171569	0.744981	0.840551	0.900684	1	2598	tags=17%, list=16%, signal=20%
GSE19941_UNSTIM_VS_LPS_AND_IL10_STIM_IL10_KO_NFKBP50_KO_MACROPHAGE_UP	GSE19941_UNSTIM_VS_LPS_AND_IL10_STIM_IL10_KO_NFKBP50_KO_MACROPHAGE_UP		142	0.229921	0.744534	0.909263	0.901024	1	628	tags=8%, list=4%, signal=8%
GSE17974_CTRL_VS_ACT_IL4_AND_ANTI_IL12_2H_CD4_TCELL_UP	GSE17974_CTRL_VS_ACT_IL4_AND_ANTI_IL12_2H_CD4_TCELL_UP		164	0.196994	0.743994	0.830928	0.90167	1	2260	tags=18%, list=14%, signal=20%
GSE11961_MARGINAL_ZONE_BCELL_VS_MEMORY_BCELL_DAY40_DN	GSE11961_MARGINAL_ZONE_BCELL_VS_MEMORY_BCELL_DAY40_DN		166	0.175196	0.743655	0.806324	0.90183	1	2945	tags=22%, list=18%, signal=26%
GSE19198_6H_VS_24H_IL21_TREATED_TCELL_DN	GSE19198_6H_VS_24H_IL21_TREATED_TCELL_DN		175	0.21547	0.74332	0.757937	0.901963	1	2098	tags=19%, list=13%, signal=22%
GSE23925_DARK_ZONE_VS_NAIVE_BCELL_DN	GSE23925_DARK_ZONE_VS_NAIVE_BCELL_DN		168	0.18889	0.743282	0.821429	0.901561	1	3313	tags=27%, list=20%, signal=33%
GSE21063_3H_VS_16H_ANTI_IGM_STIM_NFATC1_KOBCELL_DN	GSE21063_3H_VS_16H_ANTI_IGM_STIM_NFATC1_KOBCELL_DN		173	0.148566	0.742743	0.800407	0.902226	1	3451	tags=23%, list=21%, signal=29%
GSE3565_DUSP1_VS_WT_SPLENOCYTES_POST_LPS_INJECTION_DN	GSE3565_DUSP1_VS_WT_SPLENOCYTES_POST_LPS_INJECTION_DN		141	0.22377	0.742533	0.877756	0.902154	1	1883	tags=18%, list=11%, signal=21%
GSE43863_TFH_VS_LY6C_INT_CXCR5POS_EFFECTOR_CD4_TCELL_DN	GSE43863_TFH_VS_LY6C_INT_CXCR5POS_EFFECTOR_CD4_TCELL_DN		169	0.220395	0.741916	0.864198	0.902854	1	2062	tags=19%, list=12%, signal=21%
GSE43955_TH0_VS_TGFB_IL6_TH17_ACT_CD4_TCELL_10H_UP	GSE43955_TH0_VS_TGFB_IL6_TH17_ACT_CD4_TCELL_10H_UP		181	0.184578	0.74037	0.863636	0.905332	1	2749	tags=22%, list=16%, signal=26%
GSE14415_INDUCED_TREG_VS_TCONV_DN	GSE14415_INDUCED_TREG_VS_TCONV_DN		160	0.227799	0.74012	0.75523	0.905366	1	1401	tags=14%, list=8%, signal=16%
GSE17721_PAM3CSK4_VS_CPG_24H_BMDC_UP	GSE17721_PAM3CSK4_VS_CPG_24H_BMDC_UP		168	0.167008	0.740072	0.919608	0.90497	1	3616	tags=30%, list=22%, signal=38%
GSE43863_TH1_VS_TFH_MEMORY_CD4_TCELL_DN	GSE43863_TH1_VS_TFH_MEMORY_CD4_TCELL_DN		180	0.224746	0.739696	0.739669	0.90523	1	2233	tags=19%, list=13%, signal=22%
GSE22935_UNSTIM_VS_12H_MBOVIS_BCG_STIM_MACROPHAGE_DN	GSE22935_UNSTIM_VS_12H_MBOVIS_BCG_STIM_MACROPHAGE_DN		183	0.126604	0.739677	0.858316	0.904786	1	3932	tags=26%, list=23%, signal=33%
GSE17721_LPS_VS_PAM3CSK4_12H_BMDC_DN	GSE17721_LPS_VS_PAM3CSK4_12H_BMDC_DN		173	0.14396	0.739431	0.891837	0.90476	1	4136	tags=28%, list=25%, signal=36%
GSE19888_ADENOSINE_A3R_ACT_VS_TCELL_MEMBRANES_ACT_AND_A3R_INH_PRETREAT_IN_MAST_CELL_UP	GSE19888_ADENOSINE_A3R_ACT_VS_TCELL_MEMBRANES_ACT_AND_A3R_INH_PRETREAT_IN_MAST_CELL_UP		150	0.187828	0.73932	0.916327	0.904493	1	2183	tags=14%, list=13%, signal=16%
GSE17721_0.5H_VS_24H_LPS_BMDC_UP	GSE17721_0.5H_VS_24H_LPS_BMDC_UP		177	0.171122	0.737994	0.927126	0.906542	1	3123	tags=24%, list=19%, signal=30%
GSE15767_MED_VS_SCS_MAC_LN_UP	GSE15767_MED_VS_SCS_MAC_LN_UP		180	0.242086	0.737455	0.7833	0.907148	1	2228	tags=21%, list=13%, signal=24%
GSE17721_LPS_VS_POLYIC_6H_BMDC_DN	GSE17721_LPS_VS_POLYIC_6H_BMDC_DN		184	0.154549	0.737027	0.803383	0.90756	1	3004	tags=17%, list=18%, signal=21%
GSE21033_CTRL_VS_POLYIC_STIM_DC_1H_DN	GSE21033_CTRL_VS_POLYIC_STIM_DC_1H_DN		157	0.197532	0.736973	0.916832	0.907204	1	1195	tags=10%, list=7%, signal=10%
GSE16266_CTRL_VS_LPS_STIM_MEF_UP	GSE16266_CTRL_VS_LPS_STIM_MEF_UP		180	0.209499	0.736882	0.756098	0.906896	1	2539	tags=21%, list=15%, signal=25%
GSE1460_CORD_VS_ADULT_BLOOD_NAIVE_CD4_TCELL_UP	GSE1460_CORD_VS_ADULT_BLOOD_NAIVE_CD4_TCELL_UP		157	0.169725	0.736632	0.897384	0.906986	1	3650	tags=29%, list=22%, signal=37%
GSE7460_CTRL_VS_TGFB_TREATED_ACT_FOXP3_MUT_TCONV_DN	GSE7460_CTRL_VS_TGFB_TREATED_ACT_FOXP3_MUT_TCONV_DN		167	0.223365	0.735902	0.873016	0.907925	1	1854	tags=18%, list=11%, signal=20%
GSE23568_CTRL_TRANSDUCED_VS_WT_CD8_TCELL_UP	GSE23568_CTRL_TRANSDUCED_VS_WT_CD8_TCELL_UP		188	0.212359	0.735101	0.735537	0.908996	1	2764	tags=23%, list=17%, signal=27%
GSE24634_IL4_VS_CTRL_TREATED_NAIVE_CD4_TCELL_DAY5_UP	GSE24634_IL4_VS_CTRL_TREATED_NAIVE_CD4_TCELL_DAY5_UP		189	0.245064	0.734807	0.752964	0.909073	1	2262	tags=23%, list=14%, signal=27%
GSE5542_IFNA_VS_IFNA_AND_IFNG_TREATED_EPITHELIAL_CELLS_24H_UP	GSE5542_IFNA_VS_IFNA_AND_IFNG_TREATED_EPITHELIAL_CELLS_24H_UP		170	0.215314	0.734641	0.862626	0.908901	1	2382	tags=24%, list=14%, signal=27%
GSE3982_MAST_CELL_VS_BASOPHIL_DN	GSE3982_MAST_CELL_VS_BASOPHIL_DN		169	0.210071	0.734196	0.754237	0.90924	1	2641	tags=22%, list=16%, signal=26%
GSE11924_TFH_VS_TH2_CD4_TCELL_UP	GSE11924_TFH_VS_TH2_CD4_TCELL_UP		174	0.149507	0.734017	0.814889	0.909113	1	506	tags=3%, list=3%, signal=3%
GSE17721_12H_VS_24H_CPG_BMDC_DN	GSE17721_12H_VS_24H_CPG_BMDC_DN		181	0.129944	0.733637	0.92986	0.909413	1	4031	tags=28%, list=24%, signal=36%
GSE30971_CTRL_VS_LPS_STIM_MACROPHAGE_WBP7_HET_2H_DN	GSE30971_CTRL_VS_LPS_STIM_MACROPHAGE_WBP7_HET_2H_DN		176	0.236162	0.733273	0.763158	0.909647	1	3194	tags=27%, list=19%, signal=33%
GSE23568_ID3_KO_VS_WT_CD8_TCELL_DN	GSE23568_ID3_KO_VS_WT_CD8_TCELL_DN		190	0.238623	0.733154	0.746888	0.909401	1	2575	tags=22%, list=15%, signal=25%
GSE27786_LSK_VS_NKTCELL_DN	GSE27786_LSK_VS_NKTCELL_DN		166	0.161927	0.733147	0.910156	0.90895	1	1814	tags=12%, list=11%, signal=13%
GSE3982_MAST_CELL_VS_EFF_MEMORY_CD4_TCELL_DN	GSE3982_MAST_CELL_VS_EFF_MEMORY_CD4_TCELL_DN		158	0.23998	0.732624	0.829522	0.909443	1	2037	tags=22%, list=12%, signal=24%
GSE32423_MEMORY_VS_NAIVE_CD8_TCELL_IL7_UP	GSE32423_MEMORY_VS_NAIVE_CD8_TCELL_IL7_UP		164	0.2124	0.73178	0.88664	0.910575	1	1223	tags=10%, list=7%, signal=11%
GSE3982_NEUTROPHIL_VS_CENT_MEMORY_CD4_TCELL_DN	GSE3982_NEUTROPHIL_VS_CENT_MEMORY_CD4_TCELL_DN		178	0.143372	0.731618	0.823183	0.910404	1	3227	tags=21%, list=19%, signal=26%
GSE17721_PAM3CSK4_VS_CPG_1H_BMDC_DN	GSE17721_PAM3CSK4_VS_CPG_1H_BMDC_DN		174	0.166806	0.730605	0.922481	0.911867	1	2334	tags=16%, list=14%, signal=18%
GSE9509_10MIN_VS_30MIN_LPS_AND_IL10_STIM_IL10_KO_MACROPHAGE_UP	GSE9509_10MIN_VS_30MIN_LPS_AND_IL10_STIM_IL10_KO_MACROPHAGE_UP		168	0.149767	0.730186	0.846154	0.912204	1	3307	tags=22%, list=20%, signal=27%
GSE19888_ADENOSINE_A3R_ACT_VS_TCELL_MEMBRANES_ACT_IN_MAST_CELL_UP	GSE19888_ADENOSINE_A3R_ACT_VS_TCELL_MEMBRANES_ACT_IN_MAST_CELL_UP		176	0.266857	0.729391	0.794521	0.913242	1	1657	tags=20%, list=10%, signal=22%
GSE10239_MEMORY_VS_KLRG1INT_EFF_CD8_TCELL_DN	GSE10239_MEMORY_VS_KLRG1INT_EFF_CD8_TCELL_DN		183	0.156442	0.728342	0.780083	0.91473	1	2964	tags=19%, list=18%, signal=23%
GSE20198_IL12_IL18_VS_IFNA_TREATED_ACT_CD4_TCELL_UP	GSE20198_IL12_IL18_VS_IFNA_TREATED_ACT_CD4_TCELL_UP		177	0.156333	0.72818	0.911704	0.914582	1	2663	tags=15%, list=16%, signal=18%
GSE36527_CD62L_HIGH_CD69_NEG_VS_CD62L_LOW_CD69_POS_TREG_KLRG1_NEG_DN	GSE36527_CD62L_HIGH_CD69_NEG_VS_CD62L_LOW_CD69_POS_TREG_KLRG1_NEG_DN		167	0.21084	0.727954	0.865854	0.914513	1	1883	tags=17%, list=11%, signal=19%
GSE2770_IL12_VS_IL4_TREATED_ACT_CD4_TCELL_6H_DN	GSE2770_IL12_VS_IL4_TREATED_ACT_CD4_TCELL_6H_DN		182	0.14902	0.727552	0.8159	0.914738	1	3058	tags=20%, list=18%, signal=25%
GSE17186_NAIVE_VS_CD21HIGH_TRANSITIONAL_BCELL_CORD_BLOOD_UP	GSE17186_NAIVE_VS_CD21HIGH_TRANSITIONAL_BCELL_CORD_BLOOD_UP		179	0.155953	0.72753	0.824	0.914317	1	4129	tags=31%, list=25%, signal=40%
GSE22886_IGM_MEMORY_BCELL_VS_BM_PLASMA_CELL_DN	GSE22886_IGM_MEMORY_BCELL_VS_BM_PLASMA_CELL_DN		178	0.174447	0.726319	0.823899	0.916094	1	3186	tags=23%, list=19%, signal=28%
GSE12198_NK_VS_NK_ACT_EXPANSION_SYSTEM_DERIVED_NK_CELL_DN	GSE12198_NK_VS_NK_ACT_EXPANSION_SYSTEM_DERIVED_NK_CELL_DN		183	0.130421	0.724759	0.935353	0.918486	1	3800	tags=25%, list=23%, signal=32%
GSE16266_LPS_VS_HEATSHOCK_AND_LPS_STIM_MEF_UP	GSE16266_LPS_VS_HEATSHOCK_AND_LPS_STIM_MEF_UP		171	0.259134	0.724464	0.762105	0.918509	1	1337	tags=19%, list=8%, signal=21%
GSE339_EX_VIVO_VS_IN_CULTURE_CD4POS_DC_UP	GSE339_EX_VIVO_VS_IN_CULTURE_CD4POS_DC_UP		184	0.152322	0.724451	0.801217	0.918071	1	4868	tags=34%, list=29%, signal=48%
GSE5099_UNSTIM_VS_MCSF_TREATED_MONOCYTE_DAY3_DN	GSE5099_UNSTIM_VS_MCSF_TREATED_MONOCYTE_DAY3_DN		177	0.145902	0.724333	0.859615	0.9178	1	4209	tags=31%, list=25%, signal=40%
GSE17721_POLYIC_VS_PAM3CSK4_6H_BMDC_DN	GSE17721_POLYIC_VS_PAM3CSK4_6H_BMDC_DN		182	0.120376	0.724273	0.927593	0.917439	1	3748	tags=24%, list=22%, signal=30%
GSE27896_HDAC6_KO_VS_WT_TREG_DN	GSE27896_HDAC6_KO_VS_WT_TREG_DN		152	0.177674	0.724057	0.894841	0.917364	1	3172	tags=24%, list=19%, signal=29%
GSE17721_POLYIC_VS_CPG_24H_BMDC_DN	GSE17721_POLYIC_VS_CPG_24H_BMDC_DN		171	0.139234	0.724024	0.897638	0.916948	1	3852	tags=26%, list=23%, signal=33%
GSE24972_MARGINAL_ZONE_BCELL_VS_FOLLICULAR_BCELL_IRF8_KO_UP	GSE24972_MARGINAL_ZONE_BCELL_VS_FOLLICULAR_BCELL_IRF8_KO_UP		172	0.186494	0.72359	0.889109	0.917317	1	1892	tags=17%, list=11%, signal=19%
GSE2826_WT_VS_BTK_KO_BCELL_UP	GSE2826_WT_VS_BTK_KO_BCELL_UP		174	0.15576	0.722919	0.877049	0.918075	1	3158	tags=22%, list=19%, signal=27%
GSE5589_LPS_AND_IL10_VS_LPS_AND_IL6_STIM_IL10_KO_MACROPHAGE_45MIN_UP	GSE5589_LPS_AND_IL10_VS_LPS_AND_IL6_STIM_IL10_KO_MACROPHAGE_45MIN_UP		176	0.204648	0.722551	0.907692	0.918306	1	2417	tags=22%, list=14%, signal=25%
GSE360_DC_VS_MAC_L_DONOVANI_DN	GSE360_DC_VS_MAC_L_DONOVANI_DN		183	0.192569	0.722434	0.790554	0.918049	1	1969	tags=14%, list=12%, signal=15%
GSE33424_CD161_HIGH_VS_INT_CD8_TCELL_UP	GSE33424_CD161_HIGH_VS_INT_CD8_TCELL_UP		180	0.186492	0.722396	0.864017	0.917656	1	1992	tags=15%, list=12%, signal=17%
GSE17721_PAM3CSK4_VS_CPG_12H_BMDC_UP	GSE17721_PAM3CSK4_VS_CPG_12H_BMDC_UP		174	0.137238	0.721239	0.880716	0.919325	1	3385	tags=21%, list=20%, signal=26%
GSE2770_IL12_AND_TGFB_ACT_VS_ACT_CD4_TCELL_2H_DN	GSE2770_IL12_AND_TGFB_ACT_VS_ACT_CD4_TCELL_2H_DN		164	0.19785	0.721001	0.791253	0.919279	1	2711	tags=18%, list=16%, signal=22%
GSE2770_TGFB_AND_IL4_VS_IL4_TREATED_ACT_CD4_TCELL_6H_UP	GSE2770_TGFB_AND_IL4_VS_IL4_TREATED_ACT_CD4_TCELL_6H_UP		159	0.166379	0.720646	0.815353	0.919454	1	2588	tags=15%, list=15%, signal=18%
GSE411_WT_VS_SOCS3_KO_MACROPHAGE_IL6_STIM_400MIN_UP	GSE411_WT_VS_SOCS3_KO_MACROPHAGE_IL6_STIM_400MIN_UP		183	0.203977	0.720593	0.85	0.919069	1	1743	tags=16%, list=10%, signal=18%
GSE37301_COMMON_LYMPHOID_PROGENITOR_VS_CD4_TCELL_DN	GSE37301_COMMON_LYMPHOID_PROGENITOR_VS_CD4_TCELL_DN		181	0.157576	0.720541	0.816667	0.918684	1	1859	tags=10%, list=11%, signal=12%
GSE41867_DAY8_EFFECTOR_VS_DAY30_EXHAUSTED_CD8_TCELL_LCMV_CLONE13_DN	GSE41867_DAY8_EFFECTOR_VS_DAY30_EXHAUSTED_CD8_TCELL_LCMV_CLONE13_DN		180	0.177772	0.720538	0.85084	0.918223	1	3104	tags=24%, list=19%, signal=29%
GSE6674_UNSTIM_VS_CPG_STIM_BCELL_DN	GSE6674_UNSTIM_VS_CPG_STIM_BCELL_DN		158	0.163781	0.720197	0.927022	0.918368	1	3428	tags=25%, list=20%, signal=31%
GSE21546_SAP1A_KO_VS_SAP1A_KO_AND_ELK1_KO_ANTI_CD3_STIM_DP_THYMOCYTES_DN	GSE21546_SAP1A_KO_VS_SAP1A_KO_AND_ELK1_KO_ANTI_CD3_STIM_DP_THYMOCYTES_DN		186	0.229905	0.719827	0.810976	0.918499	1	2194	tags=23%, list=13%, signal=26%
GSE24142_EARLY_THYMIC_PROGENITOR_VS_DN3_THYMOCYTE_FETAL_UP	GSE24142_EARLY_THYMIC_PROGENITOR_VS_DN3_THYMOCYTE_FETAL_UP		185	0.219341	0.719316	0.785425	0.91895	1	2265	tags=21%, list=14%, signal=24%
GSE17721_CTRL_VS_PAM3CSK4_1H_BMDC_UP	GSE17721_CTRL_VS_PAM3CSK4_1H_BMDC_UP		172	0.118564	0.718974	0.913866	0.919129	1	4896	tags=30%, list=29%, signal=42%
GSE10239_MEMORY_VS_DAY4.5_EFF_CD8_TCELL_UP	GSE10239_MEMORY_VS_DAY4.5_EFF_CD8_TCELL_UP		173	0.185431	0.718707	0.867495	0.91911	1	2981	tags=23%, list=18%, signal=28%
GSE21670_STAT3_KO_VS_WT_CD4_TCELL_DN	GSE21670_STAT3_KO_VS_WT_CD4_TCELL_DN		184	0.20282	0.71863	0.792683	0.918787	1	3862	tags=29%, list=23%, signal=38%
GSE8515_CTRL_VS_IL1_4H_STIM_MAC_DN	GSE8515_CTRL_VS_IL1_4H_STIM_MAC_DN		170	0.190521	0.718441	0.906561	0.918653	1	2702	tags=21%, list=16%, signal=25%
GSE6674_ANTI_IGM_VS_ANTI_IGM_AND_CPG_STIM_BCELL_UP	GSE6674_ANTI_IGM_VS_ANTI_IGM_AND_CPG_STIM_BCELL_UP		174	0.182198	0.717629	0.807453	0.919615	1	1696	tags=13%, list=10%, signal=14%
GSE7460_CTRL_VS_TGFB_TREATED_ACT_CD8_TCELL_UP	GSE7460_CTRL_VS_TGFB_TREATED_ACT_CD8_TCELL_UP		177	0.177651	0.717214	0.842	0.919918	1	2615	tags=20%, list=16%, signal=23%
GSE37416_CTRL_VS_12H_F_TULARENSIS_LVS_NEUTROPHIL_DN	GSE37416_CTRL_VS_12H_F_TULARENSIS_LVS_NEUTROPHIL_DN		163	0.150881	0.717059	0.822835	0.919727	1	4308	tags=34%, list=26%, signal=45%
GSE3982_MEMORY_CD4_TCELL_VS_BCELL_UP	GSE3982_MEMORY_CD4_TCELL_VS_BCELL_UP		163	0.265108	0.717031	0.817227	0.919309	1	1893	tags=28%, list=11%, signal=32%
GSE23505_IL6_IL1_VS_IL6_IL1_IL23_TREATED_CD4_TCELL_UP	GSE23505_IL6_IL1_VS_IL6_IL1_IL23_TREATED_CD4_TCELL_UP		172	0.176513	0.716728	0.928	0.919382	1	1364	tags=10%, list=8%, signal=11%
GSE3982_MAST_CELL_VS_TH2_DN	GSE3982_MAST_CELL_VS_TH2_DN		177	0.171705	0.716564	0.87551	0.919191	1	1095	tags=7%, list=7%, signal=7%
GSE27859_MACROPHAGE_VS_CD11C_INT_F480_INT_DC_UP	GSE27859_MACROPHAGE_VS_CD11C_INT_F480_INT_DC_UP		157	0.211904	0.716528	0.81893	0.918789	1	1816	tags=18%, list=11%, signal=20%
GSE2405_S_AUREUS_VS_UNTREATED_NEUTROPHIL_DN	GSE2405_S_AUREUS_VS_UNTREATED_NEUTROPHIL_DN		181	0.207926	0.71648	0.835341	0.918406	1	2949	tags=24%, list=18%, signal=29%
GSE29618_BCELL_VS_PDC_UP	GSE29618_BCELL_VS_PDC_UP		173	0.240847	0.715625	0.765073	0.919328	1	2422	tags=21%, list=14%, signal=25%
GSE11961_MARGINAL_ZONE_BCELL_VS_PLASMA_CELL_DAY7_DN	GSE11961_MARGINAL_ZONE_BCELL_VS_PLASMA_CELL_DAY7_DN		161	0.184643	0.715605	0.883227	0.918902	1	3026	tags=24%, list=18%, signal=29%
GSE5960_TH1_VS_ANERGIC_TH1_DN	GSE5960_TH1_VS_ANERGIC_TH1_DN		183	0.150083	0.714479	0.885659	0.920461	1	2298	tags=13%, list=14%, signal=15%
GSE10325_LUPUS_CD4_TCELL_VS_LUPUS_BCELL_UP	GSE10325_LUPUS_CD4_TCELL_VS_LUPUS_BCELL_UP		178	0.253323	0.714253	0.756592	0.920357	1	2763	tags=30%, list=17%, signal=36%
GSE10211_UV_INACT_SENDAI_VS_LIVE_SENDAI_VIRUS_TRACHEAL_EPITHELIAL_CELLS_UP	GSE10211_UV_INACT_SENDAI_VS_LIVE_SENDAI_VIRUS_TRACHEAL_EPITHELIAL_CELLS_UP		141	0.186542	0.71408	0.890269	0.920203	1	1099	tags=9%, list=7%, signal=10%
GSE22886_DAY0_VS_DAY7_MONOCYTE_IN_CULTURE_DN	GSE22886_DAY0_VS_DAY7_MONOCYTE_IN_CULTURE_DN		184	0.147316	0.713566	0.795019	0.920602	1	3833	tags=24%, list=23%, signal=31%
GSE3982_BASOPHIL_VS_NKCELL_UP	GSE3982_BASOPHIL_VS_NKCELL_UP		168	0.169077	0.713216	0.937132	0.920699	1	3280	tags=27%, list=20%, signal=33%
GSE9006_TYPE_1_VS_TYPE_2_DIABETES_PBMC_AT_DX_DN	GSE9006_TYPE_1_VS_TYPE_2_DIABETES_PBMC_AT_DX_DN		176	0.182423	0.712788	0.757515	0.920959	1	2861	tags=16%, list=17%, signal=20%
GSE11057_CD4_CENT_MEM_VS_PBMC_DN	GSE11057_CD4_CENT_MEM_VS_PBMC_DN		180	0.240654	0.711793	0.787149	0.922157	1	3400	tags=34%, list=20%, signal=43%
GSE22432_CONVENTIONAL_CDC_VS_PLASMACYTOID_PDC_UP	GSE22432_CONVENTIONAL_CDC_VS_PLASMACYTOID_PDC_UP		174	0.145376	0.711028	0.822835	0.922922	1	4533	tags=38%, list=27%, signal=51%
GSE43260_BTLA_POS_VS_NEG_INTRATUMORAL_CD8_TCELL_UP	GSE43260_BTLA_POS_VS_NEG_INTRATUMORAL_CD8_TCELL_UP		190	0.150976	0.710974	0.796117	0.922551	1	3853	tags=27%, list=23%, signal=34%
GSE43955_1H_VS_42H_ACT_CD4_TCELL_WITH_TGFB_IL6_UP	GSE43955_1H_VS_42H_ACT_CD4_TCELL_WITH_TGFB_IL6_UP		181	0.168898	0.71093	0.822785	0.922165	1	3467	tags=25%, list=21%, signal=32%
GSE43955_TGFB_IL6_VS_TGFB_IL6_IL23_TH17_ACT_CD4_TCELL_60H_UP	GSE43955_TGFB_IL6_VS_TGFB_IL6_IL23_TH17_ACT_CD4_TCELL_60H_UP		178	0.161049	0.710891	0.908333	0.921771	1	3383	tags=25%, list=20%, signal=31%
GSE2405_HEAT_KILLED_LYSATE_VS_LIVE_A_PHAGOCYTOPHILUM_STIM_NEUTROPHIL_9H_UP	GSE2405_HEAT_KILLED_LYSATE_VS_LIVE_A_PHAGOCYTOPHILUM_STIM_NEUTROPHIL_9H_UP		176	0.184285	0.709871	0.921569	0.923051	1	2519	tags=21%, list=15%, signal=24%
GSE23505_UNTREATED_VS_4DAY_IL6_IL1_IL23_TREATED_CD4_TCELL_UP	GSE23505_UNTREATED_VS_4DAY_IL6_IL1_IL23_TREATED_CD4_TCELL_UP		181	0.176754	0.709807	0.801603	0.922686	1	2074	tags=12%, list=12%, signal=14%
GSE6269_HEALTHY_VS_E_COLI_INF_PBMC_UP	GSE6269_HEALTHY_VS_E_COLI_INF_PBMC_UP		157	0.170751	0.70951	0.813417	0.922683	1	2981	tags=20%, list=18%, signal=25%
GSE12366_GC_VS_MEMORY_BCELL_DN	GSE12366_GC_VS_MEMORY_BCELL_DN		180	0.195415	0.709183	0.811359	0.922743	1	1887	tags=13%, list=11%, signal=15%
GSE40274_CTRL_VS_EOS_TRANSDUCED_ACTIVATED_CD4_TCELL_DN	GSE40274_CTRL_VS_EOS_TRANSDUCED_ACTIVATED_CD4_TCELL_DN		138	0.239415	0.70888	0.845339	0.922787	1	985	tags=12%, list=6%, signal=13%
GSE23321_CENTRAL_MEMORY_VS_NAIVE_CD8_TCELL_UP	GSE23321_CENTRAL_MEMORY_VS_NAIVE_CD8_TCELL_UP		178	0.200617	0.708547	0.927273	0.922869	1	2508	tags=19%, list=15%, signal=22%
GSE36476_CTRL_VS_TSST_ACT_16H_MEMORY_CD4_TCELL_YOUNG_UP	GSE36476_CTRL_VS_TSST_ACT_16H_MEMORY_CD4_TCELL_YOUNG_UP		178	0.211298	0.707464	0.783333	0.924215	1	1592	tags=12%, list=10%, signal=14%
GSE17721_LPS_VS_CPG_8H_BMDC_DN	GSE17721_LPS_VS_CPG_8H_BMDC_DN		175	0.146145	0.707436	0.871287	0.9238	1	4117	tags=28%, list=25%, signal=37%
GSE21033_CTRL_VS_POLYIC_STIM_DC_6H_DN	GSE21033_CTRL_VS_POLYIC_STIM_DC_6H_DN		144	0.191859	0.707255	0.900596	0.923611	1	1911	tags=17%, list=11%, signal=19%
GSE31082_DN_VS_CD4_SP_THYMOCYTE_UP	GSE31082_DN_VS_CD4_SP_THYMOCYTE_UP		167	0.134646	0.70681	0.806584	0.923914	1	3616	tags=23%, list=22%, signal=29%
GSE17721_POLYIC_VS_PAM3CSK4_2H_BMDC_DN	GSE17721_POLYIC_VS_PAM3CSK4_2H_BMDC_DN		172	0.202535	0.706685	0.95155	0.92365	1	2466	tags=22%, list=15%, signal=25%
GSE22886_NAIVE_CD4_TCELL_VS_DC_UP	GSE22886_NAIVE_CD4_TCELL_VS_DC_UP		174	0.23215	0.706626	0.760417	0.923281	1	2356	tags=23%, list=14%, signal=26%
GSE13411_SWITCHED_MEMORY_BCELL_VS_PLASMA_CELL_UP	GSE13411_SWITCHED_MEMORY_BCELL_VS_PLASMA_CELL_UP		182	0.176359	0.706086	0.792887	0.923709	1	2625	tags=20%, list=16%, signal=24%
GSE11864_UNTREATED_VS_CSF1_IN_MAC_UP	GSE11864_UNTREATED_VS_CSF1_IN_MAC_UP		170	0.184572	0.705796	0.792233	0.923694	1	1760	tags=13%, list=11%, signal=14%
GSE1460_INTRATHYMIC_T_PROGENITOR_VS_NAIVE_CD4_TCELL_ADULT_BLOOD_DN	GSE1460_INTRATHYMIC_T_PROGENITOR_VS_NAIVE_CD4_TCELL_ADULT_BLOOD_DN		174	0.207918	0.705416	0.873984	0.923889	1	2210	tags=19%, list=13%, signal=22%
GSE16450_IMMATURE_VS_MATURE_NEURON_CELL_LINE_12H_IFNA_STIM_UP	GSE16450_IMMATURE_VS_MATURE_NEURON_CELL_LINE_12H_IFNA_STIM_UP		182	0.234143	0.70519	0.831622	0.923779	1	2005	tags=19%, list=12%, signal=21%
[truncated: 185 more rows]
