# Supplementary material for: Interferon-Induced Protein 44 Correlated With Immune Infiltration Serves as a Potential Prognostic Indicator in Head and Neck Squamous Cell Carcinoma
Source: Front Oncol. 2020 Oct 6;10:557157. doi: 10.3389/fonc.2020.557157 (PMC7573551; doi:10.3389/fonc.2020.557157)
Supplement: Supplementary file 5 [file Data_Sheet_3.xlsx]

## Sheet: immune_infiltration
cell	type	TCGA-BB-8601-01	TCGA-HD-A634-01	TCGA-CV-5442-01	TCGA-UF-A71A-01	TCGA-CQ-6225-01	TCGA-CR-7390-01	TCGA-CV-6962-01	TCGA-CV-6935-01	TCGA-HD-7754-01	TCGA-DQ-7589-01	TCGA-CV-7437-01	TCGA-CQ-5332-01	TCGA-BB-4228-01	TCGA-CN-5355-01	TCGA-IQ-7631-01	TCGA-CQ-A4CI-01	TCGA-BA-A6D8-01	TCGA-CN-6997-01	TCGA-CV-7103-01	TCGA-CV-7177-01	TCGA-UF-A71A-06	TCGA-UF-A7JK-01	TCGA-CN-6010-01	TCGA-CV-7406-01	TCGA-CV-5432-01	TCGA-CV-5443-01	TCGA-DQ-5629-01	TCGA-CN-6021-01	TCGA-CR-5250-01	TCGA-CV-7247-01	TCGA-HD-7831-01	TCGA-CN-4722-01	TCGA-CN-6992-01	TCGA-D6-A6ES-01	TCGA-BB-7862-01	TCGA-CN-A63V-01	TCGA-KU-A6H7-01	TCGA-MT-A7BN-01	TCGA-QK-A8Z7-01	TCGA-CN-4729-01	TCGA-CN-5356-01	TCGA-CV-7261-01	TCGA-CR-7370-01	TCGA-CQ-7072-01	TCGA-DQ-5631-01	TCGA-F7-A61V-01	TCGA-UF-A7JF-01	TCGA-CN-6024-01
IFI44		4.0426	4.1219	4.1927	5.0985	5.2741	5.35	5.5957	5.73	6.0264	6.03	6.137	6.193	6.2541	6.3053	6.3263	6.3402	6.3784	6.3846	6.4058	6.4466	6.5088	6.552	6.7163	6.7532	6.8346	6.8551	6.8985	6.9356	6.9523	7.0168	7.0198	7.0558	7.1082	7.1117	7.1248	7.1531	7.276	7.2803	7.3017	7.375	7.3863	7.3996	7.4155	7.4171	7.44	7.4762	7.4964	7.5556
B cell	TIMER	0.00388498	0	0.0240618	0	0.0136458	0.0159997	0	0.0644821	0.419002	0.0148465	0.0793964	0.0517236	0.119226	0.0526724	0.015675	6.76238e-05	0	0.0285694	0.0644722	0.0394598	0.00687903	0.0290913	0.0934734	0.0729263	0.0162231	0.270184	0.00503441	0.0628078	0.270083	0.0117591	0.0545611	0.0711004	0.0341044	0	0.0126548	0.0317506	0.0870611	0.0441187	0.0751312	0.0452038	0.0844698	0.0731844	0.00910075	0	0.0768272	0.0344222	0.132383	0
T cell CD4+	TIMER	0.0444072	0.0747143	0.0653399	0.0799893	0.112465	0.104451	0.0639749	0.0696438	0.0113322	0.0875085	0.0779775	0.0679788	0.089824	0.0789197	0	0.0673803	0.0728597	0.0809803	0.123831	0.0926088	0.0670876	0.0647327	0.121961	0.0981808	0.090445	0.120262	0.0794247	0.111585	0.40521	0.115737	0.15384	0.104357	0.127868	0.0773905	0.109864	0.111533	0.0395132	0.187468	0.136355	0.10882	0.126675	0.0798549	0.104883	0.220536	0.163248	0.108179	0.0985354	0.0642419
T cell CD8+	TIMER	0	0	0.0164773	0	0.0588518	0.0297772	0.0390884	0.0299311	0.132891	0.0264122	0.0774993	0.0818992	0.118928	0.167979	0.210572	0.0374145	0.0570251	0.0893761	0.0713304	0.0373313	0.000144518	0.0248615	0.129826	0.0591083	0.0420294	0.418747	0.040391	0.0769122	0.0722822	0.030612	0.101001	0.0662562	0.0574932	0.00465369	0.0819284	0.0603706	0.483079	0.318007	0	0.0709818	0.112184	0.0830912	0.118918	0	0.074207	0.0225901	0.0357935	0.00391849
Neutrophil	TIMER	0.0215601	0.011979	0.0266455	0.0326862	0.0192589	0.110485	0.0364811	0.0479368	0.16413	0.0533483	0.0579322	0.0704929	0.100961	0.104947	0.0379373	0.0352706	0	0.0434751	0.0479624	0.0587537	0.0319797	0.0253044	0.0661095	0.0929763	0.0487972	0.189169	0.0374519	0.082552	0.146844	0.0466803	0.106682	0.03385	0.0654718	0.030685	0.0697178	0.0459273	0.218099	0.0611034	0.0369491	0.0733782	0.0729906	0.108233	0.0864408	0.0827173	0.0525872	0.0317514	0.0640998	0.0429327
Macrophage	TIMER	0	0	0	0.0894004	0	0.0687393	0.00367264	0.0282669	0.216496	0.00236606	0	0.0275292	0.0116705	0.074151	0	0.0260592	0.293999	0.035732	0.114682	0.0775394	0.00266869	0.0571251	0.0648129	0.00521158	0.0272993	0.100678	0.00851062	0.0847165	0	0	0.178662	0.0366604	0.0738222	0.00852777	0.0293192	0.0651811	0.0576171	0.0984094	0.00286147	0	0.0818952	0.043584	0.190568	0	0.0588608	0	0.0395985	0
Myeloid dendritic cell	TIMER	0.145708	0.185306	0.171737	0.298996	0.215764	0.297617	0.243321	0.324022	0.415153	0.22838	0.393546	0.422656	0.414421	0.367538	0.250607	0.229158	0.436356	0.351926	0.398271	0.397419	0.249207	0.224535	0.382166	0.351933	0.26282	0.891492	0.231172	0.284826	0.541448	0.292754	0.45873	0.282791	0.369178	0.247511	0.388338	0.322102	0.527703	0.587483	0.26122	0.391415	0.299223	0.391997	0.386882	0.603203	0.470989	0.229973	0.379056	0.254067
B cell naive	CIBERSORT	0	0.137235	0.00169428	0	0	0.0116138	0.0237296	0.00011542	0	0	0	6.77826e-06	0.00654871	0	0.0483392	0.0218586	0	0.0370103	0.0186495	0	0.00331333	0	0.00746458	0	0.0359912	0.0113189	0.0858238	0	0.00370202	0.00363203	0.00202696	0	0.00905084	0	0	0	0.00119388	0.019595	0.0693629	0.0251982	0	0.00169675	0.0367321	0	0	0	0	0.00292539
B cell memory	CIBERSORT	0.00658341	0	0	0	0.0143373	0	0	0	0	0	0	0	0	0.00208659	0	0	0.00261181	0	0	0.0133182	0	0	0.00845759	0.00639938	0	0	0	0.0121197	0.0294826	0	0	0.0208538	0	0.0315788	0	0	0	0	0	0	0.0462487	0	0	0	0.00733631	0.00136536	0.0328314	0
B cell plasma	CIBERSORT	0.277114	0	0.0209004	0.0519997	0.241477	0.106439	0.114667	0.0257791	0.115556	0.022081	0.144817	0.0758365	0.0402851	0.167178	0.0412817	0.0626062	0.0219129	0.147291	0.0948771	0.0233573	0.0433499	0.190285	0.151391	0.059671	0.239691	0.0694072	0.284404	0.257689	0.125053	0.00307501	0.0464789	0.207465	0.0552303	0	0.0404763	0.111466	0.0237188	0.0609729	0.10201	0.0536752	0.208148	0.0463263	0.0727939	0.00502282	0.139206	0.110265	0.0376895	0.0500088
T cell CD8+	CIBERSORT	0.0545565	0.0220786	0.112715	0.0098044	0.0171547	0.00136315	0.0184955	0.0699	0.0408893	0.0340149	0.0246348	0.0309309	0.138766	0.0094046	0.0140902	0.0170562	0.021006	0.0197121	0.00429833	0.0290021	0.0463892	0	0.115831	0	0.10027	0.151255	0.0257531	0.145147	0.0963258	0.0154395	0.0374654	0.122611	0.0407098	0.0504228	0	0.048198	0.282792	0.110067	0.0604316	0.0677308	0.11413	0.0544113	0.150498	0.0223148	0.0048465	0.150794	0.0407708	0.0229706
T cell CD4+ naive	CIBERSORT	0	0.0180877	0	0	0.091304	0	0.00162345	0	0	0	0	0	0	0	0	0	0	0	0	0	0.0822608	0.0660184	0	0	0	0	0	0	0	0	0	0	0	0	0	0	0	0	0	0	0	0	0	0	0	0	0	0
T cell CD4+ memory resting	CIBERSORT	0.109808	0	0.0383034	0.166063	0	0.190007	0	0.0704242	0.169329	0.149583	0.0806374	0.105815	0.12009	0.188256	0.0357814	0.0716886	0.0485524	0.10643	0.0793758	0.0582738	0.329175	0.0766632	0.209612	0.0185756	0.102868	0.0441603	0.116897	0.129919	0.157151	0.127659	0.170339	0.157631	0.104466	0.0186572	0.125074	0.0189447	0	0	0	0.244848	0.178251	0.103212	0.0900488	0.098622	0.0970447	0	0.0785867	0.0678318
T cell CD4+ memory activated	CIBERSORT	0	0	0.0524539	0	0	0	0	0	0	0	0	0	0	0.000959553	0	0	0	0	0	0	0	0	0	0	5.23067e-05	0.0457642	0	0	0	0	0	0	0	0	0	0	0.0842087	0.0358222	0	0	0	0.00783285	0.0107358	0	0	0	0	0
T cell follicular helper	CIBERSORT	0.0714556	0.185841	0.16847	0	0	0	0.0247931	0.066379	0.0165817	0.064561	0.0637373	0.0215058	0.117618	0	0.00190464	0.0960044	0.120214	0.0580679	0.0337911	0.0271361	0	0.0202904	0.0746039	0.0987235	0.0750942	0.104473	0.024955	0.032342	0.0969628	0	0.0215518	0.0406928	0.0369071	0.0469098	0.0351608	0.0427133	0.140632	0.114587	0.200164	0.0621446	0.0264847	0.058295	0.106803	0.0363361	0.0636981	0.163191	0.0304956	0.0341353
T cell regulatory (Tregs)	CIBERSORT	0.0265326	0.00591754	0	0	0.0352458	0	0.0336529	0.0138621	0.0136951	0	0.0254075	0.0184271	0.0250378	0.00134971	0.0190123	0.0273052	0.0261333	0.00699295	0.0750481	0.0452098	0	0	0	0.00436954	0.00135367	0.020692	0.00496247	0.0254203	0.126694	0.00745358	0.00339958	0.0537478	0.0720031	0.0529079	0	0.0203474	0.00469939	0	0.0094506	0.0132412	0.00923657	0.003583	0	0.0635445	0.0197452	0.0195662	0.0224283	0.0482369
T cell gamma delta	CIBERSORT	0	0	0	0	0	0	0	0	0	0	0	0	0	0	0	0	0.0121483	0	0	0	0	0	0	0	0	0	0	0	0	0	0	0	0	0	0	0.0120864	0	0.0959361	0	0	0	0	0	0	0	0	0	0
NK cell resting	CIBERSORT	0.0311082	0.0542217	0.00214763	0.00814769	0.0283816	0.0201475	0.0691933	0	0.0179955	0.0311829	0	0.0232821	0	0.0315305	0.0110638	0.0340227	0	0.0215134	0	0.00466975	0	0.00979987	0.00549903	0.0406427	0.00197274	0	0	0	0.00462111	0.0749668	0.0343025	0.00215641	0	0.0178873	0.0421062	0	0.00222992	0	0.0198479	0	0.0315972	0.0239573	0	0.0247502	0.0276777	0	0	0.00361871
NK cell activated	CIBERSORT	0	0	0.022119	0.0166181	0.00260043	0	0	0	0	0.00669708	0.0545572	0	0.0585931	0	0	0.0208021	0.0178121	0.0177295	0.0432463	0	0.0372602	0.0281947	0.0202497	0	0.0448136	0.0521174	0.0243989	0	0.0115357	0	0	0	0.0239482	0	0	0.0283809	0.0579145	0.050659	0	0	0	0	0.0346426	0.0354032	0	0.110863	0.0274471	0.0119996
Monocyte	CIBERSORT	0.0424195	0.0289295	0.00328464	0	0	0.0105701	0	0	0.0142188	0.0130604	0.041638	0	0.0261953	0.0214818	0	0	0.258129	0	0	0.00274785	0	0	0.0171792	0.0260508	0.0176779	0	0.000473563	0.0473134	0.0189365	0	0	0.0394108	0.00933666	0.01169	0	0	0.00747016	0	0	0.0366969	0.0404236	0	0.00884212	0	0	0.00546849	0	0.0110821
Macrophage M0	CIBERSORT	0.0483839	0.127935	0.252483	0.331564	0.300273	0.27442	0.401619	0.346182	0.204042	0.174763	0	0.283253	0.164592	0.325064	0.669438	0.285561	0.233529	0.266163	0.291528	0.355983	0.253288	0.400712	0.0139001	0.331986	0.0634001	0.182676	0.175518	0.00739322	0.246081	0.551856	0.269889	0	0.234872	0.290895	0.397211	0.36329	0.0412352	0.155295	0.302575	0.114927	0.0261699	0.220259	0.0673579	0.337125	0.32355	0.0361524	0.249307	0.445434
Macrophage M1	CIBERSORT	0	0	0	0.0154734	0.0124441	0	0.00817725	0	0.000370782	0.137025	0.0370644	0.0134459	0.121318	0.0451239	0.0130247	0.00599683	0	0.061203	0.0278876	0.016132	0	0.0297461	0.0829427	0.0156373	0.0745851	0.109611	0.0192511	0	0.0498817	0.0157657	0	0.0126702	0.0440301	0	0.0368121	0.0140483	0.13766	0.06055	0.0555885	0.0324398	0.0232479	0.127402	0.114542	0.0040869	0.0074371	0.100649	0.0166529	0.0392548
Macrophage M2	CIBERSORT	0.0712481	0.191846	0.10607	0.339838	0.193046	0.0715672	0.160724	0.32658	0.325593	0.148057	0.208074	0.208884	0.0688152	0.129752	0.112162	0.279567	0.148617	0.221218	0.232079	0.235873	0.0913325	0.154906	0.187746	0.186003	0.193944	0.163816	0.148311	0.18561	0.00842085	0.0373599	0.308661	0.250463	0.314157	0.186096	0.126251	0.218269	0.161136	0.195752	0.151778	0.149897	0.227157	0.210223	0.231251	0.303905	0.17594	0.168706	0.307784	0.111828
Myeloid dendritic cell resting	CIBERSORT	0.0502801	0	0.0613857	0.01628	0.0170955	0	0	0.00998374	0.0126648	0.0390274	0.199636	0	0.0577344	0	0	0	0	0	0.0337034	0.078108	0	0.00707195	0.00770565	0.00374094	0.0304179	0.0159566	0	0.0213087	0	0	0.00734499	0.028409	0	0.0405723	0	0	0.0180413	0.0130025	0	0.00051587	0	0.00424522	0.000508519	0.0248613	0.0730754	0.105456	0.0657227	0.038958
Myeloid dendritic cell activated	CIBERSORT	0.0494218	0.125604	0.0472259	0.0133417	0.0256904	0.0141683	0	0	0.0242565	0.0388037	0.0835584	0.0094025	0	0.00107115	0	0.0369293	0.0313143	0.0092343	0.0105623	0	0.0563069	0	0.018789	0.0166385	0	0	0.0612966	0.0521485	0	0	0.00485827	0	0.0240903	0.0884399	0.0425799	0	0	0	0	0.0679506	0.0149012	0.0261252	0.0615667	0.0379494	0.0205933	0	0	0
Mast cell activated	CIBERSORT	0	0	0	0.0308696	0	0	0	0	0.00797298	0	0.0362375	0	0	0	0.0206166	0	0	0.0274343	0.0500271	0.0776576	0	0.00105854	0.0786288	0	0.017586	0	0	0	0	0	0	0.0303904	0.0311985	0	0	0	0	0	0.0287924	0.00625382	0	0	0.00701179	0.00416469	0	0.0275241	0	0
Mast cell resting	CIBERSORT	0.161089	0.102305	0.0936146	0	0.0185675	0.197955	0.143325	0.0403964	0.0176088	0.132729	0	0.20921	0.0544054	0.0642874	0.0132853	0.0406015	0.0580202	0	0.00492629	0.0288543	0.0450102	0.00272009	0	0.191562	0	0.0287521	0.0279553	0.000592535	0.0251515	0.162792	0.0887171	0.0202389	0	0.151238	0.151359	0.114648	0.0370686	0.0826633	0	0.104282	0.0413216	0.0855442	0.00184744	0.00191423	0.039849	0	0.0902841	0.111716
Eosinophil	CIBERSORT	0	0	0	0	0	0	0	0.0303982	0	0	0	0	0	0	0	0	0	0	0	0	0.0123139	0	0	0	0	0	0	0	0	0	0	0	0	0	0	0	0	0	0	0	0	0	0	0	0	0	0	0
Neutrophil	CIBERSORT	0	0	0.0171327	0	0.00238266	0.101749	0	0	0.0192253	0.00841458	0	0	0	0.012454	0	0	0	0	0	0.00367773	0	0.0125337	0	0	0.000283285	0	0	0.0829969	0	0	0.00496596	0.0132599	0	0.0127048	0.00296973	0.00760735	0	0.00509778	0	0.0201986	0.0126822	0.0268871	0.00481772	0	0	0	0	0
B cell naive	CIBERSORT-ABS	0	0.016248	0.000171319	0	0	0.00475291	0.00513968	3.18167e-05	0	0	0	2.88291e-06	0.00324015	0	0.00622122	0.00472015	0	0.0130535	0.00772202	0	0.000560119	0	0.00473187	0	0.0111498	0.0103642	0.0187408	0	0.00320877	0.000790509	0.00101006	0	0.00429186	0	0	0	0.000738173	0.00760019	0.0243257	0.0110117	0	0.00095784	0.0230137	0	0	0	0	0.000706508
B cell memory	CIBERSORT-ABS	0.000718959	0	0	0	0.00220534	0	0	0	0	0	0	0	0	0.00113887	0	0	0.000550977	0	0	0.00462286	0	0	0.00536135	0.00307373	0	0	0	0.00572598	0.0255544	0	0	0.00703596	0	0.00357427	0	0	0	0	0	0	0.0240348	0	0	0	0.00184981	0.00034608	0.0117992	0
B cell plasma	CIBERSORT-ABS	0.030263	0	0.00211336	0.0139874	0.0371434	0.0435598	0.0248362	0.00710631	0.068821	0.00644403	0.0344531	0.0322546	0.0199321	0.0912464	0.00531293	0.0135192	0.00462265	0.0519497	0.0392849	0.00810749	0.00732832	0.0198386	0.0959683	0.028661	0.0742546	0.0635526	0.0621035	0.121745	0.108391	0.000669274	0.0231609	0.0699977	0.0261899	0	0.0143763	0.0412088	0.0146653	0.0236492	0.0357749	0.0234563	0.108172	0.0261518	0.0456075	0.00257487	0.0351001	0.0279492	0.0135451	0.0120776
T cell CD8+	CIBERSORT-ABS	0.00595799	0.002614	0.0113973	0.00263729	0.00263869	0.000557863	0.00400601	0.0192687	0.0243521	0.0099268	0.0058608	0.0131554	0.0686581	0.00513306	0.0018134	0.00368313	0.00443135	0.00695246	0.00177977	0.0100668	0.0078421	0	0.0734262	0	0.0310628	0.138497	0.00562354	0.068575	0.0834914	0.0033604	0.0186694	0.0413682	0.0193043	0.00570715	0	0.0178187	0.17485	0.0426911	0.0211935	0.0295987	0.0593118	0.0307159	0.0942917	0.0114393	0.00122202	0.038222	0.0146525	0.0055476
T cell CD4+ naive	CIBERSORT-ABS	0	0.0021415	0	0	0.0140442	0	0.000351628	0	0	0	0	0	0	0	0	0	0	0	0	0	0.0139062	0.0068829	0	0	0	0	0	0	0	0	0	0	0	0	0	0	0	0	0	0	0	0	0	0	0	0	0	0
T cell CD4+ memory resting	CIBERSORT-ABS	0.0119918	0	0.00387308	0.0446694	0	0.0777598	0	0.0194132	0.100846	0.0436539	0.0191842	0.0450049	0.0594179	0.102751	0.00460504	0.0154805	0.0102424	0.0375378	0.0328664	0.0202273	0.0556472	0.0079927	0.132875	0.00892217	0.0318678	0.0404353	0.0255261	0.0613802	0.136213	0.0277849	0.0848816	0.0531839	0.0495371	0.00211173	0.0444233	0.0070038	0	0	0	0.107	0.0926348	0.0582643	0.0564182	0.050557	0.0244692	0	0.028243	0.016382
T cell CD4+ memory activated	CIBERSORT-ABS	0	0	0.00530392	0	0	0	0	0	0	0	0	0	0	0.000523727	0	0	0	0	0	0	0	0	0	0	1.62043e-05	0.041904	0	0	0	0	0	0	0	0	0	0	0.0520661	0.0138941	0	0	0	0.00442175	0.00672631	0	0	0	0	0
T cell follicular helper	CIBERSORT-ABS	0.0078035	0.0220027	0.017035	0	0	0	0.00537003	0.0182981	0.00987544	0.0188412	0.0151636	0.00914681	0.0581947	0	0.000245126	0.0207313	0.0253599	0.0204806	0.0139916	0.00941914	0	0.00211542	0.0472922	0.0474186	0.0232637	0.0956603	0.00544927	0.01528	0.0840435	0	0.0107395	0.0137296	0.0175011	0.00530953	0.0124883	0.015791	0.0869527	0.0444442	0.0701977	0.0271575	0.0137638	0.0329083	0.0669152	0.0186271	0.0160611	0.0413642	0.0109597	0.00824398
T cell regulatory (Tregs)	CIBERSORT-ABS	0.00289757	0.000700609	0	0	0.00542142	0	0.007289	0.00382124	0.0081563	0	0.00604462	0.00783736	0.0123881	0.000736678	0.00244687	0.00589631	0.00551298	0.00246641	0.0310745	0.0156927	0	0	0	0.00209876	0.000419356	0.0189466	0.00108362	0.0120098	0.109813	0.00162226	0.00169405	0.0181343	0.0341435	0.00598843	0	0.00752239	0.00290562	0	0.00331434	0.00578647	0.00480012	0.00202265	0	0.0325751	0.00497865	0.00495947	0.00806045	0.0116496
T cell gamma delta	CIBERSORT-ABS	0	0	0	0	0	0	0	0	0	0	0	0	0	0	0	0	0.00256275	0	0	0	0	0	0	0	0	0	0	0	0	0	0	0	0	0	0	0.00446833	0	0.0372102	0	0	0	0	0	0	0	0	0	0
NK cell resting	CIBERSORT-ABS	0.00339726	0.0064196	0.000217159	0.00219165	0.00436559	0.0082453	0.0149868	0	0.0107175	0.00910029	0	0.00990226	0	0.0172095	0.0014239	0.00734689	0	0.00758779	0	0.00162091	0	0.00102171	0.00348589	0.0195214	0.00061114	0	0	0	0.00400539	0.0163164	0.0170933	0.000727563	0	0.00202459	0.0149552	0	0.00137876	0	0.00696068	0	0.0164207	0.0135242	0	0.0126878	0.00697876	0	0	0.00087395
NK cell activated	CIBERSORT-ABS	0	0	0.00223658	0.00447011	0.000399992	0	0	0	0	0.00195445	0.0129795	0	0.0289905	0	0	0.00449201	0.00375757	0.00625319	0.0179066	0	0.00629885	0.0029395	0.0128365	0	0.0138829	0.0477212	0.00532784	0	0.00999865	0	0	0	0.0113561	0	0	0.0104924	0.0358085	0.0196488	0	0	0	0	0.0217046	0.0181489	0	0.0281006	0.00986412	0.00289802
Monocyte	CIBERSORT-ABS	0.00463254	0.00342512	0.000332128	0	0	0.00432578	0	0	0.00846817	0.00381151	0.00990598	0	0.0129608	0.0117248	0	0	0.0544539	0	0	0.0009538	0	0	0.0108901	0.0125126	0.00547649	0	0.000103409	0.0223533	0.0164134	0	0	0.013297	0.00442739	0.00132314	0	0	0.00461879	0	0	0.0160367	0.0210076	0	0.00553985	0	0	0.00138611	0	0.00267641
Macrophage M0	CIBERSORT-ABS	0.0052839	0.0151469	0.02553	0.0891877	0.0461873	0.112305	0.086988	0.095429	0.12152	0.0510023	0	0.120473	0.0814364	0.177421	0.0861563	0.0616643	0.0492644	0.0938758	0.120711	0.123564	0.0428184	0.0417771	0.00881139	0.159458	0.0196409	0.167267	0.0383267	0.00349293	0.213293	0.120111	0.134489	0	0.111375	0.0329252	0.14108	0.134307	0.0254957	0.0602331	0.106114	0.0502237	0.0136002	0.124339	0.0422017	0.172822	0.0815812	0.00916361	0.0895978	0.107576
Macrophage M1	CIBERSORT-ABS	0	0	0	0.00416221	0.00191413	0	0.00177114	0	0.000220823	0.0399889	0.00881789	0.00571879	0.0600255	0.0246288	0.00167627	0.00129496	0	0.0215863	0.0115472	0.00559953	0	0.00310125	0.0525782	0.00751088	0.023106	0.100365	0.00420373	0	0.0432355	0.0034314	0	0.00427486	0.0208788	0	0.0130748	0.00519364	0.085115	0.0234852	0.019495	0.0141763	0.0120817	0.0719202	0.0717639	0.00209508	0.00187522	0.0255117	0.00598485	0.00948038
Macrophage M2	CIBERSORT-ABS	0.00778084	0.0227136	0.0107253	0.0914134	0.0296939	0.0292886	0.0348118	0.0900255	0.193911	0.0432083	0.0495023	0.088842	0.0340481	0.0708192	0.0144352	0.0603699	0.0313516	0.0780237	0.0960949	0.0818732	0.0154398	0.0161501	0.119014	0.0893404	0.0600824	0.149998	0.0323857	0.0876914	0.00729886	0.00813135	0.153809	0.084505	0.148971	0.0210635	0.0448414	0.0806936	0.09963	0.0759253	0.0532287	0.0655059	0.118051	0.118674	0.144886	0.155792	0.0443623	0.0427622	0.110613	0.0270074
Myeloid dendritic cell resting	CIBERSORT-ABS	0.00549098	0	0.00620706	0.00437917	0.00262959	0	0	0.00275213	0.00754265	0.0113896	0.0474949	0	0.0285656	0	0	0	0	0	0.0139553	0.0271119	0	0.000737303	0.00488469	0.00179684	0.00942325	0.0146106	0	0.0100673	0	0	0.00366009	0.00958507	0	0.00459221	0	0	0.0111549	0.0050432	0	0.000225438	0	0.00239648	0.000318602	0.0127447	0.0184255	0.0267302	0.0236199	0.00940871
Myeloid dendritic cell activated	CIBERSORT-ABS	0.00539724	0.0148709	0.00477528	0.00358879	0.00395164	0.00579835	0	0	0.0144462	0.0113243	0.0198791	0.00399905	0	0.000584636	0	0.00797454	0.00660595	0.00325694	0.00437343	0	0.00951869	0	0.0119106	0.00799177	0	0	0.0133849	0.0246376	0	0	0.00242093	0	0.0114235	0.0100101	0.0151234	0	0	0	0	0.0296947	0.00774396	0.014748	0.0385734	0.0194541	0.00519249	0	0	0
Mast cell activated	CIBERSORT-ABS	0	0	0	0.00830365	0	0	0	0	0.0047484	0	0.00862116	0	0	0	0.00265335	0	0	0.00967607	0.0207143	0.0269555	0	0.000110361	0.0498436	0	0.00544802	0	0	0	0	0	0	0.0102536	0.0147941	0	0	0	0	0	0.0100975	0.00273295	0	0	0.00439309	0.00213496	0	0.00697658	0	0
Mast cell resting	CIBERSORT-ABS	0.0175921	0.0121124	0.00946591	0	0.00285601	0.0810126	0.0310432	0.0111357	0.0104871	0.0387351	0	0.0889807	0.0269185	0.0350883	0.00170981	0.00876752	0.0122397	0	0.00203979	0.0100155	0.00760899	0.000283589	0	0.0920105	0	0.0263268	0.00610442	0.000279944	0.0218003	0.0354315	0.0442087	0.00682849	0	0.017118	0.0537594	0.0423853	0.0229194	0.0320621	0	0.0455719	0.0214743	0.0482908	0.00115748	0.000981302	0.0100477	0	0.0324469	0.0269803
Eosinophil	CIBERSORT-ABS	0	0	0	0	0	0	0	0.0083796	0	0	0	0	0	0	0	0	0	0	0	0	0.00208167	0	0	0	0	0	0	0	0	0	0	0	0	0	0	0	0	0	0	0	0	0	0	0	0	0	0	0
Neutrophil	CIBERSORT-ABS	0	0	0.00173238	0	0.000366496	0.0416405	0	0	0.0114499	0.00245568	0	0	0	0.00679743	0	0	0	0	0	0.00127657	0	0.00130673	0	0	8.77598e-05	0	0	0.0392119	0	0	0.00247459	0.00447381	0	0.001438	0.00105478	0.00281242	0	0.00197724	0	0.00882691	0.00659078	0.0151781	0.00301844	0	0	0	0	0
B cell	QUANTISEQ	0.00502778	0.0137092	0.00493813	0.00332866	0.000286181	0.000536897	0.00510957	0.00488975	0.018311	0.000264996	0.00873125	0.00517565	0.0186556	0.00765378	0.00508593	0.00828977	0.00185344	0.00235992	0.0109473	0.00269518	0.00135796	0.00075543	0.0121277	0.010628	0	0.0470009	0.00296736	0.00529838	0.0554705	0.00633657	0.0110015	0.00444085	0.00688327	0	0.00118652	0.00422189	0.00869052	0.000163003	0.0163078	0.00449368	0.00741476	0.00437463	0.00445348	0.0099352	0.00549343	0.0048646	0.0079971	0.00188192
Macrophage M1	QUANTISEQ	0.0219851	0.0018041	0.0144841	0.0215045	0.0174315	0.0832108	0.00663012	0.0388312	0.0448877	0.0102582	0.0125825	0.0366043	0.0537954	0.0636089	0.0106511	0.0183376	0.0188256	0.0299786	0.0236791	0.0338951	0.0149524	0.0190714	0.0181685	0.119654	0.0192153	0.115032	0.0305608	0.0138514	0.0657493	0.0670586	0.096437	0.0163556	0.0199245	0.0251747	0.12174	0.0410208	0.0601817	0.0419463	0.0088106	0.0560366	0.0380694	0.0173109	0.0200817	0.0761639	0.0981579	0.0278721	0.0265529	0.0399425
Macrophage M2	QUANTISEQ	0.0188529	0.00802062	0.011406	0.0427287	0.017056	0.00330284	0.0155374	0.0154811	0.0529463	0.0425275	0.0310346	0.0191266	0.0178243	0.0313062	0.0172397	0.0309876	0.0163049	0.0339812	0.038886	0.0214076	0.0281606	0.046324	0.0403116	0.0360932	0.0825388	0.0308973	0.0246215	0.0481436	0.0302167	0.00960253	0.0232252	0.0188147	0.0376006	0.00886971	0.0134382	0.0111814	0.0217918	0.00679772	0.0183137	0.0220243	0.0289505	0.0755045	0.0678267	0.0253956	0	0.0291541	0.0176676	0.0160893
Monocyte	QUANTISEQ	0	0	0	0	0	0.0181359	0	0	0	0	0	0	0	0	0	0	0.0187174	0	0	0	0.00360956	0	0	0	0	0	0	0	0	0	0	0	0	0	0	0	0	0.0322254	0.0223066	0	0	0	0	0	0	0	0	0
Neutrophil	QUANTISEQ	0.0414441	0.0191406	0.0232984	0.0391795	0.0449978	0.0816124	0.0353796	0.0318645	0.0474576	0.05701	0.0278823	0.0408872	0.0589927	0.065208	0.0198542	0.0325402	0.0219251	0.0329892	0.0381639	0.0487675	0.0255571	0.0526846	0.0352293	0.0791284	0.0264298	0.0547692	0.0509536	0.0712412	0.073649	0.0543317	0.0402058	0.0425155	0.050033	0.0430959	0.0894223	0.030961	0.0513038	0.0360868	0.0111365	0.0579385	0.0426032	0.0496548	0.0479306	0.00780821	0.0667777	0.0328269	0.0449139	0.0407132
NK cell	QUANTISEQ	0.00495612	0.00654337	0.0100611	0.0104564	0.00340716	0.00265955	0.00262781	0.00620575	0.012427	0.00703911	0.0108121	0.00968923	0.0123602	0.00693894	0.0118983	0.008297	0.0176151	0.00838769	0.00493626	0.00321281	0.0106891	0.00686392	0.00622697	0.0104673	0.0118455	0.0299322	0.00533198	0	0.0233322	0.0195591	0.00935538	0.00241513	0.00678642	0.00766754	0.0111591	0.0223529	0.0159466	0.00471685	0.017605	0.00262166	0.00630179	0.00627942	0.0097779	0.0213592	0.00949222	0.00471057	0.00871416	0.00498384
T cell CD4+ (non-regulatory)	QUANTISEQ	0.0319716	0	0.00438795	0.0438338	0.0218037	0.0680954	0.0293371	0.0161321	0	0.0567233	0	0.0155119	0	0.000436269	0.0229807	0.0283326	0.0056683	0.0355037	0.0532143	0.0470525	0.0568101	0.0263692	0.0524078	0	0.0444044	0	0.0540142	0.05347	0	0.0256367	0	0.00741247	0.0298757	0.0139388	0.0771606	0	0	0.0250752	0.025528	0.0309643	0.0317156	0.0377995	0.0544144	5.37798e-05	0	0.01797	0	0.0339631
T cell CD8+	QUANTISEQ	0	0	0	0	0.0257761	0	0	0.000273414	0.00079321	0	0	0.00219305	0.0507919	0	0	0	0	0	0	0	0	0	0.00456234	0	0.00240596	0.037887	0	0.00412366	0.0334922	0	0	0.00347177	7.63272e-05	0.000432499	0	0	0.0557374	0.0123308	0.0048757	0.00197807	0.003453	0.00199343	0.00789796	0	0	0.00370423	0.000614091	0
T cell regulatory (Tregs)	QUANTISEQ	0.00324623	0.00949049	0.000996289	0.00333968	0	0.00919365	0.0014953	0.00709105	0.0189487	0.00391658	0.00331195	0.0104564	0.00681205	0.0192896	0.0033189	0.00434318	0.000554138	0.00705514	0.0117729	0.00636111	0.00113071	0.00229925	0.0145322	0.0136814	0.0035872	0.0283028	0.00520571	0.00963655	0.0591587	0.00298517	0.0170259	0.0108938	0.00987191	0.00173817	0.0148611	0.00228438	0.00810297	0.0117624	0.00283558	0.0164144	0.0140696	0.00663911	0.0103335	0.0314384	0.0126286	0.0062459	0.00656927	0.00466418
Myeloid dendritic cell	QUANTISEQ	0	0	0.00193202	0	0	0	0.00193165	0	0	0	0	0	0	0	0.00892939	0	0	0.0031636	0	0	0	0	0.00718219	0	0	0	0	0	0.00052244	0.00684498	0	0.00508629	0.00375042	0	0	0	0	0	0	0	0.0118774	0	0	0	0	0	0	0
uncharacterized cell	QUANTISEQ	0.872516	0.941292	0.928496	0.835629	0.869242	0.733253	0.901951	0.879231	0.804229	0.82226	0.905645	0.860356	0.780768	0.805558	0.900042	0.868872	0.898536	0.846581	0.8184	0.836608	0.857733	0.845632	0.809251	0.730348	0.809573	0.656178	0.826345	0.794235	0.658409	0.807645	0.802749	0.888594	0.835198	0.899083	0.671032	0.887978	0.778245	0.828895	0.87228	0.807529	0.815545	0.800444	0.777284	0.827846	0.80745	0.872652	0.886971	0.857762
T cell	MCPCOUNTER	1.68754	0.836573	3.66635	1.50802	6.32145	2.7452	3.69127	2.14001	8.40868	22.1499	1.27201	2.80137	4.17426	2.83528	1.86016	1.86252	3.00875	1.93574	6.01228	2.48716	1.42857	1.66519	3.37482	2.23696	2.70285	11.8218	1.12077	3.36416	13.0139	1.42324	2.15327	5.13646	5.0655	1.62517	2.0061	3.39906	14.1809	5.46809	3.07458	23.6119	2.74516	2.27581	4.24962	4.0728	2.85029	6.6424	10.0822	1.75115
T cell CD8+	MCPCOUNTER	0.0615502	0.312527	0.381813	0.29018	27.0422	1.09298	0.344988	0.575612	1.4203	0.272581	0.226631	1.49194	45.1658	0.27525	0.254347	0.192783	0.119004	0.491436	0.420524	0.364821	0.0674687	0.217335	1.59721	0.56612	1.35372	16.1044	0.357681	2.40243	30.4318	0.234641	0.302545	1.84361	1.05276	0.470016	0.507824	0.860857	22.0251	4.4208	6.29727	0.991586	1.47816	1.11855	1.94577	0.275309	0.0533409	1.37307	0.781237	0.102777
cytotoxicity score	MCPCOUNTER	342.135	0.371279	0.600206	0.608764	0.540082	0.723009	0.759919	0.967831	0.946611	5.38584	0.876519	255.675	4.82464	9.9385	23.7866	1.34789	1.39236	3.73043	5.47612	1.52615	0.383877	0.200567	71.0789	6.78464	1.8612	10.7729	1.90751	1.10972	3.14789	2.64969	1.03927	1.00721	51.8813	0.856353	1.05052	1.37987	23.0668	9.78783	23.5365	0.813	6.13152	8.11405	112.184	13.6061	1.66203	1.3937	27.7839	3.22515
NK cell	MCPCOUNTER	0.0354015	0.017777	0.0510744	0.137955	0.10279	0.0605624	0.0946347	0.0472854	0.129039	0.0879669	0.0670379	0.0777603	0.201318	0.0799465	0.077911	0.159569	0.0616467	0.145013	0.0864621	0.0629408	0.0351757	0.0485476	0.368414	0.108938	0.10325	0.373621	0.100124	0.099889	0.394668	0.0868189	0.293344	0.0679513	0.143158	0.00217078	0.21283	0.0713253	1.07246	0.197079	0.0694809	0.115719	0.199401	0.166373	0.290515	0.237841	0.106827	0.0616252	0.119099	0.0563231
B cell	MCPCOUNTER	1.04728	2.86028	0.176233	0.113406	0.198901	0.609741	0.132189	0.804492	2.82982	0.188347	0.501157	0.941796	1.68811	4.75429	0.372549	0.175019	0.734072	0.936159	0.379283	1.21332	0.0375658	0.139318	7.60776	0.39919	2.63534	16.3608	1.5062	7.58443	23.322	0.403243	2.16561	3.86277	0.889683	0.0473271	0.583119	0.288631	2.00448	2.29889	3.33247	2.17496	5.15563	5.06587	2.4486	0.668751	2.06402	1.36823	1.40523	0.110635
Monocyte	MCPCOUNTER	1.25698	1.61433	4.97169	5.85863	4.07686	6.11887	3.64265	12.3451	15.3773	3.10523	10.309	8.09567	8.0001	7.92328	5.60596	4.80983	6.31135	5.70618	9.67346	14.4526	2.63335	2.10779	8.24399	7.46525	4.86231	19.7622	2.74915	4.21602	5.97785	18.9816	10.6151	7.39033	13.1465	2.57281	9.69907	14.6384	12.4685	8.14348	4.35455	20.333	6.60413	7.24035	10.7275	8.21542	7.10644	5.59326	5.92869	3.00216
Macrophage/Monocyte	MCPCOUNTER	1.25698	1.61433	4.97169	5.85863	4.07686	6.11887	3.64265	12.3451	15.3773	3.10523	10.309	8.09567	8.0001	7.92328	5.60596	4.80983	6.31135	5.70618	9.67346	14.4526	2.63335	2.10779	8.24399	7.46525	4.86231	19.7622	2.74915	4.21602	5.97785	18.9816	10.6151	7.39033	13.1465	2.57281	9.69907	14.6384	12.4685	8.14348	4.35455	20.333	6.60413	7.24035	10.7275	8.21542	7.10644	5.59326	5.92869	3.00216
Myeloid dendritic cell	MCPCOUNTER	0.350406	0.244298	1.46663	1.79123	1.21678	0.521762	1.25124	2.13251	1.54757	1.45128	7.42667	0.960277	9.51428	1.79302	0.554141	1.36556	1.20587	1.81767	4.42095	4.13692	1.42692	0.873038	3.70625	3.63595	1.12218	7.73243	1.38193	2.39735	6.87741	0.751341	4.26287	2.3332	2.55058	0.844926	0.861129	0.897003	6.79641	0.938563	1.0409	2.97707	2.64362	2.10809	1.59469	4.10187	7.25401	2.35087	5.02207	1.27568
Neutrophil	MCPCOUNTER	7.53093	3.61976	7.07794	6.9196	7.00267	10.6043	6.13885	8.77838	10.4691	12.7396	7.17404	6.49148	5.7799	12.6829	4.6358	9.77535	4.06612	7.87176	6.645	8.88219	7.3126	8.88817	18.8191	6.24173	6.83083	5.42731	10.2977	8.80586	7.95421	5.78272	7.3884	7.02065	9.18988	4.36006	4.85581	6.03379	3.90245	2.8178	8.99713	8.34877	6.33179	10.9094	14.2764	4.50478	7.60709	3.23907	5.82332	7.86966
Endothelial cell	MCPCOUNTER	4.88631	9.95355	3.67926	6.51854	3.54606	9.22575	9.10097	5.49426	9.63896	7.27233	6.08564	8.29141	7.2889	12.6452	10.7009	8.92524	6.09286	8.97596	8.83917	8.15693	4.96835	4.61591	10.1124	10.2951	6.59746	5.49795	7.1309	9.13443	8.61756	8.50353	11.6409	8.35002	10.3626	3.5247	12.6545	7.62515	3.53441	3.93371	4.26549	7.54158	13.8853	9.85959	10.3691	9.50717	11.3471	4.97887	3.78793	9.34393
Cancer associated fibroblast	MCPCOUNTER	36.8018	27.5097	14.6251	756.737	29.0486	790.659	199.68	676.532	1293.34	440.386	139.278	502.908	345.997	1018.64	1954.09	568.283	388.477	391.626	2077.11	1391.73	498.486	165.413	298.065	672.475	189.647	283.93	348.768	134.018	487.358	310.889	5397.75	331.542	292.214	28.7748	732.884	1252.99	54.7667	539.084	208.08	430.854	579.619	637.158	372.7	2501.39	554.946	71.2449	82.2668	678.64
Myeloid dendritic cell activated	XCELL	1.95478e-19	0.0323216	0.071113	0.120049	0.0182171	0.0698795	0.0406768	0.14484	0.0930465	0.0300799	0.11834	0.214175	0.343998	0.0926431	0.0161133	0.025809	0.264094	0.0881052	0.181241	0.242379	0.0292457	0	0.243071	2.8943e-19	0.139278	0.484777	0.038832	0.171819	0.265981	0.0391514	0.155933	0.195995	0.262999	0.265232	0.0890314	0.107697	0.301368	0.440597	0.0890832	0.228625	0.195737	0.266479	0.156448	0.232918	0.0646637	0.151096	0.273976	0.041983
B cell	XCELL	2.12522e-19	0.0279775	0.0256691	0	1.89843e-18	0	1.2543e-18	0.00570244	0.0230363	0	0.00967908	0.000157006	0.0457072	0.0139441	3.44146e-18	0	0.0185689	0	0	5.86186e-19	0	2.18977e-18	0.0395453	5.73197e-19	0.0103652	0.206505	0.00187724	0.0834653	0.163729	0	9.9926e-20	1.13786e-18	0.000956404	0.0116304	1.19975e-19	2.03879e-20	0.0779876	0.0226188	0.0689629	0.0128685	0.0229303	0.0168838	3.01438e-19	0	0	0.028194	0.0450225	9.1228e-19
T cell CD4+ memory	XCELL	0.00431935	4.84459e-19	0.00527189	0	0	0.00145618	2.04446e-19	0.00252422	0.00568912	0.000844791	0.00146224	0.00928481	0.00207144	0.000922101	0	0.00430552	0	0.00494895	0	1.51005e-18	5.51984e-19	0	0.00283483	2.152e-18	6.01878e-20	0	0.00614492	0.00392458	0.0114695	0	2.95915e-19	1.60226e-19	0.0161281	0	0	0	4.71535e-19	1.17267e-17	0.00406574	0.00113395	0.00501401	0.00408569	0.00672679	0.00226883	0.00413957	0.00350361	0	0
T cell CD4+ naive	XCELL	0	1.14326e-18	0	0	0	0	0	9.60896e-19	1.99108e-18	0	1.63359e-19	6.8566e-18	0	0	0	4.21434e-18	9.54527e-18	5.47223e-18	0	0	0	0	0	2.01241e-18	3.20705e-18	0.0342243	3.23165e-20	0	0.0486701	0	0.0118278	0.000177399	6.01274e-18	2.63306e-18	0	0	0.0095458	5.80892e-20	0	1.42632e-19	5.10496e-05	5.1346e-18	5.91475e-19	0.0302582	0.00363952	1.24994e-18	1.42074e-18	0
T cell CD4+ (non-regulatory)	XCELL	4.1586e-19	2.01316e-19	4.21598e-20	7.84119e-20	1.14303e-18	0	0	7.22181e-20	0	5.57287e-19	0	5.80259e-19	0	5.24465e-19	5.35702e-18	0	0	2.91491e-19	0	1.09691e-18	8.15069e-19	6.46206e-18	2.22289e-18	8.8832e-19	8.91631e-19	0	3.55846e-19	0	0.0118577	0	8.38966e-20	0	0	0	3.44621e-19	0	1.07664e-18	0	1.52524e-19	0	6.4152e-20	6.11197e-19	0	0	0	2.72368e-19	4.28572e-19	0
T cell CD4+ central memory	XCELL	0.00136093	0	0.0861174	0.0215459	0.0134688	0.0284871	0.00945913	0.0532517	0.00974879	0	0	0.0146907	2.05937e-18	0.0371751	0.0209688	4.63872e-18	0.0554046	0.000879876	0.020403	0.0247956	0.0309955	0.0402011	0	0	0.0226758	6.2894e-20	0	0.0126541	0.0532097	1.62951e-19	0.0158098	0.0489901	0.0630302	0.0867388	5.06844e-19	0.0390208	0	0.0420004	0.0814997	0.0347927	0.00202692	0.00289464	0.00669284	0.0208264	0	0.0229755	0.0264626	0.00393079
T cell CD4+ effector memory	XCELL	1.56369e-17	3.62093e-18	7.49405e-19	0	2.03924e-18	0	0	0.000218107	2.31463e-18	0	0	5.43594e-18	2.59957e-18	0	5.8802e-18	2.06367e-17	0	0	7.33709e-19	2.08372e-18	0	0	1.60044e-19	4.05318e-18	0	3.3935e-18	2.17788e-18	0	0	0	1.39573e-18	0.0233269	0	0.000282058	0	0.0262011	2.1947e-18	8.89292e-18	3.67078e-18	1.08268e-18	0	0	0	0	9.59762e-18	2.3231e-18	0	0
T cell CD8+ naive	XCELL	0	0.013596	0.0121716	0.00616821	0.0148758	0	0	0	0	1.77987e-19	0	0	0.0227198	0.0102689	0	0	1.07355e-18	0.000562086	0	0	4.17358e-22	0.0060107	0	6.82009e-20	0.00971783	0.0160604	3.10628e-19	2.71375e-19	0.00957257	0.000249153	0	0	0	0	0	0.000582625	0.00632757	0	2.45682e-19	0	0	0	2.81865e-21	0.00467425	0	0.00981477	0	4.78513e-20
T cell CD8+	XCELL	0	1.30077e-18	0.013238	6.82641e-19	0.0097628	3.45881e-19	0	6.96575e-20	0.0023	2.43845e-18	0	4.6663e-20	0.0433387	0.0109692	0	5.52223e-19	0	4.4012e-19	1.07725e-18	0.0125393	0	0.0118294	0	0	9.6896e-19	0.0626594	0	0	0.0554359	0	0.00805823	0.0476238	0	0	1.87724e-18	0.00978418	0.11877	0.00523138	2.31553e-19	0.00393257	0.0111964	0	8.02623e-19	0.000997578	0.00516328	0.00305149	0	4.71555e-18
T cell CD8+ central memory	XCELL	0	0	1.68606e-18	0	0	0	0	2.00544e-19	0.00919169	4.25283e-18	0	0	0.0687483	0	0	0	1.18853e-17	0.00396557	4.6922e-19	0	1.61236e-18	3.45599e-18	0.0190175	0	0	0.112191	0.000121983	0.0289041	0.0630716	2.60717e-18	0	0.0174284	2.5459e-20	0	9.20238e-19	0.00750935	0.160607	0	9.03141e-19	0	0.0236655	0.00315928	0.0147888	0	4.68514e-18	0.00236675	0	3.54173e-18
T cell CD8+ effector memory	XCELL	0	0	1.23417e-18	0	0	0	1.62636e-18	3.92824e-18	0	3.81008e-18	0	0	0	0	4.67426e-19	2.12171e-19	1.53088e-17	0	0	0	0	2.68067e-18	0	7.90466e-18	0	0.0389024	0	8.44077e-19	5.43274e-19	4.15237e-19	2.0298e-18	2.07773e-18	1.27206e-18	3.19291e-18	0	0.00853665	0.0844399	0	1.60706e-18	0	0	0	2.98109e-18	5.17797e-20	0	0	3.65546e-18	9.26439e-18
Class-switched memory B cell	XCELL	0	4.12551e-20	0.0202188	0	3.12869e-19	0	1.44825e-18	0.00307183	0.0104915	0.00215201	0.0350034	0.00251154	0.0509621	0.00507739	0	2.07997e-19	2.24187e-18	0.0107605	0.00151717	0.0110817	1.78166e-19	0.0141728	0.0137941	0.00522163	0.00435596	0.0622331	0.00248994	0.0113703	0.072401	0	0.0100087	0.00766538	5.005e-21	0.0288807	0	0	0.0495525	3.22628e-18	0.0150075	0.0280803	0.0132002	8.48006e-19	0	0.00524709	0.0265074	0.0250542	0.0467362	2.67035e-18
Common lymphoid progenitor	XCELL	0.0348241	0.0401776	0.0163408	0.011994	0.00962661	0.00451027	0.0380811	0.00318378	0.00343097	0.0193021	0.0105967	0.0167883	0.0297361	0.0168878	0	0.0294909	0	0.0320874	0.00359536	0.00547202	0.014778	0.0242418	0.00790336	0.0153614	0.0100513	0.0110383	0.0075232	0.00913784	0.0110237	0.0246975	0.00207327	0.00822435	0.0217792	0	0.0277786	0.00734438	0.0265763	0	0.0135918	0.0154212	0.022009	0.0165582	0.0212493	0.00399646	0.0133624	0.0276997	0	0
Common myeloid progenitor	XCELL	2.87783e-20	4.56416e-19	0	0	3.04168e-18	0	5.0056e-20	7.85165e-19	0.00409544	1.61271e-18	1.06657e-18	1.29579e-18	0.0078469	0.00108506	0	0	0	0	0.0010446	0.00300382	6.60142e-19	0	0.00419695	2.8555e-19	0	3.68111e-19	0	3.35131e-19	0.00694106	1.11587e-19	0.00680965	0.00238498	0	8.62805e-19	0	8.89385e-20	2.26514e-18	0.0100973	0	0.0105147	9.57936e-20	1.98517e-20	6.26382e-19	3.41338e-19	0	0	0	1.11251e-18
Myeloid dendritic cell	XCELL	0	1.94323e-18	0.00232149	0.00533269	0	0.00437142	0.0027116	0.00917624	0.0246377	0	0.0258087	0.0154028	0.0165219	0.00651561	0	8.35581e-19	0.011787	0.019725	0.0171514	0.0113213	0	0	0.0127585	0.0109948	0.00373155	0.0369951	0	0.00957633	0.00433437	0	0.0284074	0.0164796	0.00968861	0.0427468	0	0	0.0206713	0.0418386	0	0.0214606	0.00428349	0.0119467	0.0121025	0.0279758	0.009118	0.00397018	0.0269004	0.00417127
Endothelial cell	XCELL	0.0035744	0.0337323	7.1682e-20	0.0253648	0	0.0441626	0.0451882	0.01596	0.0232148	0.0165936	0	0.0076386	0	0.104281	0.133232	0.0138137	0.050601	0.00891003	0.0240537	0.0178843	0.00205285	0.00310506	0.0223044	0.0236131	0.012351	0.0114382	0.0190815	0.0737352	0.0170644	0.0498308	0.0488534	0.0816344	0.0374071	0.0197479	0.0670513	0.0358811	0.0100016	0.038678	0.011269	0.032038	0.0865813	0.0142995	0.0111288	0.0382609	0.0527502	0.0118803	0.00281752	0.000118118
Eosinophil	XCELL	0	1.98725e-18	0.000920874	2.03837e-18	0	0	0	0.0170758	0.000600118	1.29271e-18	3.14919e-18	0	6.29814e-18	0	7.92272e-19	0	8.74509e-18	0.00270134	5.93037e-19	0	2.65651e-18	2.2736e-18	2.91686e-20	6.10831e-19	0	3.52399e-18	5.8599e-19	0	0	0	1.42851e-18	0	6.10091e-19	0	0	0	4.48855e-18	2.66422e-18	1.4597e-18	0	0	0	0.00112697	8.09757e-19	0	1.17715e-18	0.00230252	0
Cancer associated fibroblast	XCELL	2.50307e-18	0	0	0.0984461	0	0.0250746	0	0.0910322	0.138287	0.0576599	0.016774	0.105818	0.135653	0.0799278	0.214497	0.136188	0.176551	0.103839	0.194041	0.179162	0.0614546	6.79235e-19	0	0.0927649	0.0207681	0.14065	0.0467726	0.0126726	0.173901	0.0519462	0.276655	0.13495	0.0239255	0.0353842	0.0751827	0.132528	0.045064	0.196137	0.0422838	0.0499608	0.0715191	0.103433	0.071184	0.154339	0.0655866	0	0.0339346	0.0638664
Granulocyte-monocyte progenitor	XCELL	6.50212e-19	2.0239e-17	0	0	0	6.19339e-18	0	0.0309127	0	4.21054e-18	0	0	0	0	0	0	0	0	7.13232e-19	0	0	2.98973e-18	0	4.22612e-18	1.88399e-18	0	0	0	0	0	0.0143094	3.52441e-19	0	0	0	1.64292e-19	2.15061e-18	2.75035e-17	0	0.00337457	0	0	0	5.88057e-18	0	0	0	0
Hematopoietic stem cell	XCELL	0.0451443	0.0176183	0.00551948	0.0680792	0.173726	0.0226863	0.0516042	0.029343	0.0487179	0.016674	0.0107837	0.0487251	0.0615933	0.0845139	0.236501	0.0136755	0.0254173	0.0911083	0.140034	0.157635	0.0245763	0.0155503	0.0630323	0.0977463	0.0196202	0.0677447	0.0411116	0.129147	0.135634	0.0943641	0.0997627	0.264231	0.0965302	0.0226724	0.0796479	0.0607114	0.0325835	0.172371	0.0666459	0.0394831	0.190097	0.107904	0.0890132	0.0523249	0.0353315	0.0289974	0.0258216	0.00848834
Macrophage	XCELL	0	0	6.83399e-20	0.0159926	0	0	0.00263961	0.010983	0.0229071	3.02072e-19	0.0126854	0.00792558	0.00466738	0.000515532	0	0	0.0047763	0.00440982	0.0102366	0.0123592	0.004233	1.94328e-20	0	0	0.00431751	0.0336709	7.55245e-19	0.000994815	2.63138e-18	8.48894e-20	0.00857361	0.000836082	0.0111009	0.0194997	0.0115892	0.00992838	0.04841	0.0615322	0.000385839	0	0	0.0088135	0.00277439	0	0.00215894	2.50532e-19	0.0273183	0
Macrophage M1	XCELL	0	0	0	0.0230474	0	3.06086e-19	0.00265818	0.00763438	0.0128563	2.32538e-19	0.00970904	0.00569798	0.00516709	0.00313667	0	3.42359e-20	0.020432	0.0025238	0.0130791	0.0137241	0.00639253	0	0.00290441	0	0.00635075	0.0264385	0	0.00455632	1.98016e-19	0	0.0154887	1.86446e-19	0.0168892	0.0151906	0.00866865	0.00799161	0.044175	0.0603269	0.00078902	9.4058e-21	0.00585645	0.0135172	0.00748427	0.00120031	0.00516477	0.0031381	0.028638	0
Macrophage M2	XCELL	2.2429e-05	0.00867993	0.00178834	9.82404e-19	0.00231894	8.45838e-20	0.00264829	0.00145068	0.0200459	2.68106e-21	0.00302156	0.00153916	0.0107548	1.92887e-20	0.0106854	0	0.00228807	0.00568078	0.00658987	0.00388365	0.00441351	0.000147299	9.27704e-20	0	0.0102086	0.00533677	0	0.00791187	0.000558826	0	0.00269368	0.00646401	0.00664597	0.0277292	0.0033771	0.0111868	0.0139711	0.0373651	0.00613663	0.00781989	0.00467154	0.00111	6.28776e-05	0	0.00127203	0	0.00681811	0
Mast cell	XCELL	0.016539	0.0049964	0.0336923	0.00788769	0.0111283	0.0187167	0.00510248	0.0237579	0.0194085	0.0155693	0.0216349	0.0198016	0.0181857	0.0236699	0.00594869	0.0156245	0.00877799	0.0224024	0.0087851	0.0217333	0.0127446	0.0178259	0.0171426	0.0065213	0.015967	0.0202024	0.010377	0.0151193	0.0189801	0.00290275	0.0208834	0.0112123	0.0203916	0.010847	0.00374478	0.012272	0.00694322	0.0109463	0.016329	0.0395901	0.0241726	0.0178681	0.0181837	0	0.00908283	0.00491683	0.00877383	0.0108324
B cell memory	XCELL	0.00249404	0	6.99766e-19	3.14157e-18	2.0643e-18	0	6.77923e-18	0	0	0	6.16307e-19	4.11772e-18	0.00256691	0.00489654	1.86765e-17	6.31004e-18	0.0169768	0	0	0	0	5.2559e-18	0.00735141	0	0.00240435	0.0817714	1.64582e-18	0.0320094	0.0500237	7.23914e-19	2.01134e-18	0	1.42135e-18	0.00217965	0	5.86909e-19	0.0184292	0.0160031	0.00811171	0.00030739	0.0010459	3.31325e-18	3.48685e-19	0	0	0.0050858	0.00508457	1.26554e-18
Monocyte	XCELL	0	0	0.0113427	0	0	0.0200006	0	0	0.0219071	3.30859e-18	8.44955e-20	0.00512111	3.93471e-18	0.0156043	0	3.78207e-18	0.0297858	0	1.1749e-18	0.00483263	1.25472e-18	0	0	1.63211e-18	0	3.10723e-18	3.56904e-18	0.00709608	1.0855e-17	0	0.020817	0.0152151	1.99703e-19	0.0699489	0	0.046634	4.36262e-19	6.43745e-19	0	0.0146085	0.0109902	6.22081e-20	9.14608e-19	0	6.3014e-19	2.54932e-18	0.0107837	0
B cell naive	XCELL	9.65735e-20	0	0.000384994	0	0	0	0	0	1.25772e-18	1.0292e-18	0	0	0	0	0	2.21265e-18	0	0	0	9.25736e-19	0	0	0.00150246	9.39237e-19	0	2.57362e-18	9.9724e-05	0	0.0057462	0	1.52214e-18	0	0	0	3.65981e-19	0	7.20548e-19	3.02842e-18	0.00336616	1.34516e-18	2.86547e-05	1.14848e-18	1.41339e-19	1.98927e-19	1.06813e-18	2.07761e-19	0	0
Neutrophil	XCELL	7.77891e-20	0	0.00797137	4.33579e-20	1.41961e-19	0.0181173	2.97572e-19	0	0.00186073	4.69709e-20	1.44167e-20	0	7.9712e-19	0.0022304	1.26225e-18	4.85693e-19	0	4.64421e-19	6.09422e-19	0.00251154	5.50513e-19	0	7.21439e-19	0.00262111	0	1.80072e-18	2.32025e-20	0.012024	0	0.00175339	0	6.00068e-05	0	0.0143925	0.00059665	0.00292436	5.59131e-19	0	5.37414e-19	0.0078088	0.00124883	0.00504116	1.38678e-18	0	0	1.19145e-20	0	3.60869e-21
NK cell	XCELL	5.84012e-18	2.02896e-17	4.64284e-18	0	1.41054e-18	5.8978e-18	0	2.05079e-20	2.45428e-18	5.01581e-18	3.6016e-18	2.6854e-18	1.24201e-18	0	1.43863e-17	1.76856e-17	1.23586e-18	1.11204e-18	0	0	0	0	0	9.71086e-18	0	0	6.46808e-18	0	0	2.84218e-18	1.26402e-18	9.00589e-18	2.53543e-18	9.68799e-18	3.11858e-18	0	1.78451e-18	5.09106e-19	0	1.05123e-19	6.31094e-18	0	6.0577e-18	1.89156e-18	0	4.77601e-18	3.9623e-18	0
T cell NK	XCELL	0.00870728	0.0236422	0.0336423	0.0138232	0.0778015	0.0316018	0.0134181	0.0146133	2.3282e-20	0.0196832	0.0515767	0	0.00786656	0.0206455	0.013655	0.000619916	0.0480968	0.0299139	0.0405497	0.0284619	0.00675897	0.0734703	0.00476138	0.0706738	0.0619473	0.0575252	0.0284181	0.0176883	0.0122451	0.0340018	0.0326047	0.00124173	0.000375276	0.13558	0.00185314	0.0183811	0.0566016	0.147781	0.062552	0.0289433	0.014331	0	0.0319767	0.0482785	0.0606932	0.021918	0.0484	0.0120429
Plasmacytoid dendritic cell	XCELL	1.72106e-19	0	0.00504411	6.27052e-20	0	0.00337071	1.53902e-20	0.00951653	0.000333403	0.00308314	0.00158751	0	0.0310157	0.000766714	3.03784e-19	0.000124442	0.011685	0	0.00169522	0	2.80296e-19	0.00290486	0.0107847	0.00772241	0.0160766	0.154974	0.001479	1.45202e-19	0.0338452	0.0140114	0.00285197	1.56594e-18	0.0090509	0.0842494	7.68548e-19	0.00518963	0.121485	0.0712041	2.92479e-18	0.0303109	0.00163721	0.0077418	0.0114753	0	6.22677e-20	0.04144	0.0174104	0
B cell plasma	XCELL	0.0177423	0.0179934	0.00480992	0.00261044	0.00457514	0.000222469	0.00469834	0.0030372	0.00669101	0.00082878	0.00443317	0.00351326	0.00226673	0.0108694	0	0.00229833	0.00848864	0.00161606	0	2.35586e-19	0.00829417	0.00544363	0.0120061	0.0034618	0.0151587	0.0523469	0.00332592	0.0392194	0.0211208	0.000304129	0.00795758	0.00959176	0.00157324	0.0209163	0.00510714	0	0.011448	0.022824	0.00975786	0.0112634	0.0228451	0.0124273	0.0019118	0.00240275	0.0100889	0.00955293	0.00479027	0
T cell gamma delta	XCELL	0	0	0.0104341	9.3065e-19	3.62821e-18	1.64267e-19	0	0	0.00302515	4.34919e-18	0	0	1.22629e-19	0	8.26814e-18	0	8.39448e-18	2.08262e-17	0	0	1.49511e-18	0	0	0	1.84066e-17	0	1.17969e-18	0.00247095	0.00618639	0	0	0	2.97919e-19	0	6.13549e-18	0	1.40699e-18	0	0	4.11207e-19	1.48981e-17	0	0	0	3.12945e-18	2.49844e-18	6.35536e-18	1.43965e-17
T cell CD4+ Th1	XCELL	2.8424e-18	0.125568	0.0327509	0.0322759	0.0402982	0.00624202	0.0113282	0.00588221	0	7.4681e-18	0	3.2683e-19	0.0813675	0.0386327	0.0510498	0	0.10092	0	0.0340019	0	0.0250981	0.0132892	0.0100163	0	0.0653203	0.0995475	0	0.00785522	0.00865027	6.07231e-18	1.18924e-18	1.49628e-19	0	0.0801308	1.23822e-17	0.00155317	0.115912	0.104478	0.0059626	0.000554632	0.00991148	0	0	0	6.17588e-18	0.00403492	0.0547265	0.0379511
T cell CD4+ Th2	XCELL	0.36491	0.282832	0.186165	0.130256	0.151117	0.261377	0.181701	0.0985998	0.107772	0.241176	0.238057	0.363013	0.249639	0.193622	2.50736e-18	0.412026	0.0949395	0.312611	0.0892502	0.130962	0.158896	0.122683	0.225311	0.141091	0.243947	0.320226	0.290602	0.1307	0.138116	0.354859	0.0835162	0.0938916	0.294153	0.0646065	0.231276	0.171882	0.462493	0.140288	0.199452	0.14062	0.237282	0.277259	0.198295	0.128976	0.209006	0.241253	0.0984531	0.153077
T cell regulatory (Tregs)	XCELL	1.04538e-17	0	0	6.00356e-19	6.19215e-18	5.09655e-18	0	1.19212e-18	0.010904	3.43884e-18	3.31097e-18	6.24931e-20	0	0	0	5.17258e-18	0	2.12288e-18	4.2554e-20	3.98174e-18	0	5.21454e-18	2.0637e-17	0	3.08893e-17	8.87282e-18	0	0	0.00334204	0	0	0	0	0	1.03772e-19	0	1.39861e-20	0	0	0	0	0	3.39531e-18	5.18948e-18	6.28931e-18	1.252e-18	0	2.9459e-18
immune score	XCELL	0.011026	0.0219826	0.0634372	0.0194753	0.0139274	0.040804	0.00696912	0.0444636	0.0777717	0.0103795	0.0465387	0.0322721	0.0856139	0.048966	0.00396579	0.0104163	0.0491306	0.0328258	0.0241154	0.0435315	0.0113184	0.0197702	0.0462976	0.0134248	0.0229208	0.240022	0.00816948	0.0855173	0.169558	0.00310409	0.0578264	0.0609512	0.0280917	0.11271	0.0106204	0.054362	0.181855	0.0947783	0.0571185	0.066846	0.0498812	0.0403689	0.0227917	0.0193156	0.0170154	0.026755	0.0807342	0.0100025
stroma score	XCELL	0.0017872	0.0168662	3.5841e-20	0.0659769	2.81332e-20	0.0346186	0.0225941	0.0547157	0.0829683	0.0376167	0.00838701	0.0580366	0.0696035	0.0921042	0.178181	0.0764876	0.113576	0.0563744	0.110217	0.101405	0.0340519	0.00155253	0.0118078	0.058189	0.0173807	0.0761269	0.0335772	0.0432039	0.0954827	0.0508885	0.162754	0.108292	0.0311297	0.027566	0.071117	0.0845575	0.0275328	0.125087	0.0267764	0.0409994	0.0790502	0.058866	0.0411564	0.0976341	0.0591684	0.00594017	0.0200232	0.0333495
microenvironment score	XCELL	0.0128132	0.0388488	0.0634372	0.0854522	0.0139274	0.0754225	0.0295632	0.0991793	0.16074	0.0479962	0.0549257	0.0903087	0.155217	0.14107	0.182147	0.0869039	0.162706	0.0892002	0.134332	0.144936	0.0453703	0.0213227	0.0581055	0.0716138	0.0403015	0.316149	0.0417466	0.128721	0.265041	0.0539926	0.220581	0.169244	0.0592214	0.140276	0.0817374	0.138919	0.209387	0.219866	0.0838949	0.107845	0.128931	0.0992349	0.0639481	0.11695	0.0761838	0.0326952	0.100757	0.043352
B cell	EPIC	0.000421217	0.00697663	0.000834618	9.44328e-08	2.73136e-08	0.000287528	0.000892884	0.00117093	0.00457445	0.00058952	0.00124061	0.000177005	0.00780025	0.00698529	2.88311e-06	0.00179654	0.00220103	0.00148343	9.3767e-05	0.00114784	5.02802e-05	7.78269e-08	0.0120799	8.67356e-05	0.00447563	0.0379986	0.00261858	0.0150392	0.0428018	0.000346327	7.01068e-08	0.00694444	0.00190937	2.21542e-05	0.000412434	0.000122671	0.00284019	0.00513203	0.00637726	0.00333136	0.00792902	0.00849012	0.00403761	2.99214e-07	0.00270048	0.00229619	0.00123229	1.93786e-06
Cancer associated fibroblast	EPIC	0.0057404	0.00344327	0.00274146	0.16197	0.00520326	0.184726	0.0441778	0.163274	0.348941	0.0928353	0.0234964	0.107863	0.0479291	0.250569	0.637861	0.112173	0.0372175	0.102069	0.521351	0.368323	0.108454	0.0387832	0.0625761	0.16722	0.0427029	0.0464613	0.0807682	0.0329048	0.0729712	0.0724629	0.99999	0.0638984	0.0657584	0.016364	0.166953	0.315212	0.00918274	0.0653897	0.0503766	0.0760951	0.135004	0.1395	0.0821358	0.628899	0.100723	0.0173922	0.0181264	0.146026
T cell CD4+	EPIC	0.050598	0.0276148	0.0514565	0.1115	0.0384049	0.0617656	0.0770026	0.0557651	0.110132	0.0995265	0.0868465	0.0723879	0.0330735	0.0764307	0.00662388	0.0768085	0.012547	0.0946457	0.039554	0.0627513	0.130978	0.0853115	0.0894818	0.0822065	0.0461127	0.0715581	0.0624482	0.0837398	0.0988672	0.0721591	5.3448e-06	0.0273804	0.0933497	0.00575502	0.0567633	0.0290617	0.0448568	3.48173e-05	0.0730375	0.0782205	0.0740402	0.0635136	0.120636	0.0534764	0.104665	0.0446536	0.0382484	0.0624462
T cell CD8+	EPIC	0.0425449	0.0086955	0.0212021	1.47372e-07	0.0420345	4.94357e-06	0.0118469	4.43164e-08	0.00135802	0.0132625	0.00834786	0.0323345	0.0560289	0.0036009	4.22738e-05	0.00378058	0.00418998	0.0100128	7.07535e-07	0.00274025	9.06526e-08	0.012248	0.0155323	0.018935	0.00772675	0.0232728	0.00552371	0.0145224	0.0480364	0.00498982	1.97549e-06	0.0332626	0.0228952	0.00661264	2.68896e-07	1.55002e-06	0.0280078	0.0172185	0.0207232	0.00882315	0.00564477	0.00140444	0.0289335	5.16142e-07	0.0113198	0.0226874	0.0376114	0.00207363
Endothelial cell	EPIC	0.0111788	0.0136713	0.0072311	0.0277562	0.0083013	0.02656	0.0287782	0.0178701	0.0350636	0.0252487	0.0104473	0.03064	0.0116751	0.0413528	0.0265135	0.0468405	0.0334673	0.0189948	0.0197106	0.0219619	0.0160695	0.0115926	0.0362593	0.0540377	0.0141644	0.0174	0.0216544	0.0430336	0.0426425	0.0330077	5.42739e-08	0.0386135	0.0584701	0.0134066	0.0549683	0.0133463	0.0137465	0.0210199	0.0197014	0.0233322	0.0652284	0.0242353	0.0322327	0.0268683	0.0305757	0.0132942	0.0164124	0.0111639
Macrophage	EPIC	0.000886924	0.00274766	0.00133822	0.00510305	0.00229092	0.0056907	0.00259186	0.00459543	0.0114579	0.00194162	0.00436394	0.00694549	0.00565022	0.00380809	0.00259796	0.00258599	0.00528226	0.00408943	0.00705491	0.00710795	0.00235172	0.000534352	0.00501401	0.00339388	0.00521022	0.0239995	0.00255802	0.00379972	0.004999	0.00244647	5.77046e-10	0.00258315	0.00560245	0.00618311	0.00523393	0.0059135	0.0219539	0.0133334	0.00358522	0.00294898	0.00437781	0.00614264	0.00725466	0.00478344	0.00334978	0.00194013	0.00851703	0.0018123
NK cell	EPIC	0.00711603	2.2392e-11	3.37056e-09	9.71389e-07	1.76233e-09	7.08092e-09	1.04703e-09	6.80895e-08	5.04847e-08	4.28367e-10	1.5926e-08	0.00463901	9.59654e-09	0.00270515	0.0158188	1.05854e-09	0.000150388	3.3188e-10	0.00161711	5.71106e-07	1.41594e-08	5.47948e-08	0.00100627	0.000927255	3.57203e-09	0.00168337	1.19232e-09	7.79336e-10	1.47017e-09	2.67303e-09	2.17992e-06	1.89098e-09	7.1271e-08	0.000378598	1.6794e-08	2.13949e-08	0.00681853	0.00275577	1.26223e-09	4.62328e-09	4.98539e-09	3.83645e-09	7.33569e-08	8.82011e-05	4.47698e-09	3.28176e-09	0.00161912	2.23708e-09
uncharacterized cell	EPIC	0.881514	0.936851	0.915196	0.69367	0.903765	0.720965	0.83471	0.757324	0.488474	0.766596	0.865257	0.745013	0.837843	0.614548	0.31054	0.756015	0.904945	0.768705	0.410617	0.535968	0.742097	0.85153	0.77805	0.673193	0.879607	0.777626	0.824429	0.80696	0.689682	0.814588	3.23008e-10	0.827318	0.752015	0.951278	0.715669	0.636343	0.872594	0.875116	0.826199	0.807249	0.707776	0.756714	0.724769	0.285884	0.746666	0.897736	0.878233	0.776476
[truncated: 477 more columns]
