# Supplementary material for: Interferon-Induced Protein 44 Correlated With Immune Infiltration Serves as a Potential Prognostic Indicator in Head and Neck Squamous Cell Carcinoma
Source: Front Oncol. 2020 Oct 6;10:557157. doi: 10.3389/fonc.2020.557157 (PMC7573551; doi:10.3389/fonc.2020.557157)
Supplement: Supplementary file 6 [file Data_Sheet_4.xlsx]

## Sheet: diff_LncRNA
AL445490.1
TTLL11-IT1
AC100801.1
LINC01998
NRIR
PICSAR
LINC02434
LINC00911
AL138789.1
LINC01343
AC112251.1
AL445490.2
AP001610.1
AP001505.1
AC243773.2
LINC00707
LINC00158
Z85994.1
LINC02446
AC002401.4
LINC01322
AP003486.1
AC055736.1
USP30-AS1
AL034376.2
C20orf197
AL390729.1
AC006237.1
LINC00487
LINC01356
U62317.1
AC010327.3
AC108676.1
AC018716.2
LINC01871
AC091564.7
C11orf44
Z84484.1
LINC01214
AL596244.1
AC007991.2
AC078923.1
MIR3945HG
U62317.3
LINP1
MIR31HG
AL591468.1
LINC00704
AL157871.2
HOXC13-AS
AC110995.1
LINC02029
AC007991.4
AC083837.1
AC010735.2
U62317.2
DPYD-AS1
LINC02450
AGBL1-AS1
LINC02195
AC116407.2
LINC01116
AC107308.1
AC022126.1
AL135903.2
AC078820.1
AC083841.1
APCDD1L-AS1
LINC02328
AC139720.1
AC116366.2
AC108718.1
AC103702.2
HLA-DQB1-AS1
AL357054.4
HCP5
AC002384.1
AL133383.1
U62317.5
AL136987.1
AL365203.1
AL162431.1
HS1BP3-IT1
AC009950.1
LINC02454
AF127936.1
AL163952.1
AC099568.1
LINC02081
AC108174.1
LINC01358
AC104024.2
LINC00973
AC068594.1
HCP5B
AC004687.1
AC007728.2
FLJ42969
AC115522.1
LINC00958
AL391704.1
LINC00996
LINC01920
AL139351.1
AC119800.1
AC026369.1
LINC01556
AL354919.2
AL356056.2
LINC00944
LINC02033
AL356056.1
AL135818.2
LINC02100
LINC02273
AC091940.1
LINC01907
AL357054.2
LINC00636
AC025419.1
AL365356.5
PLA2G4E-AS1
AC131254.1
AP000238.1
AL021707.6
AL645608.2
AL136295.2
AC011476.2
LINC01704
AL357060.2
MIR193BHG
Z98200.1
AL356056.3
AL139124.1
LINC00623
AC067930.5
AC007036.1
AL662860.1
AC008392.1
MIR181A2HG
AC090023.2
FOXC2-AS1
AP001065.2
AP005436.2
LINC00941
LINC02323
AC084346.2
AC068722.2
AC004817.3
LINC00705
AC099329.2
AC098613.1
AC020931.1
LINC02084
AL160408.5
AC007278.1
AC069209.1
AL357054.3
PSMB8-AS1
AL139158.2
AC018638.6
CA3-AS1
SNHG3
ZFPM2-AS1
MIR155HG
PRKCQ-AS1
AC012065.3
TMEM92-AS1
AL139260.2
LINC01293
MIR222HG
SNHG12
AC107067.1
AL591845.1
AC010619.2
AC083862.2
AC019077.1
AC069360.1
SERPINB9P1
LINC01270
LINC02416
AC133644.2
AC093484.5
AC099796.1
ATP2C2-AS1
SZT2-AS1
AC138028.6
AL162424.1
AL033384.1
AC011483.3
AC106739.1
AL807757.2
AL591684.2
NOP14-AS1
AC023825.2
AL031770.1
AL157935.2
AP002807.1
AL357060.3
AC017074.1
AC005674.1
INHBA-AS1
AC092118.2
LINC02099
AC093627.1
AP000640.2
AC103591.3
AC005383.1
AC027319.1
AC022034.2
AC124276.3
LINC01910
AL359182.2
AL139289.1
STARD13-AS
HYI-AS1
SNHG15
AC124319.1
AP006621.4
AL158071.3
HAR1A
LINC01146
AC006160.1
AC024597.1
AC009988.1
AC126773.2
U62317.4
AC068228.2
AC024884.2
AC046158.2
FAM87A
AL138787.2
AL365226.2
AC016876.2
AC245297.3
AC138207.5
AC022973.4
AL359075.2
LINC01117
AL023581.2
AC245041.3
OGFR-AS1
MAP3K20-AS1
AC090409.1
AL512303.1
MLIP-IT1
AC012173.1
DIO3OS
AC002985.2
AC055822.1
FAM13A-AS1
AL512488.1
AL513329.1
AL024507.2
AC244230.1
AC018653.3
AC138028.4
AC116312.1
LINC00299
AL031666.2
AP003068.1
AC008105.3
AC093788.1
AL356356.1
MIR22HG
AL160313.1
CARD8-AS1
RAET1E-AS1
AL022097.1
AL603832.1
AC106886.2
LINC01730
AC018695.6
AC130462.1
AC005264.1
AC079465.1
AF117829.1
SLC16A1-AS1
PICART1
LINC01176
PYCARD-AS1
AL031055.1
AC113194.1
AC020891.2
MIR205HG
AC092611.1
AC060766.4
AC011611.3
LINC01137
ADAMTSL4-AS1
AC135050.3
MIRLET7DHG
AC138150.2
AL158154.2
AP000763.3
AL592071.1
AC026470.3
LINC01138
AC096921.2
AP003352.1
LINC01629
AC004846.2
AC008494.3
AC133065.4
DEPDC1-AS1
AC026740.1
AC009948.1
AP001107.6
NEAT1
AL031775.1
LINC00880
UBE2R2-AS1
AC016831.1
AL590542.1
AC084117.1
AC010809.1
AL138724.1
AC120498.8
AC004585.1
AC009704.2
AC010536.1
AC108134.1
AC245041.2
AC024909.3
AC060766.7
AL162274.2
AC136475.2
AL121944.1
AL159169.2
LINC01094
AC112220.4
AC004241.3
AL135818.1
LINC01204
AC079354.3
AC010173.1
AC234772.3
CYTOR
AC095055.1
AC108134.2
LURAP1L-AS1
AC090617.2
AL645933.2
AC007879.3
AC068580.3
AL049840.4
AC004816.1
AL355512.1
AC112220.2
LINC00869
AL117336.2
AC067930.4
AC003101.2
AC112220.3
AC093157.2
AC008897.2
SCAMP1-AS1
AC093388.1
AC011379.2
AC064805.1
AC008736.1
LINC01952
AL355312.3
AL390728.6
AC019080.5
AC007228.2
AL137186.2
AP002954.1
AC010680.2
AC093677.2
AC138207.4
BACH1-IT2
AL049555.1
Z83851.2
AC108673.2
MIR4713HG
AC011978.2
AL441992.1
AC021078.1
KIRREL-IT1
PPP1R12A-AS1
STK4-AS1
AC019205.2
AL731684.1
AC026369.2
GRPEL2-AS1
UBA6-AS1
AC022509.2
AL391988.1
AC080038.2
PTOV1-AS1
AC092718.4
AC080078.2
KIF9-AS1
AC004854.2
AC004704.1
LINC00900
AC011294.1
AL138767.3
AC004596.1
LINC02475
AC007952.2
TNFRSF10A-AS1
AL450998.2
AC002511.2
AC124287.1
AC104971.4
AC093567.1
FAM239B
LINC02310
AC104024.1
AP001056.1
AC010889.1
AL139246.3
LINC02065
AC025430.1
LINC00598
AP001021.2
AC015712.1
AC005833.2
LINC02391
AC084876.1
AL359076.1
LINC01089
LINC00205
AC087071.1

## Sheet: diff_miRNA
hsa-mir-6755
hsa-mir-183
hsa-mir-1249
hsa-mir-374a
hsa-mir-455
hsa-mir-452
hsa-mir-944
hsa-mir-140
hsa-mir-4444
hsa-mir-23b
hsa-mir-153
hsa-mir-3605
hsa-mir-331
hsa-mir-548k
hsa-let-7i
hsa-mir-5000
hsa-mir-26b
hsa-mir-627
hsa-mir-28
hsa-mir-142
hsa-mir-30e
hsa-mir-200b
hsa-let-7d
hsa-mir-101
hsa-mir-148a
hsa-mir-3653
hsa-mir-369
hsa-mir-26a-1
hsa-let-7b
hsa-mir-3613
hsa-mir-423
hsa-mir-30d
hsa-mir-1295a
hsa-let-7g
hsa-mir-32
hsa-mir-579
hsa-mir-330
hsa-mir-98
hsa-mir-6733
hsa-mir-6761
hsa-mir-3682
hsa-mir-3912
hsa-mir-3678
hsa-mir-30c-1
hsa-mir-590
hsa-mir-148b
hsa-mir-625
hsa-mir-3928
hsa-mir-664a
hsa-mir-5706
hsa-mir-6806
hsa-let-7c
hsa-mir-4746
hsa-mir-24
hsa-mir-5698
hsa-let-7f-1
hsa-mir-139
hsa-mir-345
hsa-let-7a
hsa-mir-195
hsa-mir-4442
hsa-mir-151b
hsa-mir-26a
hsa-mir-16
hsa-mir-3150b
hsa-mir-151a
hsa-mir-15b
hsa-mir-340
hsa-mir-335
hsa-mir-6718
hsa-mir-4791
hsa-mir-378a
hsa-mir-632
hsa-mir-152
hsa-let-7f
hsa-mir-3677
hsa-mir-550a
hsa-mir-6731
hsa-mir-150
hsa-mir-628
hsa-mir-4491
hsa-mir-6503
hsa-mir-5091
hsa-mir-215
hsa-mir-486
hsa-mir-4788
hsa-mir-320d
hsa-mir-326
hsa-mir-3130
hsa-mir-143
hsa-mir-221

## Sheet: diff_mRNA
HERC6
IFNG
ELAVL2
EREG
CPA4
CA2
FASLG
MT1E
WNT7A
TGFBR3
STK33
TUB
DIRAS2
RPS6KA6
PCDHAC1
NR3C2
PLAG1
IGFBP5
RGS7BP
KLHL23
FAT3
SEMA6D
TMEM56
FAXC
PRELP
ZDHHC2
CYP1B1
PTGIS
SEMA3D
MUC4
BMP3
PRKAA2
CSAG3
CSAG2
CXCL11
IFIT1
CASP14
IFI44L
RSAD2
CXCL10
ISG15
DSCAM
OASL
IFIT3
IFI6
PNLIPRP3
RPE65
BATF2
C20orf141
IFNL1
LHX1
GBP5
IFI44
CMPK2
PAEP
SPINK6
IFIT2
CCDC194
DDX60
MX1
CDSN
ALPP
VEGFC
KRTDAP
OAS2
IFNK
AIM2
GBP1
EPSTI1
MX2
HEPHL1
ZBP1
KLK5
IL12RB2
HERC5
CXCL9
TRIML2
TRIM22
IDO1
WARS
XAF1
BST2
IFITM1
CCL5
DDX58
IL20
OAS1
MT2A
IGFBP6
IFI27
EPGN
ETV7
PLA2G2F
SAA2-SAA4
CLDN24
IFIH1
RTP4
KRT75
C1orf68
LAG3
USP18
GBP4
LCE5A
LY6E
PSMB9
SH2D5
APOBEC3A
KLRC2
AREG
SAA1
RNF222
OAS3
STAT1
CASP5
IFI35
FABP5
GNLY
IRF7
TMEM229B
VNN3
ISG20
DDX60L
ARL14
NLRP2
KYNU
LIPK
C1orf186
IFNE
CT62
PLA2G4E
UBE2L6
GLDC
SAMD9L
IFITM3
LAMP3
TAP1
TYMP
CNFN
AC040162.4
FAM25C
MEFV
NT5E
KIR2DL4
FAM26F
CARD17
CSMD3
RGS20
SP110
RUFY4
KLRC1
POU3F1
APOL1
AP002373.1
PDCD1LG2
MMP1
GZMA
HLA-F
APOL3
KLHDC7B
HELZ2
ACE2
HSH2D
GZMB
TGM1
IL12RB1
ZNF683
HTR7
IFIT5
SLC6A11
HLA-B
PARP9
IL1A
OR2W3
ZNF157
SLIT2
SCTR
PDE4C
SV2B
FSIP2
PKIA
HOXB2
C14orf132
PLCB4
CD79A
EFHC2
SMIM10L2A
PLEKHG6
FRY
MAATS1
ATP4A
KCNJ16
SCG2
SLC13A5
RAI2
SLCO4C1
FGF14
SV2A
PIP5K1B
FGF12
LDLRAD1
DACT2
RGSL1
GFRA3
PIANP
CILP2
ISLR2
CLGN
DCHS1
FAM19A5
C9orf152
CGNL1
EMILIN3
GABRB3
KCNK15
CCDC110
CDO1
POMC
KLRG2
GLRB
EML5
VCAN
PRR36
FBXO15
FGF13
GYG2
CRHR1
FGFBP2
SLC35D3
VPREB3
PTPRS
OLFM1
NAALADL2
DACH1
SSTR1
NTRK3
TNFRSF10D
FZD7
EMX1
COL10A1
NCR3LG1
PPARG
CNTN1
FOXI3
C8orf88
GATM
UMODL1
FSTL4
PPM1L
KERA
SOX5
NKAIN2
SGCD
CCDC80
SHROOM4
OXGR1
NPR3
DNAH11
BHLHA15
ART5
EYA1
C3orf70
MPPED2
KCNK12
MFAP4
SNED1
COL21A1
RBP7
TRIM2
CCDC74B
KCNC3
RPRM
C1orf168
SMOC2
OSR1
SRSF12
SP9
PRDM6
SLC2A10
FMN2
WNT2B
SLC16A14
LSAMP
CSRNP3
CLIC6
SLC16A11
AMN
MGAT3
NRXN1
BNC2
SYT3
ANKRD6
IGSF9B
PXYLP1
CCDC177
DCLK1
ANKRD7
RSPH14
GRIK2
AR
TSPAN7
TRPM5
ZDHHC15
TMEM108
2020-09-03
CHDH
NAP1L3
ENPP1
SYNE4
CACNA2D3
RSPO2
MYRF
MIXL1
CACNA1D
PRND
EPCAM
AK7
CBLN2
NPY1R
SARM1
FOXP2
HOXA13
CNR1
RIMS4
KCNJ11
GCNT2
PYGO1
CCDC155
FARP1
PKDCC
TNFRSF11B
PNPLA3
HMCN2
MPV17L
GABRG3
C4orf19
PRKD1
FBN3
ATRNL1
C2orf72
FAM155B
TTC28
DYNC1I1
DCHS2
C2orf40
FGF16
PNMA8A
CLSTN2
CLU
EFNA2
ERBB4
ULBP1
PELI2
CLDN20
GOLGA6L7P
FILIP1
GPRC5B
ALDH1L1
B4GALNT2
LTF
NOVA1
MS4A15
CST2
PRSS35
PRPH
DAPL1
WNK3
CAND2
PLEKHG4
HID1
SSTR5
ELN
MLXIPL
CHRM3
MALRD1
RIPPLY3
NUDT11
PALM2
DMRT2
NRCAM
CACNA2D1
GALNT5
LUZP2
ZNF853
ADCY5
SIX2
FGF10
TMEM200C
SNAP91
MYH11
UGT8
RNF150
SOX2
TRPV6
FOXA3
ANGPTL5
WSCD2
ZNF813
AADAC
ROPN1B
NRK
PAX1
WFDC2
SLIT3
PTN
CASKIN1
MEGF10
B4GALNT4
GLI2
KIAA1211
CHP2
SFRP4
SLC1A7
NTN3
VWDE
TMEM178B
NBEA
COMP
RCOR2
HRASLS
MSI1
SEMA3E
RNFT2
CHST6
DGKB
GULP1
GPLD1
ARNT2
CLDN10
GPR27
MFSD4A
XKR5
B3GNT6
ENO2
ALKAL2
ABCA3
BPIFB1
SHISA6
MPPED1
CNTN3
CACNB4
KIAA1324
OGDHL
FAM216B
IGSF11
PPP1R9A
MYH14
PCYT1B
KISS1R
ADD2
CNTNAP2
FAM189A1
GPR63
NHSL2
BEND5
ISL1
PBX1
GPX2
NUDT10
DRD1
ISM2
ABI3BP
MFSD6L
AFF2
CCDC85A
NKX2-3
TBX4
FAM171A1
HUNK
TSPAN8
PLD5
OGN
RBP4
GREM2
ADCY2
ST6GAL2
UGT1A1
CST1
CCSER1
USH1C
FRAS1
FADS2
FEZF1
FAM69C
AGBL4
CAPN9
C7
ABO
NMUR2
HLF
PPM1H
MYO5C
SALL2
PCLO
TEX15
ADRA2B
CNKSR2
EPHA6
PODXL2
LHFPL1
ZBTB7C
SLITRK5
CYP4F12
COL19A1
ITGBL1
DNAH2
ATP12A
CCDC185
LRRC18
FXYD6
TBX5
COLCA2
PODN
SCUBE3
EYA2
BEX2
METTL24
PLCXD3
CP
PTPRT
CFAP47
STXBP6
NPTXR
CCDC60
NTF3
DMRTA2
CNTN4
ASXL3
ALDH1A1
SBK1
GABRB2
CYP2F1
SLC27A6
CST4
PCOLCE2
CCKAR
KCNH8
SUSD4
GLB1L2
KSR2
LGI3
CLEC2L
LOXL4
KCNH1
TTC6
OR56B4
ARFGEF3
AMOT
KCNB2
LRP1B
COCH
CAPN13
CCDC190
SNX31
FRRS1L
VTCN1
CTTNBP2
GLS2
HS3ST5
RIMKLA
NRXN3
ESRRG
MRAP2
CFTR
GPC3
SOX21
CCDC187
PAK5
MUM1L1
ALDH3A1
FOXA1
UPK1B
SLC9A4
PCDH19
SYNDIG1
IGFBPL1
SAMD12
SLC34A2
ABCA13
NXPE2
CLDN8
SLCO1A2
NPPC
AGR3
OCA2
TOX3
UGT1A10
PLPPR1
KIAA2022
MYO3A
ROBO2
NUPR2
GRM7
LONRF2
HOXB13
ERN2
LRRN1
KCNG3
SEC14L4
IRX6
WNK2
FOXJ1
SLC9A2
CHL1
TMPRSS2
YBX2
B3GALT5
FREM2
C6orf223
IGSF10
PNCK
CNNM1
SOSTDC1
ARHGEF26
ADH7
MAP7D2
CSMD1
CLDN3
UGT1A6
CACNA1B
GDA
NTRK2
CYP26A1
POU4F1
PRSS21
FAM3B
CHST9
UGT1A7
KRT19
NTS
PTH2R
POU6F2

## Sheet: CeRNA
a	b
hsa-mir-98	CPA4
hsa-mir-152	BMP3
hsa-mir-16	HERC6
hsa-mir-24	IFNG
hsa-mir-16	FAT3
hsa-mir-16	STK33
hsa-mir-215	ZDHHC2
hsa-mir-221	TUB
hsa-mir-98	PRKAA2
hsa-mir-101	TGFBR3
hsa-mir-195	TGFBR3
hsa-mir-183	KLHL23
hsa-mir-98	TGFBR3
hsa-mir-24	MT1E
hsa-mir-143	IGFBP5
hsa-mir-221	PCDHAC1
hsa-mir-150	EREG
hsa-mir-16	PLAG1
hsa-mir-32	FASLG
hsa-mir-150	MUC4
hsa-mir-16	TGFBR3
hsa-mir-221	CYP1B1
hsa-mir-150	PTGIS
hsa-mir-195	PLAG1
hsa-mir-195	WNT7A
AL591845.1	hsa-mir-150
AL591845.1	hsa-mir-16
AL591845.1	hsa-mir-195
AL591845.1	hsa-mir-98
C11orf44	hsa-mir-183
C11orf44	hsa-mir-215
C11orf44	hsa-mir-24
C11orf44	hsa-mir-32
C20orf197	hsa-mir-143
C20orf197	hsa-mir-150
C20orf197	hsa-mir-24
C20orf197	hsa-mir-32
C20orf197	hsa-mir-101
FAM87A	hsa-mir-152
FAM87A	hsa-mir-150
FAM87A	hsa-mir-16
FAM87A	hsa-mir-195
FAM87A	hsa-mir-221
FAM87A	hsa-mir-24
LINC00158	hsa-mir-143
LINC00158	hsa-mir-150
LINC00158	hsa-mir-183
LINC00158	hsa-mir-221
MIR22HG	hsa-mir-24
MIR22HG	hsa-mir-32
SNHG12	hsa-mir-152
SNHG12	hsa-mir-150
SNHG12	hsa-mir-16
SNHG12	hsa-mir-195
SNHG12	hsa-mir-98
SNHG12	hsa-mir-24
AC010536.1	hsa-mir-150
AC010536.1	hsa-mir-24
LINC00487	hsa-mir-143
LINC00487	hsa-mir-152
LINC00487	hsa-mir-183
LINC00487	hsa-mir-24
AC108134.1	hsa-mir-143
AC108134.1	hsa-mir-150
AC108134.1	hsa-mir-16
AC108134.1	hsa-mir-195
AC108134.1	hsa-mir-183
AC108134.1	hsa-mir-98
AC108134.1	hsa-mir-24
AC108134.1	hsa-mir-32
HCP5	hsa-mir-143
HCP5	hsa-mir-150
HCP5	hsa-mir-16
HCP5	hsa-mir-195
HCP5	hsa-mir-24
HCP5	hsa-mir-32
HCP5	hsa-mir-101
AC027319.1	hsa-mir-32
MIR181A2HG	hsa-mir-16
MIR181A2HG	hsa-mir-195
MIR181A2HG	hsa-mir-98
HAR1A	hsa-mir-24
AL356356.1	hsa-mir-150
AL356356.1	hsa-mir-32
KIRREL-IT1	hsa-mir-152
AC108134.2	hsa-mir-16
AC108134.2	hsa-mir-195
AC108134.2	hsa-mir-215
AC108134.2	hsa-mir-24
AC108134.2	hsa-mir-32
SZT2-AS1	hsa-mir-183
SZT2-AS1	hsa-mir-24
MIR205HG	hsa-mir-143
MIR205HG	hsa-mir-152
MIR205HG	hsa-mir-150
MIR205HG	hsa-mir-183
MIR205HG	hsa-mir-215
MIR205HG	hsa-mir-221
MIR205HG	hsa-mir-24
HS1BP3-IT1	hsa-mir-24
DPYD-AS1	hsa-mir-32
SNHG15	hsa-mir-150
LINC00299	hsa-mir-221
LINC00299	hsa-mir-24
AL356056.1	hsa-mir-150
AC068594.1	hsa-mir-221
AC024597.1	hsa-mir-215
SNHG3	hsa-mir-152
SNHG3	hsa-mir-221
SNHG3	hsa-mir-24
SNHG3	hsa-mir-101
NEAT1	hsa-mir-143
NEAT1	hsa-mir-152
NEAT1	hsa-mir-150
NEAT1	hsa-mir-16
NEAT1	hsa-mir-195
NEAT1	hsa-mir-183
NEAT1	hsa-mir-98
NEAT1	hsa-mir-221
NEAT1	hsa-mir-24
NEAT1	hsa-mir-101
FAM13A-AS1	hsa-mir-143
FAM13A-AS1	hsa-mir-152
FAM13A-AS1	hsa-mir-150
FAM13A-AS1	hsa-mir-16
FAM13A-AS1	hsa-mir-195
FAM13A-AS1	hsa-mir-98
FAM13A-AS1	hsa-mir-215
FAM13A-AS1	hsa-mir-24
FAM13A-AS1	hsa-mir-32
DIO3OS	hsa-mir-143
DIO3OS	hsa-mir-150
DIO3OS	hsa-mir-98
DIO3OS	hsa-mir-215
DIO3OS	hsa-mir-221
DIO3OS	hsa-mir-24
AL157935.2
AP002807.1
AL357060.3
AC017074.1
AC005674.1
INHBA-AS1
AC092118.2
LINC02099
AC093627.1
AP000640.2
AC103591.3
AC005383.1
AC027319.1
AC022034.2
AC124276.3
LINC01910
AL359182.2
AL139289.1
STARD13-AS
HYI-AS1
SNHG15
AC124319.1
AP006621.4
AL158071.3
HAR1A
LINC01146
AC006160.1
AC024597.1
AC009988.1
AC126773.2
U62317.4
AC068228.2
AC024884.2
AC046158.2
FAM87A
AL138787.2
AL365226.2
AC016876.2
AC245297.3
AC138207.5
AC022973.4
AL359075.2
LINC01117
AL023581.2
AC245041.3
OGFR-AS1
MAP3K20-AS1
AC090409.1
AL512303.1
MLIP-IT1
AC012173.1
DIO3OS
AC002985.2
AC055822.1
FAM13A-AS1
AL512488.1
AL513329.1
AL024507.2
AC244230.1
AC018653.3
AC138028.4
AC116312.1
LINC00299
AL031666.2
AP003068.1
AC008105.3
AC093788.1
AL356356.1
MIR22HG
AL160313.1
CARD8-AS1
RAET1E-AS1
AL022097.1
AL603832.1
AC106886.2
LINC01730
AC018695.6
AC130462.1
AC005264.1
AC079465.1
AF117829.1
SLC16A1-AS1
PICART1
LINC01176
PYCARD-AS1
AL031055.1
AC113194.1
AC020891.2
MIR205HG
AC092611.1
AC060766.4
AC011611.3
LINC01137
ADAMTSL4-AS1
AC135050.3
MIRLET7DHG
AC138150.2
AL158154.2
AP000763.3
AL592071.1
AC026470.3
LINC01138
AC096921.2
AP003352.1
LINC01629
AC004846.2
AC008494.3
AC133065.4
DEPDC1-AS1
AC026740.1
AC009948.1
AP001107.6
NEAT1
AL031775.1
LINC00880
UBE2R2-AS1
AC016831.1
AL590542.1
AC084117.1
AC010809.1
AL138724.1
AC120498.8
AC004585.1
AC009704.2
AC010536.1
AC108134.1
AC245041.2
AC024909.3
AC060766.7
AL162274.2
AC136475.2
AL121944.1
AL159169.2
LINC01094
AC112220.4
AC004241.3
AL135818.1
LINC01204
AC079354.3
AC010173.1
AC234772.3
CYTOR
AC095055.1
AC108134.2
LURAP1L-AS1
AC090617.2
AL645933.2
AC007879.3
AC068580.3
AL049840.4
AC004816.1
AL355512.1
AC112220.2
LINC00869
AL117336.2
AC067930.4
AC003101.2
AC112220.3
AC093157.2
AC008897.2
SCAMP1-AS1
AC093388.1
AC011379.2
AC064805.1
AC008736.1
LINC01952
AL355312.3
AL390728.6
AC019080.5
AC007228.2
AL137186.2
AP002954.1
AC010680.2
AC093677.2
AC138207.4
BACH1-IT2
AL049555.1
Z83851.2
AC108673.2
MIR4713HG
AC011978.2
AL441992.1
AC021078.1
KIRREL-IT1
PPP1R12A-AS1
STK4-AS1
AC019205.2
AL731684.1
AC026369.2
GRPEL2-AS1
UBA6-AS1
AC022509.2
AL391988.1
AC080038.2
PTOV1-AS1
AC092718.4
AC080078.2
KIF9-AS1
AC004854.2
AC004704.1
LINC00900
AC011294.1
AL138767.3
AC004596.1
LINC02475
AC007952.2
TNFRSF10A-AS1
AL450998.2
AC002511.2
AC124287.1
AC104971.4
AC093567.1
FAM239B
LINC02310
AC104024.1
AP001056.1
AC010889.1
AL139246.3
LINC02065
AC025430.1
LINC00598
AP001021.2
AC015712.1
AC005833.2
LINC02391
AC084876.1
AL359076.1
LINC01089
LINC00205
AC087071.1
